# Supplementary material for: Diversity in Compartmental Dynamics of Gene Regulatory Networks: The Immune Response in Primary Influenza A Infection in Mice
Source: PLoS One. 2015 Sep 28;10(9):e0138110. doi: 10.1371/journal.pone.0138110 (PMC4586376; doi:10.1371/journal.pone.0138110)
Supplement: S1 Table — (XLSX) [file pone.0138110.s001.xlsx]

## Sheet: Sheet1
Gene ID	Description	Known Function/s	References
Ddx60	DExD/H-box helicases	RNA Helicase; Responds to Foreign RNA; Positive regulator of MDA-5 and RIG-1; Results in upregulation of Type I interferon.	Fullman A, Biochimica et Biophysica Acta 1829 (2013) 854–865. Miyashita M, Mol. Cell. Biol. 2011, 31(18):3802.
Ehd4	C-terminal Eps15 homology domain (EHD) protein	Involved in early endosomal transport.	Sharma M, Traffic. 2008 June ; 9(6): 995–1018.
Gm1966	Predicted Gene 1966	Gvin1 homolog.
Gm6545
Gm7609
Gvin1	Very large inducible	IFN-inducible GTPase; Role in cell autonomous immunity; Responds to intracellular pathogens.	Kim BH, Cell Host & Microbe 12:432-444.
	GTPase 1
Ly6a	lymphocyte antigen 6 complex, locus A	Regulates antigen specific CD4+ T cell proliferation and cytokine production.	Henderson SC, J. Immunol. 2002, 168: 118–126.
Ly6c2	Lymphocyte antigen 6 complex, locus C2	Associated with activated macrophages recruited to inflammatory sites.	Ramachandran P, Proc Natl Acad Sci U S A. 2012 Nov 13;109(46):E3186-95.
Ms4a4c	Membrane-spanning 4-domains, subfamily A gene (MS4A)	Glucocorticoid induced TNF receptor (GITR) associated membrane adapter; Augments GITR signaling, IL-2 production and enhances T cell sensitivity to extrinsic antigen.	Howie D, J Immunol 2009; 183:4197-4204.
Phf11	Plant homeodomain finger protein 11	Transcriptional co-activator of the Th1 effector cytokine genes, interleukin-2 (IL-2) and interferon-γ (IFN-γ); Co-operates with nuclear factor kappa B (NF-κB).	Rahman N, Immunol. Cell Bio. (2010) 88, 817–824
Xaf1	XIAP associated factor 1	Mediates TNF-α-induced apoptosis; Upregulated by Type 1 interferons.	Xia Y, Mol Cell Biochem. 2006 Jun;286(1-2):67-76.
