# Supplementary material for: Diversity in Compartmental Dynamics of Gene Regulatory Networks: The Immune Response in Primary Influenza A Infection in Mice
Source: PLoS One. 2015 Sep 28;10(9):e0138110. doi: 10.1371/journal.pone.0138110 (PMC4586376; doi:10.1371/journal.pone.0138110)
Supplement: S2 Table — (XLSX) [file pone.0138110.s002.xlsx]

## Sheet: Mode
Cluster	Category	Term	Count	%	Pvalue	Genes	Benjamini
Cluster.Modes0	GOTERM_BP_FAT	GO:0002520~immune system development	10	9.70874	1.52039e-05	Tcra, Patz1, Tgfbr3, Sox4, Rorc, Kit, Lig4, Bcl11b, Xrcc6, Lyn	0.0108872
Cluster.Modes0	GOTERM_BP_FAT	GO:0042110~T cell activation	7	6.79612	2.41755e-05	Tcra, H2-M3, Patz1, Sox4, Rorc, Lig4, Bcl11b	0.00866554
Cluster.Modes0	GOTERM_BP_FAT	GO:0030097~hemopoiesis	9	8.73786	3.44273e-05	Tcra, Patz1, Tgfbr3, Sox4, Rorc, Kit, Lig4, Bcl11b, Lyn	0.00822865
Cluster.Modes0	GOTERM_BP_FAT	GO:0030217~T cell differentiation	6	5.82524	3.7944e-05	Tcra, Patz1, Sox4, Rorc, Lig4, Bcl11b	0.00680678
Cluster.Modes0	GOTERM_BP_FAT	GO:0046649~lymphocyte activation	8	7.76699	4.56441e-05	Tcra, H2-M3, Patz1, Lax1, Sox4, Rorc, Lig4, Bcl11b	0.00655135
Cluster.Modes0	GOTERM_BP_FAT	GO:0002521~leukocyte differentiation	7	6.79612	7.53009e-05	Tcra, Patz1, Sox4, Rorc, Kit, Lig4, Bcl11b	0.00899575
Cluster.Modes0	GOTERM_BP_FAT	GO:0048534~hemopoietic or lymphoid organ development	9	8.73786	7.63865e-05	Tcra, Patz1, Tgfbr3, Sox4, Rorc, Kit, Lig4, Bcl11b, Lyn	0.00782641
Cluster.Modes0	GOTERM_BP_FAT	GO:0045321~leukocyte activation	8	7.76699	0.000108054	Tcra, H2-M3, Patz1, Lax1, Sox4, Rorc, Lig4, Bcl11b	0.00967828
Cluster.Modes0	GOTERM_BP_FAT	GO:0001775~cell activation	8	7.76699	0.000221617	Tcra, H2-M3, Patz1, Lax1, Sox4, Rorc, Lig4, Bcl11b	0.0175751
Cluster.Modes0	GOTERM_BP_FAT	GO:0030098~lymphocyte differentiation	6	5.82524	0.000260431	Tcra, Patz1, Sox4, Rorc, Lig4, Bcl11b	0.0185787
Cluster.Modes0	GOTERM_BP_FAT	GO:0006310~DNA recombination	5	4.85437	0.000533724	Nono, Obfc2b, Lig4, Bcl11b, Xrcc6	0.0343405
Cluster.Modes0	GOTERM_BP_FAT	GO:0002320~lymphoid progenitor cell differentiation	3	2.91262	0.000677668	Sox4, Kit, Lig4	0.0398578
Cluster.Modes0	GOTERM_BP_FAT	GO:0033151~V(D)J recombination	3	2.91262	0.000868472	Lig4, Bcl11b, Xrcc6	0.0469814
Cluster.Modes0	GOTERM_BP_FAT	GO:0002244~hemopoietic progenitor cell differentiation	3	2.91262	0.00157682	Sox4, Kit, Lig4	0.0779518
Cluster.Modes0	GOTERM_BP_FAT	GO:0016444~somatic cell DNA recombination	3	2.91262	0.00534362	Lig4, Bcl11b, Xrcc6	0.226772
Cluster.Modes0	GOTERM_BP_FAT	GO:0002562~somatic diversification of immune receptors via germline recombination within a single locus	3	2.91262	0.00534362	Lig4, Bcl11b, Xrcc6	0.226772
Cluster.Modes0	GOTERM_BP_FAT	GO:0009314~response to radiation	5	4.85437	0.00568923	Obfc2b, Kit, Lig4, Xrcc6, Atxn1	0.226436
Cluster.Modes0	GOTERM_BP_FAT	GO:0046631~alpha-beta T cell activation	3	2.91262	0.00583371	H2-M3, Rorc, Bcl11b	0.219483
Cluster.Modes0	GOTERM_BP_FAT	GO:0002200~somatic diversification of immune receptors	3	2.91262	0.00634359	Lig4, Bcl11b, Xrcc6	0.224736
Cluster.Modes0	GOTERM_BP_FAT	GO:0009628~response to abiotic stimulus	6	5.82524	0.00837023	Obfc2b, Kit, Lig4, Xrcc6, Atxn1, Chrna9	0.272777
Cluster.Modes0	GOTERM_BP_FAT	GO:0006796~phosphate metabolic process	11	10.6796	0.0105344	Prkce, Tgfbr3, Rorc, Gsk3a, Ripk3, Kit, Ppm1h, Gnptab, Ptprj, Ppp3ca, Lyn	0.316992
Cluster.Modes0	GOTERM_BP_FAT	GO:0006793~phosphorus metabolic process	11	10.6796	0.0105344	Prkce, Tgfbr3, Rorc, Gsk3a, Ripk3, Kit, Ppm1h, Gnptab, Ptprj, Ppp3ca, Lyn	0.316992
Cluster.Modes0	GOTERM_BP_FAT	GO:0002568~somatic diversification of T cell receptor genes	2	1.94175	0.0149393	Lig4, Bcl11b	0.403139
Cluster.Modes0	GOTERM_BP_FAT	GO:0033153~T cell receptor V(D)J recombination	2	1.94175	0.0149393	Lig4, Bcl11b	0.403139
Cluster.Modes0	GOTERM_BP_FAT	GO:0006198~cAMP catabolic process	2	1.94175	0.0149393	Pde4d, Pde8a	0.403139
Cluster.Modes0	GOTERM_BP_FAT	GO:0002681~somatic recombination of T cell receptor gene segments	2	1.94175	0.0149393	Lig4, Bcl11b	0.403139
Cluster.Modes0	GOTERM_BP_FAT	GO:0006302~double-strand break repair	3	2.91262	0.0195273	Obfc2b, Lig4, Xrcc6	0.475547
Cluster.Modes0	GOTERM_BP_FAT	GO:0045449~regulation of transcription	19	18.4466	0.023158	Patz1, Sertad1, Nono, Rorc, Zfp422, Ssbp2, Cdca7l, Atxn1, Zfp52, Zfp81, Phtf2, Sox4, Tgfbr3, Mta1, Zfp318, Prop1, Bcl11b, Setd1b, Pde8a	0.519761
Cluster.Modes0	GOTERM_BP_FAT	GO:0010212~response to ionizing radiation	3	2.91262	0.0240065	Obfc2b, Lig4, Xrcc6	0.5176
Cluster.Modes0	GOTERM_BP_FAT	GO:0009214~cyclic nucleotide catabolic process	2	1.94175	0.0247765	Pde4d, Pde8a	0.514488
Cluster.Modes0	GOTERM_BP_FAT	GO:0002328~pro-B cell differentiation	2	1.94175	0.0247765	Sox4, Lig4	0.514488
Cluster.Modes0	KEGG_PATHWAY	mmu04623:Cytosolic DNA-sensing pathway	3	2.91262	0.0290807	Ccl5, Casp1, Ripk3	0.839545
Cluster.Modes0	GOTERM_BP_FAT	GO:0000726~non-recombinational repair	2	1.94175	0.039351	Lig4, Xrcc6	0.671014
Cluster.Modes0	GOTERM_BP_FAT	GO:0006303~double-strand break repair via nonhomologous end joining	2	1.94175	0.039351	Lig4, Xrcc6	0.671014
Cluster.Modes0	GOTERM_BP_FAT	GO:0009125~nucleoside monophosphate catabolic process	2	1.94175	0.0441613	Pde4d, Pde8a	0.700137
Cluster.Modes1	GOTERM_BP_FAT	GO:0006955~immune response	31	5.0571	6.68465e-05	Bcap31, Ppbp, Irgm1, Lat, H2-T24, Gbp5, Dhx58, Bcl3, Oas3, Sit1, Oasl2, Oas1g, Il15, Irf7, Ccl27a, H2-M10.1, Mfsd6, Cfb, Psmb9, Psmb8, Ccr5, Samhd1, Gbp3, Gbp2, Tgtp1, Gbp1, Erap1, Fcgr1, Ifih1, Tnfsf14, Oas1a	0.107423
Cluster.Modes1	GOTERM_BP_FAT	GO:0007155~cell adhesion	34	5.54649	0.000137044	Plek, Klra1, Ptprf, Tesk2, Itga2, Itga2b, Cd84, Pik3cb, Lims1, Itga6, Nptn, F5, Cd9, Podxl2, F11r, Klra2, Cd33, Itgb1, Vcl, Itgb5, Cd226, Itgb3, Gp9, Amica1, Gp1ba, Lgals3bp, Parvb, Col20a1, Ctnna1, Pcdhb11, Atp2c1, Cadm4, Gp5, Sspo	0.109966
Cluster.Modes1	GOTERM_BP_FAT	GO:0022610~biological adhesion	34	5.54649	0.000141743	Plek, Klra1, Ptprf, Tesk2, Itga2, Itga2b, Cd84, Pik3cb, Lims1, Itga6, Nptn, F5, Cd9, Podxl2, F11r, Klra2, Cd33, Itgb1, Vcl, Itgb5, Cd226, Itgb3, Gp9, Amica1, Gp1ba, Lgals3bp, Parvb, Col20a1, Ctnna1, Pcdhb11, Atp2c1, Cadm4, Gp5, Sspo	0.0771853
Cluster.Modes1	KEGG_PATHWAY	mmu04650:Natural killer cell mediated cytotoxicity	13	2.12072	0.000310277	Ptpn11, Cd244, Gzmb, Lat, Klra1, Klrb1c, Prkcb, Fcgr4, Ncr1, Pik3cb, Klrc1, Klrc2, Cd48	0.0431094
Cluster.Modes1	KEGG_PATHWAY	mmu04640:Hematopoietic cell lineage	10	1.63132	0.000955963	Gp1ba, Itga6, Cd33, Fcgr1, Itga2, Cd9, Gp5, Itgb3, Gp9, Itga2b	0.0656515
Cluster.Modes1	GOTERM_BP_FAT	GO:0050817~coagulation	9	1.46819	0.00103978	Pik3cb, Plek, Gp1ba, Pros1, Treml1, F5, Gp5, P2ry12, Gp9	0.357337
Cluster.Modes1	GOTERM_BP_FAT	GO:0007596~blood coagulation	9	1.46819	0.00103978	Pik3cb, Plek, Gp1ba, Pros1, Treml1, F5, Gp5, P2ry12, Gp9	0.357337
Cluster.Modes1	GOTERM_BP_FAT	GO:0007599~hemostasis	9	1.46819	0.00114218	Pik3cb, Plek, Gp1ba, Pros1, Treml1, F5, Gp5, P2ry12, Gp9	0.32197
Cluster.Modes1	GOTERM_BP_FAT	GO:0050878~regulation of body fluid levels	10	1.63132	0.00124887	Pik3cb, Plek, Gp1ba, Avp, Pros1, Treml1, F5, Gp5, P2ry12, Gp9	0.298173
Cluster.Modes1	GOTERM_BP_FAT	GO:0042060~wound healing	11	1.79445	0.00177542	Pik3cb, Plek, Gp1ba, Mtpn, Pros1, Treml1, F5, Gp5, P2ry12, Gatm, Gp9	0.350502
Cluster.Modes1	GOTERM_BP_FAT	GO:0007229~integrin-mediated signaling pathway	9	1.46819	0.00178127	Itga6, Lat, Adam9, Adamts3, Itgb1, Itga2, Itgb5, Itgb3, Itga2b	0.315356
Cluster.Modes1	GOTERM_BP_FAT	GO:0034329~cell junction assembly	5	0.815661	0.00302896	Ctnna1, Tesk2, Cd9, Itgb3, Hdac7	0.436172
Cluster.Modes1	GOTERM_BP_FAT	GO:0007160~cell-matrix adhesion	7	1.14192	0.00341593	Lims1, Itga6, Itgb1, Tesk2, Itgb5, Itgb3, Itga2b	0.441054
Cluster.Modes1	KEGG_PATHWAY	mmu04512:ECM-receptor interaction	9	1.46819	0.00358021	Gp1ba, Itga6, Itgb1, Itga2, Itgb5, Gp5, Itgb3, Gp9, Itga2b	0.156139
Cluster.Modes1	GOTERM_BP_FAT	GO:0007242~intracellular signaling cascade	42	6.85155	0.00508867	Eif2ak3, Rheb, Socs2, E130306D19Rik, Plek, Rasl11b, Ptpn11, Lat, Itpkb, 4933421I07Rik, Stk3, Sirpb1a, Rap2a, Rapgef3, Nrgn, Bcl3, Rhoj, Pik3cb, Arl5c, Rsu1, Ccnd1, Arhgef17, Flna, Rasgrp1, Rab27b, Gnaq, Gpr139, Rasl10a, Mras, Pthlh, Ifi204, Arhgef12, Pea15a, Gucy1b3, P2ry12, Prkcb, Mapk8ip3, Rhoq, Rab8a, Tnfsf14, Ywhah, Rp1l1	0.545446
Cluster.Modes1	GOTERM_BP_FAT	GO:0009991~response to extracellular stimulus	11	1.79445	0.00613978	Ugt1a9, Mest, Cfb, Itga6, Atg5, Atg7, Nanog, Pou5f1, Gatm, Atg9b, Clic1	0.582088
Cluster.Modes1	KEGG_PATHWAY	mmu04810:Regulation of actin cytoskeleton	15	2.44698	0.00619273	Arhgef12, Nckap1, Itgb1, Vcl, Itga2, Itgb5, Itgb3, Arpc1b, Itga2b, Ezr, Mylk2, Pik3cb, Itga6, Mras, Myl9	0.197903
Cluster.Modes1	GOTERM_BP_FAT	GO:0031589~cell-substrate adhesion	7	1.14192	0.00656382	Lims1, Itga6, Itgb1, Tesk2, Itgb5, Itgb3, Itga2b	0.577335
Cluster.Modes1	GOTERM_BP_FAT	GO:0031667~response to nutrient levels	10	1.63132	0.00707616	Ugt1a9, Mest, Cfb, Atg5, Atg7, Nanog, Pou5f1, Gatm, Atg9b, Clic1	0.577811
Cluster.Modes1	KEGG_PATHWAY	mmu04510:Focal adhesion	14	2.28385	0.00715141	Itgb1, Vcl, Itga2, Itgb5, Itgb3, Itga2b, Prkcb, Mylk2, Pik3cb, Itga6, Parvb, Ccnd1, Flna, Myl9	0.184399
Cluster.Modes1	KEGG_PATHWAY	mmu05412:Arrhythmogenic right ventricular cardiomyopathy (ARVC)	8	1.30506	0.00753925	Itga6, Tcf7, Ctnna1, Itgb1, Itga2, Itgb5, Itgb3, Itga2b	0.163982
Cluster.Modes1	KEGG_PATHWAY	mmu04670:Leukocyte transendothelial migration	10	1.63132	0.0101178	Prkcb, Ezr, Pik3cb, F11r, Ptpn11, Ctnna1, Itgb1, Vcl, Rapgef3, Myl9	0.186405
Cluster.Modes1	GOTERM_BP_FAT	GO:0030168~platelet activation	4	0.652529	0.0108047	Pik3cb, Plek, Treml1, P2ry12	0.708058
Cluster.Modes1	GOTERM_BP_FAT	GO:0007595~lactation	5	0.815661	0.0126265	Eif2ak3, Socs2, Ccnd1, Xdh, Pthlh	0.740788
Cluster.Modes1	KEGG_PATHWAY	mmu05410:Hypertrophic cardiomyopathy (HCM)	8	1.30506	0.0136987	Tpm2, Itga6, Itgb1, Itga2, Itgb5, Tpm4, Itgb3, Itga2b	0.217165
Cluster.Modes1	GOTERM_BP_FAT	GO:0034330~cell junction organization	5	0.815661	0.0141013	Ctnna1, Tesk2, Cd9, Itgb3, Hdac7	0.758326
Cluster.Modes1	GOTERM_BP_FAT	GO:0007043~cell-cell junction assembly	3	0.489396	0.0166142	Ctnna1, Cd9, Hdac7	0.794498
Cluster.Modes1	GOTERM_BP_FAT	GO:0007264~small GTPase mediated signal transduction	15	2.44698	0.0215475	Rheb, Rasl11b, Lat, 4933421I07Rik, Rap2a, Rapgef3, Rhoj, Arl5c, Rsu1, Rhoq, Rab8a, Rasgrp1, Rab27b, Rasl10a, Mras	0.857585
Cluster.Modes1	KEGG_PATHWAY	mmu05414:Dilated cardiomyopathy	8	1.30506	0.0216556	Tpm2, Itga6, Itgb1, Itga2, Itgb5, Tpm4, Itgb3, Itga2b	0.292085
Cluster.Modes1	GOTERM_BP_FAT	GO:0009615~response to virus	7	1.14192	0.0248495	Ifi27l2a, Plscr1, Tgtp1, Ifih1, Samhd1, Irf7, Oas1a	0.882215
Cluster.Modes1	GOTERM_BP_FAT	GO:0007584~response to nutrient	7	1.14192	0.0248495	Ugt1a9, Mest, Cfb, Nanog, Pou5f1, Gatm, Clic1	0.882215
Cluster.Modes1	GOTERM_BP_FAT	GO:0030036~actin cytoskeleton organization	11	1.79445	0.0249398	Rhoj, Ezr, Daam1, Rhoq, Arhgef17, Nckap1, Flna, Itgb1, Atp2c1, Tesk2, Epb4.1	0.87056
Cluster.Modes1	KEGG_PATHWAY	mmu04130:SNARE interactions in vesicular transport	5	0.815661	0.0275271	Stx17, Stx6, Stx11, Snap23, Vamp1	0.327239
Cluster.Modes1	GOTERM_BP_FAT	GO:0030029~actin filament-based process	11	1.79445	0.0365586	Rhoj, Ezr, Daam1, Rhoq, Arhgef17, Nckap1, Flna, Itgb1, Atp2c1, Tesk2, Epb4.1	0.943748
Cluster.Modes1	KEGG_PATHWAY	mmu05222:Small cell lung cancer	7	1.14192	0.044484	Pik3cb, E2f1, Itga6, Ccnd1, Itgb1, Itga2, Itga2b	0.444237
Cluster.Modes1	GOTERM_BP_FAT	GO:0000082~G1/S transition of mitotic cell cycle	4	0.652529	0.0487501	Slfn1, Myb, Ccnd1, Itgb1	0.975129
Cluster.Modes1	GOTERM_BP_FAT	GO:0015674~di-, tri-valent inorganic cation transport	10	1.63132	0.0499527	Prkcb, Sri, Myb, Trpm2, Gif, Sfxn1, Atp2b3, Atp2c1, Atp2b4, Trpc6	0.973477
Cluster.Modes2	GOTERM_BP_FAT	GO:0006793~phosphorus metabolic process	13	13.1313	0.00143629	Ptpn5, Dusp22, Eif2ak2, Chek2, Inpp4a, Lats2, Prkaa1, Plk5, Vrk2, Dusp3, Ephb6, Dyrk1a, Ripk1	0.671732
Cluster.Modes2	GOTERM_BP_FAT	GO:0006796~phosphate metabolic process	13	13.1313	0.00143629	Ptpn5, Dusp22, Eif2ak2, Chek2, Inpp4a, Lats2, Prkaa1, Plk5, Vrk2, Dusp3, Ephb6, Dyrk1a, Ripk1	0.671732
Cluster.Modes2	GOTERM_BP_FAT	GO:0043069~negative regulation of programmed cell death	6	6.06061	0.00840946	Apip, Bfar, Amigo2, Casp4, Plcg2, Bax	0.962086
Cluster.Modes2	GOTERM_BP_FAT	GO:0060548~negative regulation of cell death	6	6.06061	0.00855097	Apip, Bfar, Amigo2, Casp4, Plcg2, Bax	0.891228
Cluster.Modes2	GOTERM_BP_FAT	GO:0006468~protein amino acid phosphorylation	9	9.09091	0.0167214	Plk5, Vrk2, Ephb6, Dyrk1a, Eif2ak2, Chek2, Ripk1, Lats2, Prkaa1	0.961886
Cluster.Modes2	GOTERM_BP_FAT	GO:0046649~lymphocyte activation	5	5.05051	0.0168786	Themis, Plcg2, Bax, Rhoh, Icosl	0.928532
Cluster.Modes2	GOTERM_BP_FAT	GO:0030098~lymphocyte differentiation	4	4.0404	0.0209627	Themis, Plcg2, Bax, Rhoh	0.935201
Cluster.Modes2	GOTERM_BP_FAT	GO:0042110~T cell activation	4	4.0404	0.0219361	Themis, Bax, Rhoh, Icosl	0.914195
Cluster.Modes2	KEGG_PATHWAY	mmu00310:Lysine degradation	3	3.0303	0.0241915	Setdb2, Ehmt1, Aldh3a2	0.824254
Cluster.Modes2	GOTERM_BP_FAT	GO:0043067~regulation of programmed cell death	8	8.08081	0.0248168	Apip, Bfar, Amigo2, Sp110, Casp4, Plcg2, Bax, Cd5	0.912355
Cluster.Modes2	GOTERM_BP_FAT	GO:0010941~regulation of cell death	8	8.08081	0.0254586	Apip, Bfar, Amigo2, Sp110, Casp4, Plcg2, Bax, Cd5	0.891463
Cluster.Modes2	GOTERM_BP_FAT	GO:0045321~leukocyte activation	5	5.05051	0.0263347	Themis, Plcg2, Bax, Rhoh, Icosl	0.873599
Cluster.Modes2	GOTERM_BP_FAT	GO:0016310~phosphorylation	9	9.09091	0.0307236	Plk5, Vrk2, Ephb6, Dyrk1a, Eif2ak2, Chek2, Ripk1, Lats2, Prkaa1	0.889038
Cluster.Modes2	GOTERM_BP_FAT	GO:0006915~apoptosis	7	7.07071	0.0323225	Apip, Bfar, Sp110, Casp4, Eif2ak2, Bax, Ripk1	0.880205
Cluster.Modes2	GOTERM_BP_FAT	GO:0012501~programmed cell death	7	7.07071	0.0347066	Apip, Bfar, Sp110, Casp4, Eif2ak2, Bax, Ripk1	0.878252
Cluster.Modes2	GOTERM_BP_FAT	GO:0002521~leukocyte differentiation	4	4.0404	0.0368106	Themis, Plcg2, Bax, Rhoh	0.874592
Cluster.Modes2	GOTERM_BP_FAT	GO:0001775~cell activation	5	5.05051	0.0379689	Themis, Plcg2, Bax, Rhoh, Icosl	0.864657
Cluster.Modes2	GOTERM_BP_FAT	GO:0030041~actin filament polymerization	2	2.0202	0.0404876	Diap2, Gas7	0.864925
Cluster.Modes2	GOTERM_BP_FAT	GO:0046777~protein amino acid autophosphorylation	3	3.0303	0.0454238	Vrk2, Dyrk1a, Eif2ak2	0.879884
Cluster.Modes2	GOTERM_BP_FAT	GO:0008219~cell death	7	7.07071	0.0461048	Apip, Bfar, Sp110, Casp4, Eif2ak2, Bax, Ripk1	0.868964

## Sheet: Activation_Day
Cluster	Category	Term	Count	%	Pvalue	Genes	Benjamini
Cluster.Act.Early	GOTERM_BP_FAT	GO:0006955~immune response	39	4.88722	2.00958e-05	Bcap31, H2-M3, Ppbp, Irgm1, Lat, H2-T24, Gbp5, Lig4, Dhx58, Bcl3, Sp110, Ccl5, Lax1, Oas3, Plcg2, Sit1, Oasl2, Oas1g, Il15, Ccl27a, Irf7, H2-M10.1, Cfb, Mfsd6, Themis, Psmb9, Psmb8, Ccr5, Samhd1, Gbp3, Gbp2, Tgtp1, Gbp1, Fcgr1, Erap1, Ifih1, Tnfsf14, Icosl, Oas1a	0.0412464
Cluster.Act.Early	KEGG_PATHWAY	mmu04640:Hematopoietic cell lineage	13	1.62907	0.000143939	Cd33, Kit, Itga2, Itgb3, Gp9, Itga2b, Gp1ba, Itga6, Fcgr1, Cd44, Cd5, Cd9, Gp5	0.02122
Cluster.Act.Early	GOTERM_BP_FAT	GO:0007155~cell adhesion	41	5.13784	0.000190729	Sympk, Plek, Cdh24, Klra1, Ptprf, Cldn9, Tesk2, Itga2, Itga2b, Cd84, Pik3cb, Lims1, Itga6, Nptn, Cd44, F5, Cd9, Podxl2, F11r, Klra2, Cd33, Itgb1, Lpp, Vcl, Emilin1, Itgb5, Itgb3, Cd226, Gp9, Amica1, Amigo2, Gp1ba, Lgals3bp, Parvb, Col20a1, Ctnna1, Pcdhb11, Atp2c1, Cadm4, Gp5, Sspo	0.18119
Cluster.Act.Early	GOTERM_BP_FAT	GO:0022610~biological adhesion	41	5.13784	0.000198548	Sympk, Plek, Cdh24, Klra1, Ptprf, Cldn9, Tesk2, Itga2, Itga2b, Cd84, Pik3cb, Lims1, Itga6, Nptn, Cd44, F5, Cd9, Podxl2, F11r, Klra2, Cd33, Itgb1, Lpp, Vcl, Emilin1, Itgb5, Itgb3, Cd226, Gp9, Amica1, Amigo2, Gp1ba, Lgals3bp, Parvb, Col20a1, Ctnna1, Pcdhb11, Atp2c1, Cadm4, Gp5, Sspo	0.12954
Cluster.Act.Early	GOTERM_BP_FAT	GO:0001775~cell activation	23	2.88221	0.000275523	Plek, H2-M3, Patz1, Themis, Itpkb, Lat, Satb1, Rorc, Skap2, Rhoh, Lig4, Treml1, Hdac7, P2ry12, Bcl3, Pik3cb, Lax1, Plcg2, Bax, Cd48, Icosl, Il15, Tpd52	0.134453
Cluster.Act.Early	KEGG_PATHWAY	mmu04650:Natural killer cell mediated cytotoxicity	15	1.8797	0.000437017	Ptpn11, Cd244, Klra1, Gzmb, Lat, Klrb1c, Prkcb, Fcgr4, Ncr1, Pik3cb, Plcg2, Klrc1, Klrc2, Cd48, Ppp3ca	0.0320403
Cluster.Act.Early	GOTERM_BP_FAT	GO:0043069~negative regulation of programmed cell death	22	2.75689	0.000625416	Apip, Bfar, Alox12, Ptcra, Chst11, Kit, Lig4, Serpinb9, Atg7, Clu, Bcl3, Tpt1, Amigo2, Bag1, Casp4, Plcg2, Bax, Atg5, Prop1, Ctnna1, Ywhah, Agtr1a	0.230686
Cluster.Act.Early	GOTERM_BP_FAT	GO:0060548~negative regulation of cell death	22	2.75689	0.000663035	Apip, Bfar, Alox12, Ptcra, Chst11, Kit, Lig4, Serpinb9, Atg7, Clu, Bcl3, Tpt1, Amigo2, Bag1, Casp4, Plcg2, Bax, Atg5, Prop1, Ctnna1, Ywhah, Agtr1a	0.206814
Cluster.Act.Early	KEGG_PATHWAY	mmu04670:Leukocyte transendothelial migration	14	1.75439	0.00111361	F11r, Ptpn11, Rhoh, Cldn9, Itgb1, Vcl, Rapgef3, Cybb, Ezr, Prkcb, Pik3cb, Plcg2, Ctnna1, Myl9	0.0538366
Cluster.Act.Early	GOTERM_BP_FAT	GO:0046649~lymphocyte activation	18	2.25564	0.00140081	H2-M3, Patz1, Themis, Itpkb, Satb1, Rorc, Skap2, Rhoh, Lig4, Hdac7, Bcl3, Lax1, Plcg2, Bax, Cd48, Icosl, Il15, Tpd52	0.34278
Cluster.Act.Early	GOTERM_BP_FAT	GO:0030098~lymphocyte differentiation	13	1.62907	0.00170212	Patz1, Themis, Itpkb, Satb1, Rorc, Rhoh, Lig4, Hdac7, Bcl3, Plcg2, Bax, Il15, Tpd52	0.360032
Cluster.Act.Early	GOTERM_BP_FAT	GO:0042110~T cell activation	13	1.62907	0.0019754	H2-M3, Patz1, Themis, Itpkb, Satb1, Rorc, Rhoh, Lig4, Bcl3, Bax, Cd48, Icosl, Il15	0.369035
Cluster.Act.Early	GOTERM_BP_FAT	GO:0045321~leukocyte activation	19	2.38095	0.00247949	H2-M3, Patz1, Themis, Itpkb, Lat, Satb1, Rorc, Skap2, Rhoh, Lig4, Hdac7, Bcl3, Lax1, Plcg2, Bax, Cd48, Icosl, Il15, Tpd52	0.405686
Cluster.Act.Early	GOTERM_BP_FAT	GO:0006195~purine nucleotide catabolic process	5	0.626566	0.00292357	Nt5e, Pde4d, Nudt15, Pde8a, Pde5a	0.427584
Cluster.Act.Early	GOTERM_BP_FAT	GO:0008219~cell death	34	4.26065	0.00301961	Apip, Eif2ak3, Bcap31, Bfar, Gzmb, Eif2ak2, Peg10, Stk3, Lig4, Mdm4, E2f1, Sp110, Trib3, Bag1, Ngfrap1, Ripk3, Naip2, Xaf1, Pea15a, Rybp, Kit, Clu, Sra1, Fgl2, Faim2, Casp4, Casp1, Pdcd10, Bax, Tctn3, Litaf, Ripk1, Il19, Rnf34	0.410348
Cluster.Act.Early	GOTERM_BP_FAT	GO:0012501~programmed cell death	32	4.01003	0.00360809	Eif2ak3, Bcap31, Apip, Bfar, Gzmb, Eif2ak2, Peg10, Stk3, Lig4, Mdm4, E2f1, Sp110, Trib3, Bag1, Ngfrap1, Ripk3, Naip2, Xaf1, Pea15a, Rybp, Kit, Sra1, Faim2, Casp4, Casp1, Pdcd10, Bax, Tctn3, Litaf, Ripk1, Il19, Rnf34	0.44166
Cluster.Act.Early	GOTERM_BP_FAT	GO:0002521~leukocyte differentiation	14	1.75439	0.00386558	Patz1, Themis, Itpkb, Satb1, Rorc, Kit, Rhoh, Lig4, Hdac7, Bcl3, Plcg2, Bax, Il15, Tpd52	0.440019
Cluster.Act.Early	GOTERM_BP_FAT	GO:0009125~nucleoside monophosphate catabolic process	4	0.501253	0.00422324	Nt5e, Pde4d, Pde8a, Pde5a	0.446435
Cluster.Act.Early	GOTERM_BP_FAT	GO:0000082~G1/S transition of mitotic cell cycle	6	0.75188	0.00423651	Slfn1, Myb, Ccnd1, Itgb1, Lats2, Ppp3ca	0.426594
Cluster.Act.Early	GOTERM_BP_FAT	GO:0016265~death	34	4.26065	0.00431477	Apip, Eif2ak3, Bcap31, Bfar, Gzmb, Eif2ak2, Peg10, Stk3, Lig4, Mdm4, E2f1, Sp110, Trib3, Bag1, Ngfrap1, Ripk3, Naip2, Xaf1, Pea15a, Rybp, Kit, Clu, Sra1, Fgl2, Faim2, Casp4, Casp1, Pdcd10, Bax, Tctn3, Litaf, Ripk1, Il19, Rnf34	0.413239
Cluster.Act.Early	GOTERM_BP_FAT	GO:0043067~regulation of programmed cell death	36	4.51128	0.00442294	Eif2ak3, Apip, Bfar, Gzmb, Ptcra, Tcf7, Stk3, Lig4, Atg7, Serpinb9, Bcl3, Sp110, Bag1, Plcg2, Atg5, Ngfrap1, Ripk3, Prop1, Cd5, Ifi204, Alox12, Pea15a, Chst11, Kit, Clu, Tpt1, Amigo2, Casp4, Casp1, Bax, Fcgr1, Ifih1, Ctnna1, Il19, Ywhah, Agtr1a	0.403197
Cluster.Act.Early	GOTERM_BP_FAT	GO:0042060~wound healing	12	1.50376	0.00447859	Pik3cb, Plek, Gp1ba, Mtpn, Pros1, Cd44, Treml1, F5, Gp5, P2ry12, Gatm, Gp9	0.390532
Cluster.Act.Early	GOTERM_BP_FAT	GO:0010941~regulation of cell death	36	4.51128	0.00485199	Eif2ak3, Apip, Bfar, Gzmb, Ptcra, Tcf7, Stk3, Lig4, Atg7, Serpinb9, Bcl3, Sp110, Bag1, Plcg2, Atg5, Ngfrap1, Ripk3, Prop1, Cd5, Ifi204, Alox12, Pea15a, Chst11, Kit, Clu, Tpt1, Amigo2, Casp4, Casp1, Bax, Fcgr1, Ifih1, Ctnna1, Il19, Ywhah, Agtr1a	0.39934
Cluster.Act.Early	GOTERM_BP_FAT	GO:0006915~apoptosis	31	3.88471	0.00518356	Eif2ak3, Bcap31, Apip, Bfar, Gzmb, Eif2ak2, Peg10, Stk3, Lig4, Mdm4, E2f1, Sp110, Trib3, Bag1, Ngfrap1, Ripk3, Naip2, Xaf1, Pea15a, Rybp, Sra1, Faim2, Casp4, Casp1, Pdcd10, Bax, Tctn3, Litaf, Ripk1, Il19, Rnf34	0.404715
Cluster.Act.Early	GOTERM_BP_FAT	GO:0050817~coagulation	9	1.12782	0.00592574	Pik3cb, Plek, Gp1ba, Pros1, Treml1, F5, Gp5, P2ry12, Gp9	0.432345
Cluster.Act.Early	GOTERM_BP_FAT	GO:0007596~blood coagulation	9	1.12782	0.00592574	Pik3cb, Plek, Gp1ba, Pros1, Treml1, F5, Gp5, P2ry12, Gp9	0.432345
Cluster.Act.Early	GOTERM_BP_FAT	GO:0043066~negative regulation of apoptosis	19	2.38095	0.00619746	Apip, Bfar, Alox12, Ptcra, Chst11, Lig4, Serpinb9, Atg7, Clu, Bcl3, Tpt1, Bag1, Casp4, Bax, Atg5, Prop1, Ctnna1, Ywhah, Agtr1a	0.432511
Cluster.Act.Early	GOTERM_BP_FAT	GO:0007599~hemostasis	9	1.12782	0.00645543	Pik3cb, Plek, Gp1ba, Pros1, Treml1, F5, Gp5, P2ry12, Gp9	0.431982
Cluster.Act.Early	KEGG_PATHWAY	mmu04512:ECM-receptor interaction	10	1.25313	0.00668225	Gp1ba, Itga6, Cd44, Itgb1, Itga2, Itgb5, Gp5, Itgb3, Gp9, Itga2b	0.221004
Cluster.Act.Early	GOTERM_BP_FAT	GO:0050878~regulation of body fluid levels	10	1.25313	0.00806399	Pik3cb, Plek, Gp1ba, Avp, Pros1, Treml1, F5, Gp5, P2ry12, Gp9	0.492788
Cluster.Act.Early	GOTERM_BP_FAT	GO:0034329~cell junction assembly	5	0.626566	0.00823175	Ctnna1, Tesk2, Cd9, Itgb3, Hdac7	0.486421
Cluster.Act.Early	GOTERM_BP_FAT	GO:0007229~integrin-mediated signaling pathway	9	1.12782	0.00965885	Itga6, Lat, Adam9, Adamts3, Itgb1, Itga2, Itgb5, Itgb3, Itga2b	0.529264
Cluster.Act.Early	GOTERM_BP_FAT	GO:0030217~T cell differentiation	9	1.12782	0.00965885	Bcl3, Patz1, Themis, Itpkb, Satb1, Rorc, Rhoh, Lig4, Il15	0.529264
Cluster.Act.Early	GOTERM_BP_FAT	GO:0006793~phosphorus metabolic process	49	6.14035	0.00971709	Ptpn12, Eif2ak3, Ptpn11, Dusp23, Eif2ak2, Atp6v1c1, Ppm1h, Ttbk2, Trib3, Ripk3, Ptpn5, Mlkl, Inpp4a, E130304F04Rik, Mylk2, Vrk2, Dyrk1a, Ephb6, Mapk8ip3, Grk5, Ppp3ca, Irak4, Ptprf, Stk3, Rorc, Trim28, Tesk2, Nceh1, Lats2, Gm5951, Pik3cb, Dusp3, Clk3, Rnasel, Ccnd1, Lyn, Dusp10, Dusp22, Chek2, Prkar2b, Kit, Ppa1, Prkaa1, Prkcb, Plk5, Ripk1, Gnptab, Gm711, Atp6v1e1	0.518549
Cluster.Act.Early	GOTERM_BP_FAT	GO:0006796~phosphate metabolic process	49	6.14035	0.00971709	Ptpn12, Eif2ak3, Ptpn11, Dusp23, Eif2ak2, Atp6v1c1, Ppm1h, Ttbk2, Trib3, Ripk3, Ptpn5, Mlkl, Inpp4a, E130304F04Rik, Mylk2, Vrk2, Dyrk1a, Ephb6, Mapk8ip3, Grk5, Ppp3ca, Irak4, Ptprf, Stk3, Rorc, Trim28, Tesk2, Nceh1, Lats2, Gm5951, Pik3cb, Dusp3, Clk3, Rnasel, Ccnd1, Lyn, Dusp10, Dusp22, Chek2, Prkar2b, Kit, Ppa1, Prkaa1, Prkcb, Plk5, Ripk1, Gnptab, Gm711, Atp6v1e1	0.518549
Cluster.Act.Early	GOTERM_BP_FAT	GO:0007242~intracellular signaling cascade	51	6.39098	0.0104991	Eif2ak3, Rheb, Socs2, Plek, Ptpn11, Itpkb, Lat, 4933421I07Rik, Rap2a, Nrgn, Bcl3, Rhoj, Plcg2, Ripk3, Rasgrp1, Gnaq, Ifi204, Arhgef12, Plekhg2, Rhoh, P2ry12, Mapk8ip3, Tnfsf14, E130306D19Rik, Rasl11b, Stk3, Tbxa2r, Sirpb1a, Lats2, Rapgef3, Arl5c, Pik3cb, Rsu1, Ccnd1, Arhgef17, Flna, Rab27b, Gpr139, Rasl10a, Mras, Pthlh, Lyn, Pea15a, Chek2, Kit, Gucy1b3, Prkcb, Rhoq, Rab8a, Ywhah, Rp1l1	0.53366
Cluster.Act.Early	GOTERM_BP_FAT	GO:0046631~alpha-beta T cell activation	5	0.626566	0.0114496	Bcl3, H2-M3, Satb1, Rorc, Il15	0.552715
Cluster.Act.Early	GOTERM_BP_FAT	GO:0007160~cell-matrix adhesion	7	0.877193	0.0130219	Lims1, Itga6, Itgb1, Tesk2, Itgb5, Itgb3, Itga2b	0.587795
Cluster.Act.Early	GOTERM_BP_FAT	GO:0030036~actin cytoskeleton organization	14	1.75439	0.0131378	Nckap1, Itgb1, Tesk2, Cap1, Ezr, Rhoj, Diap2, Daam1, Gas7, Rhoq, Arhgef17, Flna, Atp2c1, Epb4.1	0.579465
Cluster.Act.Early	GOTERM_BP_FAT	GO:0006470~protein amino acid dephosphorylation	11	1.37845	0.0140776	Ptpn12, Dusp10, Ptpn5, Dusp3, Dusp23, Ptpn11, Dusp22, Ptprf, Nceh1, Ppm1h, Gm5951	0.593631
Cluster.Act.Early	GOTERM_BP_FAT	GO:0009214~cyclic nucleotide catabolic process	3	0.37594	0.0141931	Pde4d, Pde8a, Pde5a	0.585727
Cluster.Act.Early	GOTERM_BP_FAT	GO:0046777~protein amino acid autophosphorylation	8	1.00251	0.014495	Eif2ak3, Vrk2, Clk3, Dyrk1a, Eif2ak2, Kit, Trim28, Lyn	0.582886
Cluster.Act.Early	KEGG_PATHWAY	mmu04810:Regulation of actin cytoskeleton	17	2.13033	0.0161948	Arhgef12, Nckap1, Itgb1, Vcl, Itga2, Itgb5, Itgb3, Arpc1b, Itga2b, Ezr, Mylk2, Pik3cb, Diap2, Itga6, Arpc2, Mras, Myl9	0.385259
Cluster.Act.Early	GOTERM_BP_FAT	GO:0042981~regulation of apoptosis	33	4.13534	0.0181446	Eif2ak3, Apip, Bfar, Gzmb, Ptcra, Tcf7, Stk3, Lig4, Atg7, Serpinb9, Bcl3, Sp110, Bag1, Atg5, Ngfrap1, Ripk3, Prop1, Cd5, Ifi204, Alox12, Pea15a, Chst11, Clu, Tpt1, Casp4, Casp1, Bax, Fcgr1, Ifih1, Ctnna1, Il19, Ywhah, Agtr1a	0.655657
Cluster.Act.Early	KEGG_PATHWAY	mmu04666:Fc gamma R-mediated phagocytosis	10	1.25313	0.0188319	Prkcb, Pla2g4a, Pik3cb, Plcg2, Lat, Asap1, Fcgr1, Arpc2, Arpc1b, Lyn	0.37632
Cluster.Act.Early	GOTERM_BP_FAT	GO:0046456~icosanoid biosynthetic process	5	0.626566	0.0200664	Alox12, Rnpep, Edn2, Tbxas1, Alox5ap	0.682823
Cluster.Act.Early	GOTERM_BP_FAT	GO:0030097~hemopoiesis	18	2.25564	0.0202069	Patz1, Plscr1, Themis, Itpkb, Satb1, Rorc, Kit, Rhoh, Lig4, Hdac7, Id2, Bcl3, Plcg2, Bax, Sfxn1, Il15, Lyn, Tpd52	0.675666
Cluster.Act.Early	GOTERM_BP_FAT	GO:0030029~actin filament-based process	14	1.75439	0.021344	Nckap1, Itgb1, Tesk2, Cap1, Ezr, Rhoj, Diap2, Daam1, Gas7, Rhoq, Arhgef17, Flna, Atp2c1, Epb4.1	0.686364
Cluster.Act.Early	KEGG_PATHWAY	mmu05410:Hypertrophic cardiomyopathy (HCM)	9	1.12782	0.0214622	Tpm2, Itga6, Itgb1, Itga2, Itgb5, Tpm4, Itgb3, Itga2b, Prkaa1	0.369859
Cluster.Act.Early	GOTERM_BP_FAT	GO:0006636~unsaturated fatty acid biosynthetic process	5	0.626566	0.0227048	Alox12, Rnpep, Edn2, Tbxas1, Alox5ap	0.699841
Cluster.Act.Early	GOTERM_BP_FAT	GO:0016311~dephosphorylation	12	1.50376	0.0229453	Ptpn12, Dusp10, Ptpn5, Dusp3, Dusp23, Ptpn11, Dusp22, Ptprf, Nceh1, Ppm1h, Ppp3ca, Gm5951	0.694765
Cluster.Act.Early	GOTERM_BP_FAT	GO:0030168~platelet activation	4	0.501253	0.0229578	Pik3cb, Plek, Treml1, P2ry12	0.68622
Cluster.Act.Early	GOTERM_BP_FAT	GO:0002520~immune system development	20	2.50627	0.0234106	Patz1, Plscr1, Themis, Itpkb, Satb1, Rorc, Kit, Rhoh, Lig4, Hdac7, Id2, Bcl3, Plcg2, Bax, Sfxn1, Xrcc6, Icosl, Il15, Lyn, Tpd52	0.684847
Cluster.Act.Early	GOTERM_BP_FAT	GO:0044270~nitrogen compound catabolic process	6	0.75188	0.0234456	D14Ertd668e, Phf11, Nt5e, Pde4d, Nudt15, Pde8a, Pde5a	0.677021
Cluster.Act.Early	GOTERM_BP_FAT	GO:0031589~cell-substrate adhesion	7	0.877193	0.0236739	Lims1, Itga6, Itgb1, Tesk2, Itgb5, Itgb3, Itga2b	0.672394
Cluster.Act.Early	GOTERM_BP_FAT	GO:0006163~purine nucleotide metabolic process	13	1.62907	0.023731	Atp11c, Gucy1b3, Atp2b4, Atp6v1c1, Pde4d, Nudt15, Pde5a, Nt5e, Atp2b3, Atp2c1, Atp8b2, Atp6v1e1, Pde8a	0.665241
Cluster.Act.Early	GOTERM_BP_FAT	GO:0034613~cellular protein localization	20	2.50627	0.0264543	Bcap31, Syne2, Vps41, Stx17, Ywhab, Scg5, Stx11, Stx6, Blzf1, Nr5a1, Ap4s1, Akap12, Bax, Syngr1, Flna, Sytl4, Ywhag, Ywhah, Ston2, Ppp3ca	0.697489
Cluster.Act.Early	GOTERM_BP_FAT	GO:0070727~cellular macromolecule localization	20	2.50627	0.0280545	Bcap31, Syne2, Vps41, Stx17, Ywhab, Scg5, Stx11, Stx6, Blzf1, Nr5a1, Ap4s1, Akap12, Bax, Syngr1, Flna, Sytl4, Ywhag, Ywhah, Ston2, Ppp3ca	0.711355
Cluster.Act.Early	GOTERM_BP_FAT	GO:0007043~cell-cell junction assembly	3	0.37594	0.02829	Ctnna1, Cd9, Hdac7	0.706995
Cluster.Act.Early	GOTERM_BP_FAT	GO:0009615~response to virus	8	1.00251	0.029223	Ifi27l2a, Plscr1, Tgtp1, Eif2ak2, Ifih1, Samhd1, Irf7, Oas1a	0.711564
Cluster.Act.Early	GOTERM_BP_FAT	GO:0007595~lactation	5	0.626566	0.0318381	Eif2ak3, Socs2, Ccnd1, Xdh, Pthlh	0.735461
Cluster.Act.Early	GOTERM_BP_FAT	GO:0009166~nucleotide catabolic process	5	0.626566	0.0318381	Nt5e, Pde4d, Nudt15, Pde8a, Pde5a	0.735461
Cluster.Act.Early	GOTERM_BP_FAT	GO:0048863~stem cell differentiation	5	0.626566	0.0318381	Lig4, Lin28a, Nanog, Tcl1, Pou5f1	0.735461
Cluster.Act.Early	GOTERM_BP_FAT	GO:0042113~B cell activation	8	1.00251	0.033063	Bcl3, Plcg2, Bax, Skap2, Lig4, Icosl, Hdac7, Tpd52	0.74211
Cluster.Act.Early	GOTERM_BP_FAT	GO:0046700~heterocycle catabolic process	6	0.75188	0.0332932	D14Ertd668e, Phf11, Nt5e, Pde4d, Nudt15, Pde8a, Pde5a	0.73791
Cluster.Act.Early	KEGG_PATHWAY	mmu05412:Arrhythmogenic right ventricular cardiomyopathy (ARVC)	8	1.00251	0.0336478	Itga6, Tcf7, Ctnna1, Itgb1, Itga2, Itgb5, Itgb3, Itga2b	0.471375
Cluster.Act.Early	GOTERM_BP_FAT	GO:0034330~cell junction organization	5	0.626566	0.0352958	Ctnna1, Tesk2, Cd9, Itgb3, Hdac7	0.752108
Cluster.Act.Early	GOTERM_BP_FAT	GO:0009991~response to extracellular stimulus	11	1.37845	0.036439	Ugt1a9, Mest, Cfb, Itga6, Atg5, Atg7, Nanog, Pou5f1, Gatm, Atg9b, Clic1	0.756975
Cluster.Act.Early	GOTERM_BP_FAT	GO:0031667~response to nutrient levels	10	1.25313	0.0368797	Ugt1a9, Mest, Cfb, Atg5, Atg7, Nanog, Pou5f1, Gatm, Atg9b, Clic1	0.754989
Cluster.Act.Early	GOTERM_BP_FAT	GO:0051329~interphase of mitotic cell cycle	6	0.75188	0.0421426	Slfn1, Myb, Ccnd1, Itgb1, Lats2, Ppp3ca	0.794696
Cluster.Act.Early	GOTERM_BP_FAT	GO:0006690~icosanoid metabolic process	5	0.626566	0.0428383	Alox12, Rnpep, Edn2, Tbxas1, Alox5ap	0.794482
Cluster.Act.Early	GOTERM_BP_FAT	GO:0006998~nuclear envelope organization	3	0.37594	0.0460478	Syne2, Ttbk2, Sun1	0.812641
Cluster.Act.Early	GOTERM_BP_FAT	GO:0010256~endomembrane organization	3	0.37594	0.0460478	Syne2, Ttbk2, Sun1	0.812641
Cluster.Act.Early	GOTERM_BP_FAT	GO:0051325~interphase	6	0.75188	0.048758	Slfn1, Myb, Ccnd1, Itgb1, Lats2, Ppp3ca	0.825565
Cluster.Act.Middle	GOTERM_BP_FAT	GO:0007507~heart development	4	9.30233	0.00954075	Tgfbr3, Sox4, Itga4, Ptprj	0.948791
Cluster.Act.Middle	GOTERM_BP_FAT	GO:0030217~T cell differentiation	3	6.97674	0.00989915	Tcra, Sox4, Bcl11b	0.78605
Cluster.Act.Middle	GOTERM_BP_FAT	GO:0030097~hemopoiesis	4	9.30233	0.0131327	Tcra, Tgfbr3, Sox4, Bcl11b	0.744884
Cluster.Act.Middle	GOTERM_BP_FAT	GO:0048534~hemopoietic or lymphoid organ development	4	9.30233	0.0177377	Tcra, Tgfbr3, Sox4, Bcl11b	0.750179
Cluster.Act.Middle	GOTERM_BP_FAT	GO:0002520~immune system development	4	9.30233	0.0201598	Tcra, Tgfbr3, Sox4, Bcl11b	0.717105
Cluster.Act.Middle	GOTERM_BP_FAT	GO:0030098~lymphocyte differentiation	3	6.97674	0.0213619	Tcra, Sox4, Bcl11b	0.6723
Cluster.Act.Middle	GOTERM_BP_FAT	GO:0042110~T cell activation	3	6.97674	0.0220677	Tcra, Sox4, Bcl11b	0.627765
Cluster.Act.Middle	GOTERM_BP_FAT	GO:0002521~leukocyte differentiation	3	6.97674	0.0320944	Tcra, Sox4, Bcl11b	0.717493

## Sheet: Delay_Regular
Cluster	Category	Term	Count	%	Pvalue	Genes	Benjamini
Cluster.Regular	GOTERM_BP_FAT	GO:0001775~cell activation	26	3.09156	3.09462e-05	Plek, H2-M3, Itpkb, Lat, Rorc, Skap2, Lig4, Treml1, Tcra, Bcl3, Pik3cb, Lax1, Plcg2, Sox4, Cd48, Bcl11b, Il15, Tpd52, Patz1, Themis, Satb1, Rhoh, Hdac7, P2ry12, Bax, Icosl	0.0642253
Cluster.Regular	KEGG_PATHWAY	mmu04640:Hematopoietic cell lineage	14	1.66468	5.17329e-05	Cd33, Kit, Itga2, Itgb3, Gp9, Itga2b, Gp1ba, Itga6, Fcgr1, Itga4, Cd44, Cd5, Cd9, Gp5	0.00783276
Cluster.Regular	GOTERM_BP_FAT	GO:0006955~immune response	39	4.63734	6.19166e-05	Bcap31, H2-M3, Ppbp, Irgm1, Lat, H2-T24, Gbp5, Lig4, Dhx58, Bcl3, Sp110, Ccl5, Lax1, Oas3, Plcg2, Sit1, Oasl2, Oas1g, Il15, Ccl27a, Irf7, H2-M10.1, Cfb, Mfsd6, Themis, Psmb9, Psmb8, Ccr5, Samhd1, Gbp3, Gbp2, Tgtp1, Gbp1, Fcgr1, Erap1, Ifih1, Tnfsf14, Icosl, Oas1a	0.0642507
Cluster.Regular	GOTERM_BP_FAT	GO:0030098~lymphocyte differentiation	16	1.9025	6.81762e-05	Patz1, Themis, Itpkb, Satb1, Rorc, Rhoh, Lig4, Hdac7, Tcra, Bcl3, Sox4, Plcg2, Bax, Bcl11b, Il15, Tpd52	0.0475786
Cluster.Regular	GOTERM_BP_FAT	GO:0042110~T cell activation	16	1.9025	8.34641e-05	H2-M3, Patz1, Themis, Itpkb, Satb1, Rorc, Rhoh, Lig4, Tcra, Bcl3, Sox4, Bax, Cd48, Bcl11b, Icosl, Il15	0.0437726
Cluster.Regular	GOTERM_BP_FAT	GO:0046649~lymphocyte activation	21	2.49703	0.000124669	H2-M3, Patz1, Themis, Itpkb, Satb1, Rorc, Skap2, Rhoh, Lig4, Hdac7, Tcra, Bcl3, Lax1, Sox4, Plcg2, Bax, Cd48, Bcl11b, Icosl, Il15, Tpd52	0.0520813
Cluster.Regular	GOTERM_BP_FAT	GO:0002521~leukocyte differentiation	17	2.0214	0.000252583	Patz1, Themis, Itpkb, Satb1, Rorc, Kit, Rhoh, Lig4, Hdac7, Tcra, Bcl3, Sox4, Plcg2, Bax, Bcl11b, Il15, Tpd52	0.0863519
Cluster.Regular	GOTERM_BP_FAT	GO:0030217~T cell differentiation	12	1.42687	0.000269598	Bcl3, Tcra, Patz1, Themis, Sox4, Itpkb, Satb1, Rorc, Rhoh, Lig4, Bcl11b, Il15	0.0793024
Cluster.Regular	GOTERM_BP_FAT	GO:0007155~cell adhesion	42	4.99405	0.000280699	Sympk, Plek, Cdh24, Klra1, Ptprf, Cldn9, Tesk2, Itga2, Itga2b, Cd84, Pik3cb, Lims1, Itga6, Nptn, Itga4, Cd44, F5, Cd9, Podxl2, F11r, Klra2, Cd33, Itgb1, Lpp, Vcl, Itgb5, Emilin1, Itgb3, Cd226, Gp9, Amica1, Amigo2, Gp1ba, Lgals3bp, Parvb, Col20a1, Ctnna1, Pcdhb11, Atp2c1, Cadm4, Gp5, Sspo	0.0725098
Cluster.Regular	GOTERM_BP_FAT	GO:0022610~biological adhesion	42	4.99405	0.000287361	Sympk, Plek, Cdh24, Klra1, Ptprf, Cldn9, Tesk2, Itga2, Itga2b, Cd84, Pik3cb, Lims1, Itga6, Nptn, Itga4, Cd44, F5, Cd9, Podxl2, F11r, Klra2, Cd33, Itgb1, Lpp, Vcl, Itgb5, Emilin1, Itgb3, Cd226, Gp9, Amica1, Amigo2, Gp1ba, Lgals3bp, Parvb, Col20a1, Ctnna1, Pcdhb11, Atp2c1, Cadm4, Gp5, Sspo	0.0662041
Cluster.Regular	GOTERM_BP_FAT	GO:0045321~leukocyte activation	22	2.61593	0.000294895	H2-M3, Patz1, Themis, Itpkb, Lat, Satb1, Rorc, Skap2, Rhoh, Lig4, Hdac7, Tcra, Bcl3, Lax1, Sox4, Plcg2, Bax, Cd48, Bcl11b, Icosl, Il15, Tpd52	0.0613046
Cluster.Regular	GOTERM_BP_FAT	GO:0043069~negative regulation of programmed cell death	23	2.73484	0.000507704	Apip, Bfar, Alox12, Ptcra, Chst11, Kit, Lig4, Atg7, Serpinb9, Clu, Bcl3, Tpt1, Amigo2, Bag1, Casp4, Plcg2, Bax, Atg5, Prop1, Ctnna1, Bcl11b, Ywhah, Agtr1a	0.0942821
Cluster.Regular	GOTERM_BP_FAT	GO:0060548~negative regulation of cell death	23	2.73484	0.000532981	Apip, Bfar, Alox12, Ptcra, Chst11, Kit, Lig4, Atg7, Serpinb9, Clu, Bcl3, Tpt1, Amigo2, Bag1, Casp4, Plcg2, Bax, Atg5, Prop1, Ctnna1, Bcl11b, Ywhah, Agtr1a	0.0908959
Cluster.Regular	KEGG_PATHWAY	mmu04670:Leukocyte transendothelial migration	15	1.78359	0.000535961	F11r, Ptpn11, Rhoh, Cldn9, Itgb1, Vcl, Rapgef3, Cybb, Ezr, Prkcb, Pik3cb, Plcg2, Itga4, Ctnna1, Myl9	0.0399251
Cluster.Regular	KEGG_PATHWAY	mmu04650:Natural killer cell mediated cytotoxicity	15	1.78359	0.000690669	Ptpn11, Cd244, Klra1, Gzmb, Lat, Klrb1c, Prkcb, Fcgr4, Ncr1, Pik3cb, Plcg2, Klrc1, Klrc2, Cd48, Ppp3ca	0.0344004
Cluster.Regular	GOTERM_BP_FAT	GO:0007229~integrin-mediated signaling pathway	11	1.30797	0.0010898	Adam11, Itga6, Lat, Itga4, Adam9, Adamts3, Itgb1, Itga2, Itgb5, Itgb3, Itga2b	0.164659
Cluster.Regular	GOTERM_BP_FAT	GO:0030097~hemopoiesis	22	2.61593	0.00172895	Patz1, Plscr1, Themis, Itpkb, Satb1, Rorc, Kit, Rhoh, Lig4, Hdac7, Id2, Tcra, Bcl3, Sox4, Tgfbr3, Plcg2, Bax, Sfxn1, Bcl11b, Il15, Lyn, Tpd52	0.232893
Cluster.Regular	GOTERM_BP_FAT	GO:0046631~alpha-beta T cell activation	6	0.713436	0.00213584	Bcl3, H2-M3, Satb1, Rorc, Bcl11b, Il15	0.263431
Cluster.Regular	GOTERM_BP_FAT	GO:0042060~wound healing	13	1.54578	0.00224167	Syt7, Plek, Mtpn, Treml1, Gatm, P2ry12, Gp9, Pik3cb, Gp1ba, Pros1, Cd44, F5, Gp5	0.25982
Cluster.Regular	GOTERM_BP_FAT	GO:0002520~immune system development	24	2.85375	0.00267802	Patz1, Plscr1, Themis, Itpkb, Satb1, Rorc, Kit, Rhoh, Lig4, Hdac7, Id2, Tcra, Bcl3, Sox4, Tgfbr3, Plcg2, Bax, Sfxn1, Xrcc6, Bcl11b, Icosl, Il15, Lyn, Tpd52	0.287059
Cluster.Regular	KEGG_PATHWAY	mmu04512:ECM-receptor interaction	11	1.30797	0.00277298	Gp1ba, Itga6, Itga4, Cd44, Itgb1, Itga2, Itgb5, Gp5, Itgb3, Gp9, Itga2b	0.100143
Cluster.Regular	GOTERM_BP_FAT	GO:0006195~purine nucleotide catabolic process	5	0.59453	0.00351856	Nt5e, Pde4d, Nudt15, Pde8a, Pde5a	0.342976
Cluster.Regular	GOTERM_BP_FAT	GO:0008219~cell death	35	4.16171	0.00376893	Apip, Eif2ak3, Bcap31, Bfar, Gzmb, Eif2ak2, Peg10, Stk3, Lig4, Mdm4, E2f1, Sp110, Trib3, Bag1, Ngfrap1, Ripk3, Naip2, Egln3, Xaf1, Pea15a, Rybp, Kit, Clu, Sra1, Fgl2, Faim2, Casp4, Casp1, Pdcd10, Bax, Tctn3, Litaf, Ripk1, Il19, Rnf34	0.347077
Cluster.Regular	GOTERM_BP_FAT	GO:0006793~phosphorus metabolic process	53	6.30202	0.00413439	Ptpn12, Eif2ak3, Ptpn11, Dusp23, Eif2ak2, Atp6v1c1, Ppm1h, Ttbk2, Trib3, Ripk3, Ptpn5, Mlkl, Inpp4a, E130304F04Rik, Mylk2, Vrk2, Dyrk1a, Ephb6, Mapk8ip3, Grk5, Ppp3ca, Irak4, Ptprf, Stk3, Rorc, Gsk3a, Trim28, Tesk2, Nceh1, Lats2, Gm5951, Pik3cb, Dusp3, Clk3, Tgfbr3, Rnasel, Ccnd1, Lyn, Dusp10, Dusp22, Prkar2b, Chek2, Kit, Ptprj, Ppa1, Prkaa1, Prkcb, Plk5, Prkce, Ripk1, Gnptab, Gm711, Atp6v1e1	0.358748
Cluster.Regular	GOTERM_BP_FAT	GO:0006796~phosphate metabolic process	53	6.30202	0.00413439	Ptpn12, Eif2ak3, Ptpn11, Dusp23, Eif2ak2, Atp6v1c1, Ppm1h, Ttbk2, Trib3, Ripk3, Ptpn5, Mlkl, Inpp4a, E130304F04Rik, Mylk2, Vrk2, Dyrk1a, Ephb6, Mapk8ip3, Grk5, Ppp3ca, Irak4, Ptprf, Stk3, Rorc, Gsk3a, Trim28, Tesk2, Nceh1, Lats2, Gm5951, Pik3cb, Dusp3, Clk3, Tgfbr3, Rnasel, Ccnd1, Lyn, Dusp10, Dusp22, Prkar2b, Chek2, Kit, Ptprj, Ppa1, Prkaa1, Prkcb, Plk5, Prkce, Ripk1, Gnptab, Gm711, Atp6v1e1	0.358748
Cluster.Regular	GOTERM_BP_FAT	GO:0012501~programmed cell death	33	3.9239	0.00429747	Eif2ak3, Bcap31, Apip, Bfar, Gzmb, Eif2ak2, Peg10, Stk3, Lig4, Mdm4, E2f1, Sp110, Trib3, Bag1, Ngfrap1, Ripk3, Naip2, Egln3, Xaf1, Pea15a, Rybp, Kit, Sra1, Faim2, Casp4, Casp1, Pdcd10, Bax, Tctn3, Litaf, Ripk1, Il19, Rnf34	0.3559
Cluster.Regular	GOTERM_BP_FAT	GO:0009125~nucleoside monophosphate catabolic process	4	0.475624	0.0048794	Nt5e, Pde4d, Pde8a, Pde5a	0.379299
Cluster.Regular	GOTERM_BP_FAT	GO:0043066~negative regulation of apoptosis	20	2.37812	0.00492502	Apip, Bfar, Alox12, Ptcra, Chst11, Lig4, Serpinb9, Atg7, Clu, Bcl3, Tpt1, Bag1, Casp4, Bax, Atg5, Prop1, Ctnna1, Bcl11b, Ywhah, Agtr1a	0.368998
Cluster.Regular	GOTERM_BP_FAT	GO:0000082~G1/S transition of mitotic cell cycle	6	0.713436	0.00526333	Slfn1, Myb, Ccnd1, Itgb1, Lats2, Ppp3ca	0.37603
Cluster.Regular	GOTERM_BP_FAT	GO:0016265~death	35	4.16171	0.00537762	Apip, Eif2ak3, Bcap31, Bfar, Gzmb, Eif2ak2, Peg10, Stk3, Lig4, Mdm4, E2f1, Sp110, Trib3, Bag1, Ngfrap1, Ripk3, Naip2, Egln3, Xaf1, Pea15a, Rybp, Kit, Clu, Sra1, Fgl2, Faim2, Casp4, Casp1, Pdcd10, Bax, Tctn3, Litaf, Ripk1, Il19, Rnf34	0.370384
Cluster.Regular	GOTERM_BP_FAT	GO:0043067~regulation of programmed cell death	37	4.39952	0.00580578	Eif2ak3, Apip, Bfar, Gzmb, Ptcra, Tcf7, Stk3, Lig4, Atg7, Serpinb9, Bcl3, Sp110, Bag1, Plcg2, Atg5, Ngfrap1, Ripk3, Prop1, Cd5, Bcl11b, Ifi204, Alox12, Pea15a, Chst11, Kit, Clu, Tpt1, Amigo2, Casp4, Casp1, Bax, Fcgr1, Ifih1, Ctnna1, Il19, Ywhah, Agtr1a	0.381447
Cluster.Regular	GOTERM_BP_FAT	GO:0006915~apoptosis	32	3.80499	0.00602808	Eif2ak3, Bcap31, Apip, Bfar, Gzmb, Eif2ak2, Peg10, Stk3, Lig4, Mdm4, E2f1, Sp110, Trib3, Bag1, Ngfrap1, Ripk3, Naip2, Egln3, Xaf1, Pea15a, Rybp, Sra1, Faim2, Casp4, Casp1, Pdcd10, Bax, Tctn3, Litaf, Ripk1, Il19, Rnf34	0.381431
Cluster.Regular	GOTERM_BP_FAT	GO:0010941~regulation of cell death	37	4.39952	0.00614482	Eif2ak3, Apip, Bfar, Gzmb, Ptcra, Tcf7, Stk3, Lig4, Atg7, Serpinb9, Bcl3, Sp110, Bag1, Plcg2, Atg5, Ngfrap1, Ripk3, Prop1, Cd5, Bcl11b, Ifi204, Alox12, Pea15a, Chst11, Kit, Clu, Tpt1, Amigo2, Casp4, Casp1, Bax, Fcgr1, Ifih1, Ctnna1, Il19, Ywhah, Agtr1a	0.376364
Cluster.Regular	GOTERM_BP_FAT	GO:0048534~hemopoietic or lymphoid organ development	22	2.61593	0.00650161	Patz1, Plscr1, Themis, Itpkb, Satb1, Rorc, Kit, Rhoh, Lig4, Hdac7, Id2, Tcra, Bcl3, Sox4, Tgfbr3, Plcg2, Bax, Sfxn1, Bcl11b, Il15, Lyn, Tpd52	0.38274
Cluster.Regular	GOTERM_BP_FAT	GO:0006470~protein amino acid dephosphorylation	12	1.42687	0.00743714	Ptpn12, Dusp10, Ptpn5, Dusp3, Dusp23, Ptpn11, Dusp22, Ptprf, Nceh1, Ppm1h, Ptprj, Gm5951	0.413594
Cluster.Regular	GOTERM_BP_FAT	GO:0007596~blood coagulation	9	1.07015	0.00798543	Pik3cb, Plek, Gp1ba, Pros1, Treml1, F5, Gp5, P2ry12, Gp9	0.425789
Cluster.Regular	GOTERM_BP_FAT	GO:0050817~coagulation	9	1.07015	0.00798543	Pik3cb, Plek, Gp1ba, Pros1, Treml1, F5, Gp5, P2ry12, Gp9	0.425789
Cluster.Regular	GOTERM_BP_FAT	GO:0007599~hemostasis	9	1.07015	0.00868394	Pik3cb, Plek, Gp1ba, Pros1, Treml1, F5, Gp5, P2ry12, Gp9	0.442692
Cluster.Regular	KEGG_PATHWAY	mmu04666:Fc gamma R-mediated phagocytosis	11	1.30797	0.00909515	Prkcb, Pla2g4a, Pik3cb, Prkce, Plcg2, Lat, Asap1, Fcgr1, Arpc2, Arpc1b, Lyn	0.24252
Cluster.Regular	KEGG_PATHWAY	mmu05410:Hypertrophic cardiomyopathy (HCM)	10	1.18906	0.00962131	Tpm2, Itga6, Itga4, Itgb1, Itga2, Itgb5, Tpm4, Itgb3, Itga2b, Prkaa1	0.217233
Cluster.Regular	GOTERM_BP_FAT	GO:0034329~cell junction assembly	5	0.59453	0.00982649	Ctnna1, Tesk2, Cd9, Itgb3, Hdac7	0.473698
Cluster.Regular	GOTERM_BP_FAT	GO:0050878~regulation of body fluid levels	10	1.18906	0.0110583	Pik3cb, Plek, Gp1ba, Avp, Pros1, Treml1, F5, Gp5, P2ry12, Gp9	0.504177
Cluster.Regular	KEGG_PATHWAY	mmu04810:Regulation of actin cytoskeleton	18	2.14031	0.0116949	Arhgef12, Nckap1, Itgb1, Vcl, Itga2, Itgb5, Itgb3, Arpc1b, Itga2b, Ezr, Mylk2, Pik3cb, Diap2, Itga6, Itga4, Arpc2, Mras, Myl9	0.225427
Cluster.Regular	GOTERM_BP_FAT	GO:0016311~dephosphorylation	13	1.54578	0.0138469	Ptpn12, Dusp10, Ptpn5, Ptpn11, Dusp23, Dusp22, Ptprf, Nceh1, Ppm1h, Ptprj, Gm5951, Dusp3, Ppp3ca	0.574525
Cluster.Regular	KEGG_PATHWAY	mmu05412:Arrhythmogenic right ventricular cardiomyopathy (ARVC)	9	1.07015	0.0146785	Itga6, Tcf7, Itga4, Ctnna1, Itgb1, Itga2, Itgb5, Itgb3, Itga2b	0.244941
Cluster.Regular	GOTERM_BP_FAT	GO:0009214~cyclic nucleotide catabolic process	3	0.356718	0.0156589	Pde4d, Pde8a, Pde5a	0.609526
Cluster.Regular	GOTERM_BP_FAT	GO:0007160~cell-matrix adhesion	7	0.832342	0.0164065	Lims1, Itga6, Itgb1, Tesk2, Itgb5, Itgb3, Itga2b	0.616732
Cluster.Regular	GOTERM_BP_FAT	GO:0007242~intracellular signaling cascade	52	6.18312	0.0170393	Eif2ak3, Rheb, Socs2, Plek, Ptpn11, Itpkb, Lat, 4933421I07Rik, Rap2a, Nrgn, Bcl3, Rhoj, Plcg2, Ripk3, Rasgrp1, Gnaq, Ifi204, Arhgef12, Plekhg2, Rhoh, P2ry12, Mapk8ip3, Tnfsf14, E130306D19Rik, Rasl11b, Stk3, Tbxa2r, Sirpb1a, Lats2, Rapgef3, Pik3cb, Arl5c, Rsu1, Ccnd1, Arhgef17, Flna, Rab27b, Gpr139, Rasl10a, Mras, Pthlh, Lyn, Pea15a, Chek2, Kit, Gucy1b3, Prkcb, Prkce, Rhoq, Rab8a, Ywhah, Rp1l1	0.62096
Cluster.Regular	GOTERM_BP_FAT	GO:0046777~protein amino acid autophosphorylation	8	0.951249	0.0186951	Eif2ak3, Vrk2, Clk3, Dyrk1a, Eif2ak2, Kit, Trim28, Lyn	0.645825
Cluster.Regular	GOTERM_BP_FAT	GO:0030036~actin cytoskeleton organization	14	1.66468	0.0192643	Nckap1, Itgb1, Tesk2, Cap1, Ezr, Rhoj, Diap2, Daam1, Gas7, Rhoq, Arhgef17, Flna, Atp2c1, Epb4.1	0.647649
Cluster.Regular	GOTERM_BP_FAT	GO:0042981~regulation of apoptosis	34	4.04281	0.0226188	Eif2ak3, Apip, Bfar, Gzmb, Ptcra, Tcf7, Stk3, Lig4, Atg7, Serpinb9, Bcl3, Sp110, Bag1, Atg5, Ngfrap1, Ripk3, Prop1, Cd5, Bcl11b, Ifi204, Alox12, Pea15a, Chst11, Clu, Tpt1, Casp4, Casp1, Bax, Fcgr1, Ifih1, Ctnna1, Il19, Ywhah, Agtr1a	0.697882
Cluster.Regular	GOTERM_BP_FAT	GO:0046456~icosanoid biosynthetic process	5	0.59453	0.0237249	Alox12, Rnpep, Edn2, Tbxas1, Alox5ap	0.706614
Cluster.Regular	GOTERM_BP_FAT	GO:0060070~Wnt receptor signaling pathway through beta-catenin	4	0.475624	0.0262421	Sox4, Ccnd1, Prop1, Lrp6	0.734604
Cluster.Regular	GOTERM_BP_FAT	GO:0030168~platelet activation	4	0.475624	0.0262421	Pik3cb, Plek, Treml1, P2ry12	0.734604
Cluster.Regular	GOTERM_BP_FAT	GO:0006636~unsaturated fatty acid biosynthetic process	5	0.59453	0.0268018	Alox12, Rnpep, Edn2, Tbxas1, Alox5ap	0.734042
Cluster.Regular	GOTERM_BP_FAT	GO:0044270~nitrogen compound catabolic process	6	0.713436	0.0284606	D14Ertd668e, Phf11, Nt5e, Pde4d, Nudt15, Pde8a, Pde5a	0.747489
Cluster.Regular	GOTERM_BP_FAT	GO:0031589~cell-substrate adhesion	7	0.832342	0.0294804	Lims1, Itga6, Itgb1, Tesk2, Itgb5, Itgb3, Itga2b	0.752255
Cluster.Regular	GOTERM_BP_FAT	GO:0030029~actin filament-based process	14	1.66468	0.0306904	Nckap1, Itgb1, Tesk2, Cap1, Ezr, Rhoj, Diap2, Daam1, Gas7, Rhoq, Arhgef17, Flna, Atp2c1, Epb4.1	0.758914
Cluster.Regular	GOTERM_BP_FAT	GO:0007043~cell-cell junction assembly	3	0.356718	0.0311259	Ctnna1, Cd9, Hdac7	0.7566
Cluster.Regular	KEGG_PATHWAY	mmu04270:Vascular smooth muscle contraction	11	1.30797	0.0332358	Prkcb, Mylk2, Pla2g4a, Arhgef12, Prkce, Cald1, Gucy1b3, Gnaq, Kcnmb4, Agtr1a, Myl9	0.434958
Cluster.Regular	GOTERM_BP_FAT	GO:0006163~purine nucleotide metabolic process	13	1.54578	0.0333934	Atp11c, Gucy1b3, Atp2b4, Atp6v1c1, Pde4d, Nudt15, Pde5a, Nt5e, Atp2b3, Atp2c1, Atp8b2, Atp6v1e1, Pde8a	0.7739
Cluster.Regular	GOTERM_BP_FAT	GO:0009615~response to virus	8	0.951249	0.0370603	Ifi27l2a, Plscr1, Tgtp1, Eif2ak2, Ifih1, Samhd1, Irf7, Oas1a	0.802121
Cluster.Regular	GOTERM_BP_FAT	GO:0009166~nucleotide catabolic process	5	0.59453	0.0374067	Nt5e, Pde4d, Nudt15, Pde8a, Pde5a	0.798801
Cluster.Regular	GOTERM_BP_FAT	GO:0007595~lactation	5	0.59453	0.0374067	Eif2ak3, Socs2, Ccnd1, Xdh, Pthlh	0.798801
Cluster.Regular	GOTERM_BP_FAT	GO:0048863~stem cell differentiation	5	0.59453	0.0374067	Lig4, Lin28a, Nanog, Tcl1, Pou5f1	0.798801
Cluster.Regular	GOTERM_BP_FAT	GO:0046700~heterocycle catabolic process	6	0.713436	0.0401546	D14Ertd668e, Phf11, Nt5e, Pde4d, Nudt15, Pde8a, Pde5a	0.815582
Cluster.Regular	GOTERM_BP_FAT	GO:0002320~lymphoid progenitor cell differentiation	3	0.356718	0.0403829	Sox4, Kit, Lig4	0.811429
Cluster.Regular	GOTERM_BP_FAT	GO:0034330~cell junction organization	5	0.59453	0.0414048	Ctnna1, Tesk2, Cd9, Itgb3, Hdac7	0.813572
Cluster.Regular	GOTERM_BP_FAT	GO:0046632~alpha-beta T cell differentiation	4	0.475624	0.0414589	Bcl3, Satb1, Rorc, Bcl11b	0.808213
Cluster.Regular	GOTERM_BP_FAT	GO:0042113~B cell activation	8	0.951249	0.041791	Bcl3, Plcg2, Bax, Skap2, Lig4, Icosl, Hdac7, Tpd52	0.805078
Cluster.Regular	GOTERM_BP_FAT	GO:0034613~cellular protein localization	20	2.37812	0.0421384	Bcap31, Syne2, Vps41, Stx17, Ywhab, Scg5, Stx11, Stx6, Blzf1, Nr5a1, Ap4s1, Akap12, Bax, Syngr1, Flna, Sytl4, Ywhag, Ywhah, Ston2, Ppp3ca	0.802124
Cluster.Regular	KEGG_PATHWAY	mmu05414:Dilated cardiomyopathy	9	1.07015	0.0436051	Tpm2, Itga6, Itga4, Itgb1, Itga2, Itgb5, Tpm4, Itgb3, Itga2b	0.492207
Cluster.Regular	GOTERM_BP_FAT	GO:0070727~cellular macromolecule localization	20	2.37812	0.0446307	Bcap31, Syne2, Vps41, Stx17, Ywhab, Scg5, Stx11, Stx6, Blzf1, Nr5a1, Ap4s1, Akap12, Bax, Syngr1, Flna, Sytl4, Ywhag, Ywhah, Ston2, Ppp3ca	0.815209
Cluster.Regular	KEGG_PATHWAY	mmu04510:Focal adhesion	15	1.78359	0.0454211	Itgb1, Vcl, Itga2, Itgb5, Itgb3, Itga2b, Prkcb, Mylk2, Pik3cb, Itga6, Parvb, Itga4, Ccnd1, Flna, Myl9	0.473939
Cluster.Regular	GOTERM_BP_FAT	GO:0031667~response to nutrient levels	10	1.18906	0.0483517	Ugt1a9, Mest, Cfb, Atg5, Atg7, Nanog, Pou5f1, Gatm, Atg9b, Clic1	0.834997
Cluster.Regular	GOTERM_BP_FAT	GO:0009991~response to extracellular stimulus	11	1.30797	0.0486707	Ugt1a9, Mest, Cfb, Itga6, Atg5, Atg7, Nanog, Pou5f1, Gatm, Atg9b, Clic1	0.831992
Cluster.Regular	KEGG_PATHWAY	mmu04062:Chemokine signaling pathway	14	1.66468	0.0492888	Ppbp, Cxcr6, Gsk3a, Ccr5, Gng11, Gng5, Prkcb, Pik3cb, Ccl5, Stat1, Stat2, Grk5, Ccl27a, Lyn	0.472832

## Sheet: Up_Down
Cluster	Category	Term	Count	%	Pvalue	Genes	Benjamini
Cluster.Up	GOTERM_BP_FAT	GO:0006955~immune response	33	6.53465	2.08519e-07	Bcap31, H2-M3, Ppbp, Irgm1, H2-T24, Gbp5, Dhx58, Bcl3, Sp110, Ccl5, Lax1, Oas3, Plcg2, Oasl2, Oas1g, Il15, Irf7, Cfb, Mfsd6, Psmb9, Psmb8, Ccr5, Samhd1, Gbp3, Gbp2, Tgtp1, Gbp1, Erap1, Fcgr1, Ifih1, Tnfsf14, Icosl, Oas1a	0.000369844
Cluster.Up	KEGG_PATHWAY	mmu04640:Hematopoietic cell lineage	12	2.37624	2.69068e-05	Gp1ba, Itga6, Cd33, Itga4, Fcgr1, Cd44, Itga2, Cd9, Gp5, Itgb3, Gp9, Itga2b	0.00384033
Cluster.Up	GOTERM_BP_FAT	GO:0007155~cell adhesion	31	6.13861	5.82115e-05	Plek, Klra1, Itga2, Itga2b, Cd84, Pik3cb, Lims1, Itga6, Nptn, Itga4, Cd44, F5, Cd9, F11r, Klra2, Cd33, Itgb1, Lpp, Vcl, Itgb5, Cd226, Itgb3, Gp9, Amica1, Amigo2, Gp1ba, Lgals3bp, Parvb, Ctnna1, Atp2c1, Gp5	0.0503247
Cluster.Up	GOTERM_BP_FAT	GO:0022610~biological adhesion	31	6.13861	6.02076e-05	Plek, Klra1, Itga2, Itga2b, Cd84, Pik3cb, Lims1, Itga6, Nptn, Itga4, Cd44, F5, Cd9, F11r, Klra2, Cd33, Itgb1, Lpp, Vcl, Itgb5, Cd226, Itgb3, Gp9, Amica1, Amigo2, Gp1ba, Lgals3bp, Parvb, Ctnna1, Atp2c1, Gp5	0.0349775
Cluster.Up	GOTERM_BP_FAT	GO:0042060~wound healing	12	2.37624	9.8974e-05	Pik3cb, Plek, Gp1ba, Mtpn, Pros1, Cd44, Treml1, F5, Gp5, P2ry12, Gatm, Gp9	0.0429476
Cluster.Up	KEGG_PATHWAY	mmu04512:ECM-receptor interaction	11	2.17822	0.000129399	Gp1ba, Itga6, Itga4, Cd44, Itgb1, Itga2, Itgb5, Gp5, Itgb3, Gp9, Itga2b	0.00920993
Cluster.Up	KEGG_PATHWAY	mmu04650:Natural killer cell mediated cytotoxicity	13	2.57426	0.000200495	Ptpn11, Cd244, Gzmb, Klra1, Klrb1c, Fcgr4, Ncr1, Pik3cb, Plcg2, Klrc1, Klrc2, Cd48, Ppp3ca	0.00951237
Cluster.Up	GOTERM_BP_FAT	GO:0050817~coagulation	9	1.78218	0.000313298	Pik3cb, Plek, Gp1ba, Pros1, Treml1, F5, Gp5, P2ry12, Gp9	0.105218
Cluster.Up	GOTERM_BP_FAT	GO:0007596~blood coagulation	9	1.78218	0.000313298	Pik3cb, Plek, Gp1ba, Pros1, Treml1, F5, Gp5, P2ry12, Gp9	0.105218
Cluster.Up	GOTERM_BP_FAT	GO:0007599~hemostasis	9	1.78218	0.000345637	Pik3cb, Plek, Gp1ba, Pros1, Treml1, F5, Gp5, P2ry12, Gp9	0.0971611
Cluster.Up	KEGG_PATHWAY	mmu05410:Hypertrophic cardiomyopathy (HCM)	10	1.9802	0.000682939	Tpm2, Itga6, Itga4, Itgb1, Itga2, Itgb5, Tpm4, Itgb3, Itga2b, Prkaa1	0.0241276
Cluster.Up	GOTERM_BP_FAT	GO:0043069~negative regulation of programmed cell death	16	3.16832	0.00108789	Apip, Bfar, Alox12, Chst11, Serpinb9, Atg7, Clu, Bcl3, Amigo2, Bag1, Casp4, Plcg2, Bax, Atg5, Ctnna1, Ywhah	0.241075
Cluster.Up	GOTERM_BP_FAT	GO:0060548~negative regulation of cell death	16	3.16832	0.00112865	Apip, Bfar, Alox12, Chst11, Serpinb9, Atg7, Clu, Bcl3, Amigo2, Bag1, Casp4, Plcg2, Bax, Atg5, Ctnna1, Ywhah	0.221525
Cluster.Up	KEGG_PATHWAY	mmu04810:Regulation of actin cytoskeleton	16	3.16832	0.00151646	Arhgef12, Nckap1, Itgb1, Vcl, Itga2, Itgb5, Itgb3, Arpc1b, Itga2b, Pik3cb, Diap2, Itga6, Itga4, Arpc2, Mras, Myl9	0.0424752
Cluster.Up	GOTERM_BP_FAT	GO:0050878~regulation of body fluid levels	9	1.78218	0.00156519	Pik3cb, Plek, Gp1ba, Pros1, Treml1, F5, Gp5, P2ry12, Gp9	0.265642
Cluster.Up	GOTERM_BP_FAT	GO:0007229~integrin-mediated signaling pathway	8	1.58416	0.00264825	Itga6, Itga4, Adam9, Itgb1, Itga2, Itgb5, Itgb3, Itga2b	0.375262
Cluster.Up	GOTERM_BP_FAT	GO:0009615~response to virus	8	1.58416	0.00264825	Ifi27l2a, Plscr1, Tgtp1, Eif2ak2, Ifih1, Samhd1, Irf7, Oas1a	0.375262
Cluster.Up	GOTERM_BP_FAT	GO:0008219~cell death	24	4.75248	0.00368987	Bcap31, Apip, Bfar, Xaf1, Gzmb, Pea15a, Eif2ak2, Peg10, Stk3, Clu, Sra1, Fgl2, Sp110, E2f1, Bag1, Casp4, Casp1, Pdcd10, Bax, Ripk3, Naip2, Litaf, Ripk1, Rnf34	0.449085
Cluster.Up	GOTERM_BP_FAT	GO:0000082~G1/S transition of mitotic cell cycle	5	0.990099	0.0046545	Slfn1, Ccnd1, Itgb1, Lats2, Ppp3ca	0.498272
Cluster.Up	GOTERM_BP_FAT	GO:0016265~death	24	4.75248	0.00494754	Bcap31, Apip, Bfar, Xaf1, Gzmb, Pea15a, Eif2ak2, Peg10, Stk3, Clu, Sra1, Fgl2, Sp110, E2f1, Bag1, Casp4, Casp1, Pdcd10, Bax, Ripk3, Naip2, Litaf, Ripk1, Rnf34	0.491772
Cluster.Up	KEGG_PATHWAY	mmu05414:Dilated cardiomyopathy	9	1.78218	0.00507511	Tpm2, Itga6, Itga4, Itgb1, Itga2, Itgb5, Tpm4, Itgb3, Itga2b	0.114201
Cluster.Up	GOTERM_BP_FAT	GO:0009611~response to wounding	18	3.56436	0.00562376	Plek, Cfb, Cnr2, Mtpn, Ccr5, Treml1, Gatm, P2ry12, Gp9, Pik3cb, Ccl5, Gp1ba, Bax, Fcgr1, Pros1, Cd44, F5, Gp5	0.510623
Cluster.Up	GOTERM_BP_FAT	GO:0006915~apoptosis	22	4.35644	0.00569665	Bcap31, Apip, Bfar, Xaf1, Gzmb, Pea15a, Eif2ak2, Peg10, Stk3, Sra1, Sp110, E2f1, Bag1, Casp4, Casp1, Pdcd10, Bax, Ripk3, Naip2, Litaf, Ripk1, Rnf34	0.491175
Cluster.Up	KEGG_PATHWAY	mmu05412:Arrhythmogenic right ventricular cardiomyopathy (ARVC)	8	1.58416	0.00586793	Itga6, Itga4, Ctnna1, Itgb1, Itga2, Itgb5, Itgb3, Itga2b	0.11328
Cluster.Up	GOTERM_BP_FAT	GO:0043067~regulation of programmed cell death	25	4.9505	0.00616629	Apip, Bfar, Gzmb, Stk3, Atg7, Serpinb9, Bcl3, Sp110, Bag1, Plcg2, Atg5, Ripk3, Ifi204, Alox12, Pea15a, Chst11, Clu, Amigo2, Casp4, Casp1, Bax, Fcgr1, Ifih1, Ctnna1, Ywhah	0.496315
Cluster.Up	GOTERM_BP_FAT	GO:0043066~negative regulation of apoptosis	14	2.77228	0.00643323	Apip, Bfar, Alox12, Chst11, Serpinb9, Atg7, Clu, Bcl3, Casp4, Bag1, Bax, Atg5, Ctnna1, Ywhah	0.490077
Cluster.Up	GOTERM_BP_FAT	GO:0030168~platelet activation	4	0.792079	0.00655199	Pik3cb, Plek, Treml1, P2ry12	0.476836
Cluster.Up	GOTERM_BP_FAT	GO:0010941~regulation of cell death	25	4.9505	0.0065944	Apip, Bfar, Gzmb, Stk3, Atg7, Serpinb9, Bcl3, Sp110, Bag1, Plcg2, Atg5, Ripk3, Ifi204, Alox12, Pea15a, Chst11, Clu, Amigo2, Casp4, Casp1, Bax, Fcgr1, Ifih1, Ctnna1, Ywhah	0.460843
Cluster.Up	GOTERM_BP_FAT	GO:0012501~programmed cell death	22	4.35644	0.0068828	Bcap31, Apip, Bfar, Xaf1, Gzmb, Pea15a, Eif2ak2, Peg10, Stk3, Sra1, Sp110, E2f1, Bag1, Casp4, Casp1, Pdcd10, Bax, Ripk3, Naip2, Litaf, Ripk1, Rnf34	0.458068
Cluster.Up	KEGG_PATHWAY	mmu04666:Fc gamma R-mediated phagocytosis	9	1.78218	0.00740884	Pla2g4a, Pik3cb, Prkce, Plcg2, Asap1, Fcgr1, Arpc2, Arpc1b, Lyn	0.12447
Cluster.Up	KEGG_PATHWAY	mmu04670:Leukocyte transendothelial migration	10	1.9802	0.00754365	Pik3cb, F11r, Ptpn11, Plcg2, Itga4, Ctnna1, Itgb1, Vcl, Myl9, Cybb	0.113359
Cluster.Up	GOTERM_BP_FAT	GO:0007160~cell-matrix adhesion	6	1.18812	0.00755313	Lims1, Itga6, Itgb1, Itgb5, Itgb3, Itga2b	0.472961
Cluster.Up	GOTERM_BP_FAT	GO:0001775~cell activation	14	2.77228	0.00811888	H2-M3, Plek, Skap2, Treml1, P2ry12, Bcl3, Pik3cb, Lax1, Plcg2, Bax, Cd48, Icosl, Il15, Tpd52	0.481777
Cluster.Up	GOTERM_BP_FAT	GO:0008104~protein localization	30	5.94059	0.0115601	Bcap31, Plek, Syne2, Stx17, Atg7, Blzf1, Lax1, Mitd1, Snx10, Snx8, Sytl4, Flna, Pex1, Rab27b, Snap23, Ston2, Vps41, Ywhab, Kif13a, Nckap1, Stx11, Lman2, Ap4s1, Bax, Rab8a, Ywhag, Gnptab, Ywhah, Ppp3ca, Scamp1	0.592138
Cluster.Up	GOTERM_BP_FAT	GO:0045184~establishment of protein localization	27	5.34653	0.0117199	Bcap31, Plek, Stx17, Atg7, Blzf1, Lax1, Mitd1, Snx10, Snx8, Sytl4, Flna, Pex1, Rab27b, Snap23, Ston2, Vps41, Ywhab, Kif13a, Stx11, Lman2, Ap4s1, Rab8a, Ywhag, Gnptab, Ywhah, Ppp3ca, Scamp1	0.581639
Cluster.Up	GOTERM_BP_FAT	GO:0044242~cellular lipid catabolic process	6	1.18812	0.0120866	Pla2g4a, Plcg2, Phyh, Hexb, Smpdl3a, Slc27a2	0.578059
Cluster.Up	KEGG_PATHWAY	mmu04510:Focal adhesion	13	2.57426	0.01234	Itgb1, Vcl, Itga2, Itgb5, Itgb3, Itga2b, Pik3cb, Itga6, Parvb, Itga4, Ccnd1, Flna, Myl9	0.162689
Cluster.Up	GOTERM_BP_FAT	GO:0031589~cell-substrate adhesion	6	1.18812	0.0129887	Lims1, Itga6, Itgb1, Itgb5, Itgb3, Itga2b	0.590178
Cluster.Up	GOTERM_BP_FAT	GO:0006631~fatty acid metabolic process	11	2.17822	0.0159415	Pnpla8, Alox12, Phyh, Pecr, Prkar2b, Rnpep, Slc27a2, Tbxas1, Acadl, Prkaa1, Alox5ap	0.652104
Cluster.Up	GOTERM_BP_FAT	GO:0051050~positive regulation of transport	9	1.78218	0.016516	Ptpn11, Plcg2, Casp1, Bax, Fcgr1, Flna, Tnfsf14, Sirpb1a, P2ry12	0.651857
Cluster.Up	GOTERM_BP_FAT	GO:0034613~cellular protein localization	15	2.9703	0.0165523	Bcap31, Syne2, Vps41, Stx17, Ywhab, Stx11, Blzf1, Ap4s1, Bax, Sytl4, Flna, Ywhag, Ywhah, Ppp3ca, Ston2	0.639773
Cluster.Up	GOTERM_BP_FAT	GO:0070727~cellular macromolecule localization	15	2.9703	0.0174028	Bcap31, Syne2, Vps41, Stx17, Ywhab, Stx11, Blzf1, Ap4s1, Bax, Sytl4, Flna, Ywhag, Ywhah, Ppp3ca, Ston2	0.645889
Cluster.Up	GOTERM_BP_FAT	GO:0006163~purine nucleotide metabolic process	10	1.9802	0.0177195	Atp11c, Nt5e, Gucy1b3, Atp2c1, Atp2b4, Atp6v1c1, Atp8b2, Pde8a, Pde5a, Atp6v1e1	0.640523
Cluster.Up	GOTERM_BP_FAT	GO:0016042~lipid catabolic process	9	1.78218	0.0179249	Pnpla8, Pla2g4a, Plcg2, Phyh, Hexb, Smpdl3a, Slc27a2, Nceh1, Ywhah	0.633122
Cluster.Up	GOTERM_BP_FAT	GO:0042981~regulation of apoptosis	23	4.55446	0.0188714	Apip, Bfar, Ifi204, Alox12, Gzmb, Pea15a, Stk3, Chst11, Atg7, Serpinb9, Clu, Bcl3, Sp110, Bag1, Casp4, Casp1, Bax, Atg5, Fcgr1, Ripk3, Ifih1, Ctnna1, Ywhah	0.640907
Cluster.Up	GOTERM_BP_FAT	GO:0015031~protein transport	26	5.14851	0.0189428	Bcap31, Plek, Stx17, Atg7, Blzf1, Lax1, Mitd1, Snx8, Snx10, Sytl4, Pex1, Rab27b, Snap23, Ston2, Vps41, Ywhab, Kif13a, Stx11, Lman2, Ap4s1, Rab8a, Ywhag, Gnptab, Ywhah, Ppp3ca, Scamp1	0.631329
Cluster.Up	GOTERM_BP_FAT	GO:0009125~nucleoside monophosphate catabolic process	3	0.594059	0.0194552	Nt5e, Pde8a, Pde5a	0.63058
Cluster.Up	KEGG_PATHWAY	mmu04623:Cytosolic DNA-sensing pathway	6	1.18812	0.0211846	Ccl5, Casp1, Ripk3, Ripk1, Irf7, Zbp1	0.242974
Cluster.Up	GOTERM_BP_FAT	GO:0030036~actin cytoskeleton organization	10	1.9802	0.0211866	Rhoj, Diap2, Gas7, Daam1, Rhoq, Nckap1, Flna, Itgb1, Atp2c1, Cap1	0.651894
Cluster.Up	GOTERM_BP_FAT	GO:0032880~regulation of protein localization	7	1.38614	0.0237116	Ptpn11, Casp1, Rhoq, Nckap1, Flna, Tnfsf14, Sept2	0.683544
Cluster.Up	GOTERM_BP_FAT	GO:0046456~icosanoid biosynthetic process	4	0.792079	0.028049	Alox12, Rnpep, Tbxas1, Alox5ap	0.735036
Cluster.Up	GOTERM_BP_FAT	GO:0009165~nucleotide biosynthetic process	10	1.9802	0.0286152	Atp11c, Nt5e, Nampt, Gucy1b3, Atp2c1, Atp2b4, Atp6v1c1, Cmpk2, Atp8b2, Atp6v1e1	0.733027
Cluster.Up	GOTERM_BP_FAT	GO:0007242~intracellular signaling cascade	33	6.53465	0.0286381	Rheb, Socs2, Plek, Ptpn11, Stk3, Lats2, Sirpb1a, Rap2a, Nrgn, Rhoj, Bcl3, Pik3cb, Rsu1, Plcg2, Ccnd1, Ripk3, Flna, Rab27b, Gnaq, Mras, Rasl10a, Lyn, Arhgef12, Ifi204, Pea15a, Chek2, Gucy1b3, P2ry12, Prkce, Rhoq, Rab8a, Tnfsf14, Ywhah	0.724355
Cluster.Up	GOTERM_BP_FAT	GO:0030029~actin filament-based process	10	1.9802	0.0304865	Rhoj, Diap2, Gas7, Daam1, Rhoq, Nckap1, Flna, Itgb1, Atp2c1, Cap1	0.738056
Cluster.Up	GOTERM_BP_FAT	GO:0006636~unsaturated fatty acid biosynthetic process	4	0.792079	0.0308564	Alox12, Rnpep, Tbxas1, Alox5ap	0.73389
Cluster.Up	GOTERM_BP_FAT	GO:0002684~positive regulation of immune system process	11	2.17822	0.0317741	H2-M3, Lax1, Cfb, Plcg2, Fcgr1, Pdcd1lg2, Tnfsf14, Il15, Icosl, Klrb1c, Lyn	0.73609
Cluster.Up	GOTERM_BP_FAT	GO:0051329~interphase of mitotic cell cycle	5	0.990099	0.0322349	Slfn1, Ccnd1, Itgb1, Lats2, Ppp3ca	0.733148
Cluster.Up	GOTERM_BP_FAT	GO:0034404~nucleobase, nucleoside and nucleotide biosynthetic process	10	1.9802	0.0334513	Atp11c, Nt5e, Nampt, Gucy1b3, Atp2c1, Atp2b4, Atp6v1c1, Cmpk2, Atp8b2, Atp6v1e1	0.73849
Cluster.Up	GOTERM_BP_FAT	GO:0034654~nucleobase, nucleoside, nucleotide and nucleic acid biosynthetic process	10	1.9802	0.0334513	Atp11c, Nt5e, Nampt, Gucy1b3, Atp2c1, Atp2b4, Atp6v1c1, Cmpk2, Atp8b2, Atp6v1e1	0.73849
Cluster.Up	GOTERM_BP_FAT	GO:0008064~regulation of actin polymerization or depolymerization	5	0.990099	0.0343812	Plek, Dstn, Arpc2, Arpc1b, Actr3	0.740564
Cluster.Up	GOTERM_BP_FAT	GO:0051325~interphase	5	0.990099	0.0366086	Slfn1, Ccnd1, Itgb1, Lats2, Ppp3ca	0.755296
Cluster.Up	GOTERM_BP_FAT	GO:0030832~regulation of actin filament length	5	0.990099	0.0366086	Plek, Dstn, Arpc2, Arpc1b, Actr3	0.755296
Cluster.Up	KEGG_PATHWAY	mmu05222:Small cell lung cancer	7	1.38614	0.0366958	Pik3cb, E2f1, Itga6, Ccnd1, Itgb1, Itga2, Itga2b	0.359507
Cluster.Up	KEGG_PATHWAY	mmu04062:Chemokine signaling pathway	11	2.17822	0.038857	Gng5, Pik3cb, Ccl5, Stat1, Ppbp, Stat2, Cxcr6, Grk5, Ccr5, Gng11, Lyn	0.353351
Cluster.Up	GOTERM_BP_FAT	GO:0006805~xenobiotic metabolic process	3	0.594059	0.0395104	Ugt1a9, As3mt, Nceh1	0.774597
Cluster.Up	GOTERM_BP_FAT	GO:0042113~B cell activation	6	1.18812	0.0433304	Bcl3, Plcg2, Bax, Skap2, Icosl, Tpd52	0.798857
Cluster.Up	GOTERM_BP_FAT	GO:0009991~response to extracellular stimulus	8	1.58416	0.0465341	Ugt1a9, Mest, Cfb, Itga6, Atg5, Atg7, Gatm, Clic1	0.815606
Cluster.Up	GOTERM_BP_FAT	GO:0046649~lymphocyte activation	10	1.9802	0.0472723	Bcl3, H2-M3, Lax1, Plcg2, Bax, Skap2, Cd48, Il15, Icosl, Tpd52	0.814458
Cluster.Up	GOTERM_BP_FAT	GO:0045087~innate immune response	7	1.38614	0.0489408	Sp110, Cfb, Irgm1, Fcgr1, Ifih1, Samhd1, Dhx58	0.819473
Cluster.Up	GOTERM_BP_FAT	GO:0006633~fatty acid biosynthetic process	6	1.18812	0.0496017	Alox12, Pecr, Rnpep, Tbxas1, Prkaa1, Alox5ap	0.817835
Cluster.Down	GOTERM_BP_FAT	GO:0030217~T cell differentiation	10	2.97619	4.33886e-06	Tcra, Patz1, Themis, Sox4, Itpkb, Satb1, Rorc, Rhoh, Lig4, Bcl11b	0.00502044
Cluster.Down	GOTERM_BP_FAT	GO:0030098~lymphocyte differentiation	11	3.27381	1.92213e-05	Tcra, Patz1, Themis, Sox4, Itpkb, Satb1, Rorc, Rhoh, Lig4, Bcl11b, Hdac7	0.0110865
Cluster.Down	GOTERM_BP_FAT	GO:0002521~leukocyte differentiation	12	3.57143	2.39411e-05	Tcra, Patz1, Themis, Sox4, Itpkb, Satb1, Rorc, Rhoh, Kit, Lig4, Bcl11b, Hdac7	0.00921461
Cluster.Down	GOTERM_BP_FAT	GO:0000122~negative regulation of transcription from RNA polymerase II promoter	14	4.16667	0.000125776	Sall4, Satb1, Smarca4, Rybp, Trim28, Cux1, Hdac7, Mdm4, Prop1, Cdkn1c, Ehmt1, Glis1, Pou5f1, Nanog	0.0358201
Cluster.Down	GOTERM_BP_FAT	GO:0042110~T cell activation	10	2.97619	0.000131051	Tcra, Patz1, Themis, Sox4, Itpkb, Satb1, Rorc, Rhoh, Lig4, Bcl11b	0.0299483
Cluster.Down	GOTERM_BP_FAT	GO:0030097~hemopoiesis	13	3.86905	0.000983677	Patz1, Themis, Itpkb, Satb1, Rorc, Kit, Rhoh, Lig4, Hdac7, Tcra, Tgfbr3, Sox4, Bcl11b	0.173265
Cluster.Down	GOTERM_BP_FAT	GO:0045321~leukocyte activation	12	3.57143	0.00106836	Tcra, Patz1, Themis, Sox4, Itpkb, Lat, Satb1, Rorc, Rhoh, Lig4, Bcl11b, Hdac7	0.162335
Cluster.Down	GOTERM_BP_FAT	GO:0002520~immune system development	14	4.16667	0.00128717	Patz1, Themis, Itpkb, Satb1, Rorc, Kit, Rhoh, Lig4, Hdac7, Tcra, Tgfbr3, Sox4, Bcl11b, Xrcc6	0.170357
Cluster.Down	GOTERM_BP_FAT	GO:0046649~lymphocyte activation	11	3.27381	0.00131183	Tcra, Patz1, Themis, Sox4, Itpkb, Satb1, Rorc, Rhoh, Lig4, Bcl11b, Hdac7	0.155653
Cluster.Down	GOTERM_BP_FAT	GO:0045892~negative regulation of transcription, DNA-dependent	14	4.16667	0.00189333	Sall4, Satb1, Smarca4, Rybp, Trim28, Cux1, Hdac7, Mdm4, Prop1, Cdkn1c, Ehmt1, Glis1, Pou5f1, Nanog	0.197349
Cluster.Down	GOTERM_BP_FAT	GO:0051253~negative regulation of RNA metabolic process	14	4.16667	0.0020148	Sall4, Satb1, Smarca4, Rybp, Trim28, Cux1, Hdac7, Mdm4, Prop1, Cdkn1c, Ehmt1, Glis1, Pou5f1, Nanog	0.191589
Cluster.Down	GOTERM_BP_FAT	GO:0048534~hemopoietic or lymphoid organ development	13	3.86905	0.00254867	Patz1, Themis, Itpkb, Satb1, Rorc, Kit, Rhoh, Lig4, Hdac7, Tcra, Tgfbr3, Sox4, Bcl11b	0.218614
Cluster.Down	GOTERM_BP_FAT	GO:0001775~cell activation	12	3.57143	0.00268058	Tcra, Patz1, Themis, Sox4, Itpkb, Lat, Satb1, Rorc, Rhoh, Lig4, Bcl11b, Hdac7	0.212988
Cluster.Down	GOTERM_BP_FAT	GO:0006357~regulation of transcription from RNA polymerase II promoter	21	6.25	0.00316328	Sall4, Satb1, Smarca4, Rybp, Zfp395, Trim28, Cux1, Hdac7, Mdm4, Rai1, Supt6h, Nr5a1, Sox4, Prop1, Cdkn1c, Ehmt1, Bcl11b, Nanog, Pou5f1, Glis1, Sox8	0.230886
Cluster.Down	GOTERM_BP_FAT	GO:0010629~negative regulation of gene expression	16	4.7619	0.00349027	Sall4, Patz1, Satb1, Smarca4, Rybp, Tnrc6c, Trim28, Cux1, Hdac7, Mdm4, Prop1, Cdkn1c, Ehmt1, Glis1, Pou5f1, Nanog	0.236915
Cluster.Down	GOTERM_BP_FAT	GO:0016481~negative regulation of transcription	15	4.46429	0.00365515	Sall4, Patz1, Satb1, Smarca4, Rybp, Trim28, Cux1, Hdac7, Mdm4, Prop1, Cdkn1c, Ehmt1, Glis1, Pou5f1, Nanog	0.233165
Cluster.Down	GOTERM_BP_FAT	GO:0010558~negative regulation of macromolecule biosynthetic process	16	4.7619	0.00412521	Eif2ak3, Sall4, Patz1, Satb1, Smarca4, Rybp, Trim28, Cux1, Hdac7, Mdm4, Prop1, Cdkn1c, Ehmt1, Glis1, Pou5f1, Nanog	0.245777
Cluster.Down	GOTERM_BP_FAT	GO:0031327~negative regulation of cellular biosynthetic process	16	4.7619	0.00535274	Eif2ak3, Sall4, Patz1, Satb1, Smarca4, Rybp, Trim28, Cux1, Hdac7, Mdm4, Prop1, Cdkn1c, Ehmt1, Glis1, Pou5f1, Nanog	0.292403
Cluster.Down	GOTERM_BP_FAT	GO:0019827~stem cell maintenance	4	1.19048	0.00546826	Lig4, Nanog, Tcl1, Pou5f1	0.284496
Cluster.Down	GOTERM_BP_FAT	GO:0009890~negative regulation of biosynthetic process	16	4.7619	0.00583845	Eif2ak3, Sall4, Patz1, Satb1, Smarca4, Rybp, Trim28, Cux1, Hdac7, Mdm4, Prop1, Cdkn1c, Ehmt1, Glis1, Pou5f1, Nanog	0.287961
Cluster.Down	GOTERM_BP_FAT	GO:0006355~regulation of transcription, DNA-dependent	38	11.3095	0.00588644	Tcf7, Rorc, Gm5784, Hmg20b, Zfp395, Dlx3, Trim28, Cux1, Mdm4, Pou6f1, Nr5a1, Myb, Zfp81, Sox4, Hey1, Zfp92, Cdkn1c, Prop1, Bcl11b, Gtf2h4, Pou5f1, 2410018L13Rik, Sall4, Patz1, Smarca4, Satb1, Rybp, Kcnh2, Hdac7, Rai1, Supt6h, Mta1, Zfp1, Ehmt1, Aff1, Nanog, Glis1, Sox8	0.278279
Cluster.Down	GOTERM_BP_FAT	GO:0048864~stem cell development	4	1.19048	0.00621258	Lig4, Nanog, Tcl1, Pou5f1	0.280065
Cluster.Down	GOTERM_BP_FAT	GO:0045934~negative regulation of nucleobase, nucleoside, nucleotide and nucleic acid metabolic process	15	4.46429	0.00637901	Sall4, Patz1, Satb1, Smarca4, Rybp, Trim28, Cux1, Hdac7, Mdm4, Prop1, Cdkn1c, Ehmt1, Glis1, Pou5f1, Nanog	0.275848
Cluster.Down	GOTERM_BP_FAT	GO:0051172~negative regulation of nitrogen compound metabolic process	15	4.46429	0.00700959	Sall4, Patz1, Satb1, Smarca4, Rybp, Trim28, Cux1, Hdac7, Mdm4, Prop1, Cdkn1c, Ehmt1, Glis1, Pou5f1, Nanog	0.288223
Cluster.Down	GOTERM_BP_FAT	GO:0002320~lymphoid progenitor cell differentiation	3	0.892857	0.00715706	Sox4, Kit, Lig4	0.283432
Cluster.Down	GOTERM_BP_FAT	GO:0051252~regulation of RNA metabolic process	38	11.3095	0.00752946	Tcf7, Rorc, Gm5784, Hmg20b, Zfp395, Dlx3, Trim28, Cux1, Mdm4, Pou6f1, Nr5a1, Myb, Zfp81, Sox4, Hey1, Zfp92, Cdkn1c, Prop1, Bcl11b, Gtf2h4, Pou5f1, 2410018L13Rik, Sall4, Patz1, Smarca4, Satb1, Rybp, Kcnh2, Hdac7, Rai1, Supt6h, Mta1, Zfp1, Ehmt1, Aff1, Nanog, Glis1, Sox8	0.286234
Cluster.Down	GOTERM_BP_FAT	GO:0045449~regulation of transcription	52	15.4762	0.00845249	Ncoa5, Sertad1, Zfp422, Gm5784, Hmg20b, Dlx3, Zfp395, Cux1, Pou6f1, Mdm4, Nr5a1, Snapc3, Trib3, Zfp81, Prdm8, Sox4, Cdkn1c, Hey1, Gtf2h4, 2410018L13Rik, Smarca4, Satb1, Ssbp2, Hdac7, Supt6h, Mta1, Zfp1, Gmcl1, Aff3, Aff1, Sox8, Tcf7, Rorc, Trim28, Myb, Tgfbr3, Prop1, Zfp92, Bcl11b, Setd1b, Pthlh, Pou5f1, Sall4, Patz1, Ptov1, Nono, Rybp, Kcnh2, Rai1, Ehmt1, Nanog, Glis1	0.305586
Cluster.Down	GOTERM_BP_FAT	GO:0033151~V(D)J recombination	3	0.892857	0.00910204	Lig4, Bcl11b, Xrcc6	0.315325
Cluster.Down	GOTERM_BP_FAT	GO:0010605~negative regulation of macromolecule metabolic process	17	5.05952	0.010264	Eif2ak3, Sall4, Patz1, Satb1, Smarca4, Rybp, Tnrc6c, Trim28, Cux1, Hdac7, Mdm4, Prop1, Cdkn1c, Ehmt1, Nanog, Glis1, Pou5f1	0.338127
Cluster.Down	GOTERM_BP_FAT	GO:0048863~stem cell differentiation	4	1.19048	0.0143135	Lig4, Nanog, Tcl1, Pou5f1	0.427335
Cluster.Down	GOTERM_BP_FAT	GO:0002244~hemopoietic progenitor cell differentiation	3	0.892857	0.016151	Sox4, Kit, Lig4	0.456265
Cluster.Down	GOTERM_BP_FAT	GO:0046777~protein amino acid autophosphorylation	5	1.4881	0.0237323	Eif2ak3, Clk3, Dyrk1a, Kit, Trim28	0.581328
Cluster.Down	GOTERM_BP_FAT	GO:0060070~Wnt receptor signaling pathway through beta-catenin	3	0.892857	0.0281203	Sox4, Prop1, Lrp6	0.633089
Cluster.Down	GOTERM_BP_FAT	GO:0006793~phosphorus metabolic process	23	6.84524	0.0299731	Eif2ak3, Dusp10, Ptpn5, Ptprf, Gsk3a, Rorc, Kit, Trim28, Tesk2, Ppm1h, E130304F04Rik, Gm5951, Prkcb, Mylk2, Plk5, Ttbk2, Trib3, Dyrk1a, Ephb6, Clk3, Mapk8ip3, Tgfbr3, Gm711	0.645926
Cluster.Down	GOTERM_BP_FAT	GO:0006796~phosphate metabolic process	23	6.84524	0.0299731	Eif2ak3, Dusp10, Ptpn5, Ptprf, Gsk3a, Rorc, Kit, Trim28, Tesk2, Ppm1h, E130304F04Rik, Gm5951, Prkcb, Mylk2, Plk5, Ttbk2, Trib3, Dyrk1a, Ephb6, Clk3, Mapk8ip3, Tgfbr3, Gm711	0.645926
Cluster.Down	GOTERM_BP_FAT	GO:0006310~DNA recombination	5	1.4881	0.0357241	Nono, Lig4, Bcl11b, Xrcc6, Spo11	0.700507
Cluster.Down	GOTERM_BP_FAT	GO:0006468~protein amino acid phosphorylation	18	5.35714	0.0373234	Eif2ak3, Gsk3a, Rorc, Kit, Trim28, Tesk2, E130304F04Rik, Prkcb, Mylk2, Plk5, Trib3, Ttbk2, Ephb6, Clk3, Dyrk1a, Tgfbr3, Mapk8ip3, Gm711	0.706436
Cluster.Down	GOTERM_BP_FAT	GO:0046632~alpha-beta T cell differentiation	3	0.892857	0.0387964	Satb1, Rorc, Bcl11b	0.710773
Cluster.Down	KEGG_PATHWAY	mmu04020:Calcium signaling pathway	7	2.08333	0.0470135	Prkcb, Mylk2, Itpkb, Atp2b3, Tbxa2r, Htr4, Agtr1a	0.979769
Cluster.Down	GOTERM_BP_FAT	GO:0002568~somatic diversification of T cell receptor genes	2	0.595238	0.0488617	Lig4, Bcl11b	0.7833
Cluster.Down	GOTERM_BP_FAT	GO:0033153~T cell receptor V(D)J recombination	2	0.595238	0.0488617	Lig4, Bcl11b	0.7833
Cluster.Down	GOTERM_BP_FAT	GO:0002681~somatic recombination of T cell receptor gene segments	2	0.595238	0.0488617	Lig4, Bcl11b	0.7833
