# Supplementary material for: Diversity in Compartmental Dynamics of Gene Regulatory Networks: The Immune Response in Primary Influenza A Infection in Mice
Source: PLoS One. 2015 Sep 28;10(9):e0138110. doi: 10.1371/journal.pone.0138110 (PMC4586376; doi:10.1371/journal.pone.0138110)
Supplement: S3 Table — (XLSX) [file pone.0138110.s003.xlsx]

## Sheet: Mode
Cluster	Category	Term	Count	%	Pvalue	Genes	Benjamini
Cluster.Modes1	GOTERM_BP_FAT	GO:0006955~immune response	78	6.37255	1.07516e-15	Faim3, H2-Q7, Ctla4, Irgm1, C1qa, H2-T23, H2-Q8, H2-T24, Cxcl10, Fcgrt, Gbp6, Ltb, Tmem173, Ccl7, Bcl3, Sp110, Cd8a, Oas2, Plcg2, Ifng, Oasl2, Cd8b1, Oas1g, Polr3k, Lime1, Sh2d1a, Cd28, Xcl1, Gbp8, Igh, Il27, Mx1, Mx2, Il18, Foxp3, Tgtp1, Ifih1, Ddx58, C1qb, Cxcl11, Gbp11, Acp5, Crtam, H2-Ob, Cd79a, H2-DMb2, C1qc, Gadd45g, Oas1a, Tnfsf9, H2-T22, Gbp5, Dhx58, Il18bp, Bnip3l, Lax1, Oasl1, Rsad2, Ta…	3.2363e-12
Cluster.Modes1	GOTERM_BP_FAT	GO:0051301~cell division	57	4.65686	1.86592e-15	Cetn3, Rock2, Spag5, Pard6b, Dclre1a, Ncapg2, Sgol2, Sgol1, Dstn, Ccna2, 4922501C03Rik, Ppp1cc, Ppp1cb, Mis18bp1, 2610039C10Rik, Cd2ap, Nusap1, Nuf2, Hells, Cdca8, Top2a, Prc1, Cep55, Cep110, Bub1b, Cdca5, Cdc6, Tial1, Bub1, Birc5, Ccnd3, Cit, Smc2, Daxx, Cks1b, Ccng1, Cdc45, Ccnf, Ncaph, Ndc80, Cdca3, Kntc1, Cables1, Ccdc99, Aurkb, Nedd9, Kif11, Cenpe, Sept2, Rbp4, Aspm, Plk1, Ska1, Ska3, 240000…	2.7508e-12
Cluster.Modes1	GOTERM_BP_FAT	GO:0007049~cell cycle	88	7.18954	5.99237e-14	Cetn3, Spag5, Pard6b, Notch2, Dclre1a, Ncapg2, Sgol2, Mdm2, Sgol1, E2f8, Mcm6, Ccna2, 4922501C03Rik, Tacc3, Ppp1cc, Ppp1cb, Mki67, Mis18bp1, 2610039C10Rik, Cdkn1b, Cd2ap, Nusap1, Nuf2, Hells, Txnip, Tpx2, Rbbp8, Sik1, Chaf1a, Pim3, Skil, Spin1, Ckap2, Cdca8, Cenpf, Prc1, Ccnh, Rad51, Slfn1, Chek1, Cep55, Bub1b, Cep110, Gpr132, Plk2, Cdc6, Cdca5, Bub1, Cit, Ccnd3, Birc5, Jmy, Pkd1, Plk1s1, Daxx, S…	5.82534e-11
Cluster.Modes1	GOTERM_BP_FAT	GO:0022402~cell cycle process	66	5.39216	1.18351e-13	Cetn3, Spag5, Dclre1a, Notch2, Ncapg2, Sgol2, Mdm2, Sgol1, Ccna2, 4922501C03Rik, Tacc3, Mki67, Mis18bp1, Cdkn1b, 2610039C10Rik, Cd2ap, Nusap1, Nuf2, Hells, Rbbp8, Tpx2, Skil, Spin1, Cdca8, Cenpf, Rad51, Slfn1, Chek1, Cep55, Bub1b, Gpr132, Cdc6, Cdca5, Bub1, Cit, Birc5, Jmy, Pkd1, Plk1s1, Smc2, Daxx, Ccng1, Ccnf, Ncaph, Sesn1, Ndc80, Cdca3, Psmd13, Kntc1, Cables1, Ccdc99, Aurkb, Nedd9, Kif11, Dst,…	8.62473e-11
Cluster.Modes1	GOTERM_BP_FAT	GO:0000278~mitotic cell cycle	49	4.00327	3.37569e-13	Cetn3, Spag5, Dclre1a, Ncapg2, Mdm2, Sgol1, Ccna2, 4922501C03Rik, Mis18bp1, 2610039C10Rik, Cd2ap, Nuf2, Nusap1, Hells, Rbbp8, Cdca8, Cenpf, Slfn1, Chek1, Cep55, Gpr132, Bub1b, Cdca5, Cdc6, Plk2, Bub1, Birc5, Cit, Smc2, Ccng1, Ccnf, Ncaph, Ndc80, Cdca3, Cables1, Ccdc99, Kntc1, Aurkb, Nedd9, Kif11, Cenpe, Sept2, Pola1, Aspm, Plk1, Ska1, Ska3, Cenph, Cep63	1.96832e-10
Cluster.Modes1	GOTERM_BP_FAT	GO:0022403~cell cycle phase	56	4.57516	5.642e-12	Cetn3, Spag5, Dclre1a, Ncapg2, Sgol2, Mdm2, Sgol1, Ccna2, 4922501C03Rik, Tacc3, Mki67, Mis18bp1, 2610039C10Rik, Cd2ap, Nuf2, Nusap1, Hells, Rbbp8, Tpx2, Spin1, Cdca8, Cenpf, Rad51, Slfn1, Chek1, Cep55, Bub1b, Gpr132, Cdca5, Cdc6, Bub1, Birc5, Cit, Smc2, Ccng1, Ccnf, Ncaph, Ndc80, Psmd13, Cdca3, Kntc1, Cables1, Ccdc99, Aurkb, Nedd9, Kif11, Cenpe, Sept2, Pola1, Aspm, Plk1, Ska1, Adcy3, Ska3, Cep63,…	2.74109e-09
Cluster.Modes1	GOTERM_BP_FAT	GO:0000087~M phase of mitotic cell cycle	41	3.34967	6.95989e-12	Cetn3, Spag5, Cep55, Bub1b, Cdc6, Cdca5, Dclre1a, Bub1, Ncapg2, Cit, Birc5, Sgol1, Ccna2, 4922501C03Rik, Smc2, Ccng1, Ccnf, Ncaph, Mis18bp1, 2610039C10Rik, Cd2ap, Nuf2, Nusap1, Ndc80, Hells, Cdca3, Ccdc99, Kntc1, Aurkb, Nedd9, Kif11, Cenpe, Sept2, Plk1, Aspm, Ska1, Ska3, Cdca8, Cenpf, Cep63, Cenph	2.89829e-09
Cluster.Modes1	GOTERM_BP_FAT	GO:0007067~mitosis	40	3.26797	1.47858e-11	Cetn3, Spag5, Cep55, Bub1b, Cdc6, Cdca5, Dclre1a, Bub1, Ncapg2, Cit, Birc5, Sgol1, Ccna2, 4922501C03Rik, Smc2, Ccng1, Ccnf, Ncaph, Mis18bp1, 2610039C10Rik, Cd2ap, Nuf2, Nusap1, Ndc80, Hells, Cdca3, Ccdc99, Kntc1, Aurkb, Nedd9, Kif11, Cenpe, Sept2, Plk1, Aspm, Ska1, Ska3, Cdca8, Cep63, Cenph	5.38759e-09
Cluster.Modes1	GOTERM_BP_FAT	GO:0000280~nuclear division	40	3.26797	1.47858e-11	Cetn3, Spag5, Cep55, Bub1b, Cdc6, Cdca5, Dclre1a, Bub1, Ncapg2, Cit, Birc5, Sgol1, Ccna2, 4922501C03Rik, Smc2, Ccng1, Ccnf, Ncaph, Mis18bp1, 2610039C10Rik, Cd2ap, Nuf2, Nusap1, Ndc80, Hells, Cdca3, Ccdc99, Kntc1, Aurkb, Nedd9, Kif11, Cenpe, Sept2, Plk1, Aspm, Ska1, Ska3, Cdca8, Cep63, Cenph	5.38759e-09
Cluster.Modes1	GOTERM_BP_FAT	GO:0048285~organelle fission	40	3.26797	4.71422e-11	Cetn3, Spag5, Cep55, Bub1b, Cdc6, Cdca5, Dclre1a, Bub1, Ncapg2, Cit, Birc5, Sgol1, Ccna2, 4922501C03Rik, Smc2, Ccng1, Ccnf, Ncaph, Mis18bp1, 2610039C10Rik, Cd2ap, Nuf2, Nusap1, Ndc80, Hells, Cdca3, Ccdc99, Kntc1, Aurkb, Nedd9, Kif11, Cenpe, Sept2, Plk1, Aspm, Ska1, Ska3, Cdca8, Cep63, Cenph	1.52689e-08
Cluster.Modes1	GOTERM_BP_FAT	GO:0000279~M phase	49	4.00327	8.69398e-11	Cetn3, Spag5, Dclre1a, Ncapg2, Sgol2, Sgol1, Ccna2, 4922501C03Rik, Tacc3, Mki67, Mis18bp1, 2610039C10Rik, Cd2ap, Nuf2, Nusap1, Hells, Tpx2, Spin1, Cdca8, Cenpf, Rad51, Cep55, Bub1b, Cdca5, Cdc6, Bub1, Birc5, Cit, Smc2, Ccng1, Ccnf, Ncaph, Ndc80, Psmd13, Cdca3, Ccdc99, Kntc1, Aurkb, Nedd9, Kif11, Cenpe, Sept2, Aspm, Plk1, Ska1, Ska3, Adcy3, Cenph, Cep63	2.53429e-08
Cluster.Modes1	GOTERM_BP_FAT	GO:0043065~positive regulation of apoptosis	39	3.18627	1.33773e-07	Id3, Serinc3, Runx3, Gzmb, Nr3c1, Notch2, Bcl3, Ltb, Lck, Jmy, Bnip3l, Sp110, Perp, Bak1, Gal, Il2ra, Ripk3, Cycs, Cd28, Cd27, Ifi204, Foxo3, Aldh1a1, Adora2a, Bcl2l11, Dapk1, Casp3, Bard1, Col4a3, Ern1, Casp4, Il18, Pycard, Casp1, Apaf1, Sh3glb1, Il10, Cd24a, Pten	3.54493e-05
Cluster.Modes1	GOTERM_BP_FAT	GO:0043068~positive regulation of programmed cell death	39	3.18627	1.65545e-07	Id3, Serinc3, Runx3, Gzmb, Nr3c1, Notch2, Bcl3, Ltb, Lck, Jmy, Bnip3l, Sp110, Perp, Bak1, Gal, Il2ra, Ripk3, Cycs, Cd28, Cd27, Ifi204, Foxo3, Aldh1a1, Adora2a, Bcl2l11, Dapk1, Casp3, Bard1, Col4a3, Ern1, Casp4, Il18, Pycard, Casp1, Apaf1, Sh3glb1, Il10, Cd24a, Pten	4.02129e-05
Cluster.Modes1	GOTERM_BP_FAT	GO:0010942~positive regulation of cell death	39	3.18627	2.03655e-07	Id3, Serinc3, Runx3, Gzmb, Nr3c1, Notch2, Bcl3, Ltb, Lck, Jmy, Bnip3l, Sp110, Perp, Bak1, Gal, Il2ra, Ripk3, Cycs, Cd28, Cd27, Ifi204, Foxo3, Aldh1a1, Adora2a, Bcl2l11, Dapk1, Casp3, Bard1, Col4a3, Ern1, Casp4, Il18, Pycard, Casp1, Apaf1, Sh3glb1, Il10, Cd24a, Pten	4.56647e-05
Cluster.Modes1	GOTERM_BP_FAT	GO:0002684~positive regulation of immune system process	34	2.77778	3.14284e-07	Ube2n, H2-Q7, Cacnb3, C1qa, H2-Q8, Efnb1, Ptpn22, Lck, Tgfbr2, Thy1, Lax1, Plcg2, Ifng, Cd81, Il2ra, Pdcd1lg2, Tap2, Lyn, Cd28, Sh2d1a, Cd27, Tnfrsf4, Cr2, Blm, Cd79b, Il18, Foxp3, Lag3, C1qb, Crtam, Cd24a, Cd79a, Ighm, Cd55, C1qc	6.54363e-05
Cluster.Modes1	GOTERM_BP_FAT	GO:0002694~regulation of leukocyte activation	28	2.28758	6.04557e-07	Rora, Efnb1, Lck, Cd274, Tgfbr2, Thy1, Slc7a2, Cd81, Ifng, Il2ra, Gal, Pdcd1lg2, Cd28, Cd27, Tigit, Tnfrsf4, Adora2a, Casp3, Blm, Il27, Scgb1a1, Il18, Foxp3, Lag3, Il10, Cenpf, Cd24a, Ighm	0.000117479
Cluster.Modes1	GOTERM_BP_FAT	GO:0050865~regulation of cell activation	28	2.28758	7.87494e-07	Rora, Efnb1, Lck, Cd274, Tgfbr2, Thy1, Slc7a2, Cd81, Ifng, Il2ra, Gal, Pdcd1lg2, Cd28, Cd27, Tigit, Tnfrsf4, Adora2a, Casp3, Blm, Il27, Scgb1a1, Il18, Foxp3, Lag3, Il10, Cenpf, Cd24a, Ighm	0.000143461
Cluster.Modes1	GOTERM_BP_FAT	GO:0006952~defense response	55	4.49346	1.18419e-06	H2-Q7, C1qa, Irgm1, H2-Q8, Cxcl10, Csnk2b, Hif1a, Bcl3, Ccl7, Tmem173, Sp110, Slc7a2, Ifng, Reg3g, F2r, Polr3k, Trf, Ifi47, Sh2d1a, Chi3l3, Mecom, Il27, Mx1, Bmp6, Mx2, Ddx58, Ifih1, C1qb, Cxcl11, Cd24a, C1qc, Sgms1, Dhx58, Chst2, Bnip3l, Chi3l4, Gal, Rsad2, Tap1, Ddah2, Tnfrsf4, Cnr2, Ccr5, Cr2, Samhd1, Ccl2, Kdm6b, Lipa, Stat3, Mefv, Ccl12, Pycard, Apaf1, Il10, Cxcl9, Cd55	0.000203034
Cluster.Modes1	GOTERM_BP_FAT	GO:0051249~regulation of lymphocyte activation	26	2.12418	1.89058e-06	Efnb1, Lck, Cd274, Tgfbr2, Thy1, Cd81, Ifng, Il2ra, Gal, Pdcd1lg2, Cd28, Cd27, Tigit, Tnfrsf4, Adora2a, Casp3, Blm, Il27, Scgb1a1, Il18, Foxp3, Lag3, Il10, Cenpf, Cd24a, Ighm	0.000306123
Cluster.Modes1	GOTERM_BP_FAT	GO:0012502~induction of programmed cell death	28	2.28758	3.07694e-06	Serinc3, Runx3, Gzmb, Ltb, Bcl3, Lck, Bnip3l, Sp110, Perp, Jmy, Ripk3, Cd28, Cd27, Foxo3, Ifi204, Dapk1, Adora2a, Casp3, Col4a3, Ern1, Casp4, Pycard, Il18, Casp1, Apaf1, Sh3glb1, Cd24a, Pten	0.000471956
Cluster.Modes1	GOTERM_BP_FAT	GO:0006917~induction of apoptosis	28	2.28758	3.07694e-06	Serinc3, Runx3, Gzmb, Ltb, Bcl3, Lck, Bnip3l, Sp110, Perp, Jmy, Ripk3, Cd28, Cd27, Foxo3, Ifi204, Dapk1, Adora2a, Casp3, Col4a3, Ern1, Casp4, Pycard, Il18, Casp1, Apaf1, Sh3glb1, Cd24a, Pten	0.000471956
Cluster.Modes1	KEGG_PATHWAY	mmu00480:Glutathione metabolism	16	1.30719	3.50462e-06	Gsta2, Gsta3, Gstm7, Gstk1, Gstm2, Gstm3, Idh2, Mgst3, Gstm1, Idh1, Gsta1, Mgst1, Gsta4, Rrm1, Gpx7, Rrm2	0.000595609
Cluster.Modes1	GOTERM_BP_FAT	GO:0042127~regulation of cell proliferation	61	4.98366	3.95952e-06	Eif2ak2, Cxcl10, Klf4, Hmgn1, Notch2, Ltb, Fabp4, Cd274, Cd81, Ifng, Il2ra, Sox2, F2r, Cd9, Calcrl, Cdkn1b, Cd28, Cav1, Ctnnb1, Irs2, Nfib, Hhex, Smad4, Mecom, Scgb1a1, Il27, Foxp3, Il18, Hes1, Kifap3, Cenpf, Cd24a, Pten, Slfn1, Runx3, Arhgap5, Efnb1, Tial1, Tgfbr2, Gpc3, Gal, Pdcd1lg2, Dnmt1, Runx2, Cebpa, Lyn, Tek, E2f7, Adora2a, Tnfrsf4, Fgf1, Casp3, Cdca7l, Ccl2, Blm, Tes, Smarca2, Rbp4, Il10…	0.000576935
Cluster.Modes1	GOTERM_BP_FAT	GO:0070201~regulation of establishment of protein localization	17	1.38889	4.35724e-06	Cep192, Tnfrsf4, Adora2a, Prkci, Bard1, Ltb, Smad4, Kcnn4, Rbp4, Dnajc1, Pycard, Foxp3, Casp1, Ifng, Crtam, Cenpf, Tacc3	0.000604645
Cluster.Modes1	GOTERM_BP_FAT	GO:0050670~regulation of lymphocyte proliferation	18	1.47059	5.16973e-06	Cd28, Tnfrsf4, Efnb1, Casp3, Blm, Cd274, Scgb1a1, Il27, Foxp3, Il18, Ifng, Cd81, Gal, Il2ra, Pdcd1lg2, Il10, Cd24a, Ighm	0.000684757
Cluster.Modes1	GOTERM_BP_FAT	GO:0032944~regulation of mononuclear cell proliferation	18	1.47059	5.16973e-06	Cd28, Tnfrsf4, Efnb1, Casp3, Blm, Cd274, Scgb1a1, Il27, Foxp3, Il18, Ifng, Cd81, Gal, Il2ra, Pdcd1lg2, Il10, Cd24a, Ighm	0.000684757
Cluster.Modes1	GOTERM_BP_FAT	GO:0050851~antigen receptor-mediated signaling pathway	12	0.980392	6.0526e-06	Ube2n, Lck, Lax1, Thy1, Cd79b, Cacnb3, Plcg2, Foxp3, Cd79a, Ptpn22, Ighm, Lyn	0.000766809
Cluster.Modes1	GOTERM_BP_FAT	GO:0006954~inflammatory response	33	2.69608	6.61549e-06	Sgms1, C1qa, Cxcl10, Hif1a, Chst2, Ccl7, Slc7a2, Chi3l4, Gal, Reg3g, F2r, Trf, Tnfrsf4, Cnr2, Chi3l3, Ccr5, Cr2, Ccl2, Kdm6b, Lipa, Stat3, Mefv, Mecom, Il27, Bmp6, Ccl12, Pycard, C1qb, Cxcl11, Cd24a, Cxcl9, Cd55, C1qc	0.000803186
Cluster.Modes1	GOTERM_BP_FAT	GO:0032880~regulation of protein localization	19	1.55229	6.80503e-06	Cep192, Adora2a, Tnfrsf4, Prkci, Bard1, Cenpe, Sept2, Ltb, Smad4, Kcnn4, Rbp4, Dnajc1, Pycard, Foxp3, Casp1, Ifng, Crtam, Cenpf, Tacc3	0.000793154
Cluster.Modes1	GOTERM_BP_FAT	GO:0050863~regulation of T cell activation	21	1.71569	7.31122e-06	Cd28, Cd27, Adora2a, Tigit, Efnb1, Casp3, Blm, Lck, Cd274, Tgfbr2, Scgb1a1, Il27, Thy1, Foxp3, Il18, Ifng, Il2ra, Lag3, Pdcd1lg2, Cenpf, Cd24a	0.000819367
Cluster.Modes1	GOTERM_BP_FAT	GO:0070663~regulation of leukocyte proliferation	18	1.47059	7.35537e-06	Cd28, Tnfrsf4, Efnb1, Casp3, Blm, Cd274, Scgb1a1, Il27, Foxp3, Il18, Ifng, Cd81, Gal, Il2ra, Pdcd1lg2, Il10, Cd24a, Ighm	0.000793795
Cluster.Modes1	GOTERM_BP_FAT	GO:0050778~positive regulation of immune response	24	1.96078	7.61541e-06	Ube2n, H2-Q7, C1qa, Cacnb3, H2-Q8, Ptpn22, Lck, Lax1, Thy1, Plcg2, Tap2, Lyn, Sh2d1a, Cd28, Cr2, Cd79b, Foxp3, Lag3, C1qb, Crtam, Cd24a, Cd79a, Ighm, C1qc, Cd55	0.000792508
Cluster.Modes1	GOTERM_BP_FAT	GO:0006915~apoptosis	54	4.41176	7.86282e-06	Eif2ak2, Tnfrsf18, Tmem173, Ltb, Lck, Dock1, Sp110, Perp, Ifng, Il2ra, Bak1, Ripk3, Aktip, Casp8, Dapk1, Bcl2l11, Ctnnb1, Purb, Bag5, Htt, Col4a3, Mfsd10, Ckap2, Cd24a, Pten, Gadd45g, Traf1, Sgms1, Rhob, 2010001M09Rik, Gzmb, Bub1b, Tial1, Birc5, Bnip3l, Birc3, Mef2c, Trim39, Nfkb1, Daxx, Cycs, Cd27, Xaf1, Sema6a, Casp3, Cflar, Fam188a, Ern1, Casp4, Pycard, Casp1, Apaf1, Sh3glb1, Jak2	0.00079004
Cluster.Modes1	GOTERM_BP_FAT	GO:0048584~positive regulation of response to stimulus	29	2.36928	8.3626e-06	Ube2n, H2-Q7, Cacnb3, C1qa, H2-Q8, Ptpn22, Lck, Fabp4, Lax1, Thy1, Plcg2, Tap2, Lyn, Cd28, Sh2d1a, Cd27, Cr2, Cd79b, Foxp3, Lag3, C1qb, Crtam, Cd24a, Cd79a, Cxcl12, Jak2, Ighm, Eya3, C1qc, Cd55	0.000812239
Cluster.Modes1	GOTERM_BP_FAT	GO:0006323~DNA packaging	20	1.63399	9.71808e-06	Nusap1, Hells, Asf1b, H3f3a, Hist2h3c1, Hist1h3g, Cdca5, Hist1h2bc, Ncapg2, H2afz, Hist1h2ak, Smarca2, Hist1h2be, Hist1h2ba, Top2a, Hist1h2bm, Hist1h2bb, Smc2, Hist1h2bp, Hist1h2bh, Ncaph	0.0009134
Cluster.Modes1	GOTERM_BP_FAT	GO:0009615~response to virus	17	1.38889	1.10572e-05	H2-Q7, H2-Q8, Isg15, Eif2ak2, Samhd1, Zc3hav1, Bnip3l, Ifi27l2a, Mx1, Mx2, Ifng, Tgtp1, Rsad2, Ddx58, Ifih1, Irf7, Polr3k, Oas1a	0.00100674
Cluster.Modes1	GOTERM_BP_FAT	GO:0012501~programmed cell death	54	4.41176	1.27658e-05	Eif2ak2, Tnfrsf18, Tmem173, Ltb, Lck, Dock1, Sp110, Perp, Ifng, Il2ra, Bak1, Ripk3, Aktip, Casp8, Dapk1, Bcl2l11, Ctnnb1, Purb, Bag5, Htt, Col4a3, Mfsd10, Ckap2, Cd24a, Pten, Gadd45g, Traf1, Sgms1, Rhob, 2010001M09Rik, Gzmb, Bub1b, Tial1, Birc5, Bnip3l, Birc3, Mef2c, Trim39, Nfkb1, Daxx, Cycs, Cd27, Xaf1, Sema6a, Casp3, Cflar, Fam188a, Ern1, Casp4, Pycard, Casp1, Apaf1, Sh3glb1, Jak2	0.00112702
Cluster.Modes1	GOTERM_BP_FAT	GO:0002429~immune response-activating cell surface receptor signaling pathway	12	0.980392	2.40232e-05	Ube2n, Lck, Lax1, Thy1, Cd79b, Cacnb3, Plcg2, Foxp3, Cd79a, Ptpn22, Ighm, Lyn	0.00205754
Cluster.Modes1	GOTERM_BP_FAT	GO:0007059~chromosome segregation	15	1.22549	2.46178e-05	Nuf2, Ndc80, Nusap1, Ccdc99, Cdca5, Cenpe, Cit, Birc5, Sgol2, Sgol1, Ska1, Ska3, Top2a, Cenpf, Cenph	0.00204823
Cluster.Modes1	GOTERM_BP_FAT	GO:0045321~leukocyte activation	31	2.53268	2.66653e-05	Cxcr4, Ptpn22, Tcra, Bcl3, Lck, Ccnd3, Tgfbr2, Cd86, Cd8a, Lax1, Slc7a2, Plcg2, Irf1, Bak1, Zbtb32, Cd28, Cd27, Hells, Ctnnb1, Cr2, Cxcr5, Blm, Bank1, Foxp3, Cd24a, Cxcl12, Cd79a, Ms4a1, Sbno2, Nlrc3, Gadd45g	0.00215685
Cluster.Modes1	GOTERM_BP_FAT	GO:0043067~regulation of programmed cell death	60	4.90196	2.67512e-05	Id3, Serinc3, Nr3c1, Hif1a, Notch2, Bcl3, Ltb, Wrn, Lck, Sp110, Perp, Plcg2, Bak1, Il2ra, Ripk3, F2r, Cdkn1b, Casp8, Cd28, Ifi204, Foxo3, Aldh1a1, Hells, Dapk1, Bcl2l11, Htt, Bard1, Col4a3, Skil, Il18, Ifih1, Cenpf, Cd24a, Pten, Traf1, Sgms1, Runx3, Card6, Gzmb, Birc5, Jmy, Birc3, Bnip3l, Gal, Cycs, Cd27, Adora2a, Tnfrsf4, Casp3, Cflar, Stil, Rhoa, Ern1, Casp4, Pycard, Casp1, Apaf1, Tsc22d3, Sh3g…	0.00210537
Cluster.Modes1	GOTERM_BP_FAT	GO:0010941~regulation of cell death	60	4.90196	3.12394e-05	Id3, Serinc3, Nr3c1, Hif1a, Notch2, Bcl3, Ltb, Wrn, Lck, Sp110, Perp, Plcg2, Bak1, Il2ra, Ripk3, F2r, Cdkn1b, Casp8, Cd28, Ifi204, Foxo3, Aldh1a1, Hells, Dapk1, Bcl2l11, Htt, Bard1, Col4a3, Skil, Il18, Ifih1, Cenpf, Cd24a, Pten, Traf1, Sgms1, Runx3, Card6, Gzmb, Birc5, Jmy, Birc3, Bnip3l, Gal, Cycs, Cd27, Adora2a, Tnfrsf4, Casp3, Cflar, Stil, Rhoa, Ern1, Casp4, Pycard, Casp1, Apaf1, Tsc22d3, Sh3g…	0.00239356
Cluster.Modes1	GOTERM_BP_FAT	GO:0001817~regulation of cytokine production	23	1.87908	3.47675e-05	Cd28, Cd27, H2-Q7, Tigit, H2-Q8, Tnfrsf4, Ltb, Bcl3, Scgb1a1, Pycard, Foxp3, Casp1, Il18, Ifng, Nfkb1, Irf1, Lag3, Ddx58, Zbtb32, Il10, Crtam, Cenpf, F2r, Cd24a	0.00259532
Cluster.Modes1	GOTERM_BP_FAT	GO:0050714~positive regulation of protein secretion	8	0.653595	3.50189e-05	Kcnn4, Rbp4, Pycard, Tnfrsf4, Adora2a, Casp1, Ifng, Crtam	0.00254879
Cluster.Modes1	GOTERM_BP_FAT	GO:0042981~regulation of apoptosis	59	4.82026	3.57267e-05	Id3, Serinc3, Nr3c1, Hif1a, Notch2, Bcl3, Ltb, Wrn, Lck, Sp110, Perp, Bak1, Il2ra, Ripk3, F2r, Cdkn1b, Casp8, Cd28, Ifi204, Foxo3, Aldh1a1, Hells, Dapk1, Bcl2l11, Htt, Bard1, Col4a3, Skil, Il18, Ifih1, Cenpf, Cd24a, Pten, Traf1, Sgms1, Runx3, Card6, Gzmb, Birc5, Jmy, Bnip3l, Birc3, Gal, Cycs, Cd27, Adora2a, Tnfrsf4, Casp3, Cflar, Stil, Rhoa, Ern1, Casp4, Pycard, Casp1, Apaf1, Tsc22d3, Sh3glb1, Il…	0.0025369
Cluster.Modes1	GOTERM_BP_FAT	GO:0031327~negative regulation of cellular biosynthetic process	49	4.00327	3.60178e-05	Paip2, Id3, Zhx1, Id2, Klf4, Bcl3, Fabp4, Thra, Sox2, Srp14, Lime1, Bhlhe40, Txnip, Cav1, Hells, Hivep1, Ctnnb1, Purb, Mxd3, Wwtr1, Atxn1, Hhex, Scgb1a1, Skil, Foxp3, Mxi1, Lag3, Cbx5, Hes1, Cenpf, Nr2f2, Sorbs3, Hdac1, Hexim1, Trim27, Nrg1, Scmh1, Hat1, Nfkb1, Daxx, Bhlhe41, Dnmt1, Cebpa, Epc1, Tnfrsf4, Kdm6b, Nab1, Clspn, Sbno2	0.00249673
Cluster.Modes1	GOTERM_BP_FAT	GO:0010558~negative regulation of macromolecule biosynthetic process	48	3.92157	3.63959e-05	Id3, Paip2, Zhx1, Sorbs3, Hdac1, Trim27, Hexim1, Nrg1, Klf4, Id2, Bcl3, Fabp4, Thra, Scmh1, Hat1, Nfkb1, Sox2, Daxx, Bhlhe41, Dnmt1, Cebpa, Epc1, Srp14, Lime1, Bhlhe40, Txnip, Hells, Hivep1, Tnfrsf4, Ctnnb1, Purb, Mxd3, Wwtr1, Atxn1, Hhex, Kdm6b, Scgb1a1, Skil, Foxp3, Mxi1, Nab1, Lag3, Cbx5, Hes1, Clspn, Cenpf, Sbno2, Nr2f2	0.00246431
Cluster.Modes1	GOTERM_BP_FAT	GO:0046649~lymphocyte activation	28	2.28758	3.81245e-05	Cxcr4, Ptpn22, Tcra, Bcl3, Lck, Ccnd3, Cd86, Lax1, Cd8a, Plcg2, Irf1, Bak1, Zbtb32, Cd28, Cd27, Hells, Ctnnb1, Cr2, Cxcr5, Blm, Bank1, Foxp3, Cd24a, Cd79a, Cxcl12, Ms4a1, Nlrc3, Gadd45g	0.00252261
Cluster.Modes1	GOTERM_BP_FAT	GO:0042325~regulation of phosphorylation	37	3.02288	3.84694e-05	Agap2, Hexim1, Nrg1, Sh3bp5, Tgfbr2, Fabp4, Thy1, Socs3, Ifng, Cd81, Bak1, Aktip, Ceacam1, F2r, Lime1, Dgke, Lyn, Cdkn1b, Prkar1a, Cav1, Adora2a, Tnfrsf4, Aplp2, Fgf1, Prkar2b, Dgkz, Dgkh, Casp3, Bard1, Cenpe, Atxn1, Smad4, Ern1, Cd24a, Jak2, Ighm, Gadd45g	0.00248891
Cluster.Modes1	GOTERM_BP_FAT	GO:0008285~negative regulation of cell proliferation	31	2.53268	4.11327e-05	Slfn1, Runx3, Eif2ak2, Notch2, Klf4, Ltb, Cd274, Tgfbr2, Gpc3, Il2ra, Gal, Pdcd1lg2, Cebpa, Cd9, Cdkn1b, E2f7, Cav1, Adora2a, Casp3, Tes, Nfib, Smad4, Smarca2, Scgb1a1, Rbp4, Foxp3, Kifap3, Il10, Cd24a, Pten, Jak2	0.00260322
Cluster.Modes1	GOTERM_BP_FAT	GO:0001775~cell activation	33	2.69608	4.13104e-05	Cxcr4, Ptpn22, Ltb, Tcra, Bcl3, Lck, Ccnd3, Tgfbr2, Cd86, Cd8a, Lax1, Slc7a2, Plcg2, Irf1, Bak1, Zbtb32, Cd28, Cd27, Hells, Adora2a, Ctnnb1, Cr2, Cxcr5, Blm, Bank1, Foxp3, Cd24a, Cxcl12, Cd79a, Ms4a1, Sbno2, Nlrc3, Gadd45g	0.0025589
Cluster.Modes1	GOTERM_BP_FAT	GO:0016265~death	56	4.57516	4.27731e-05	Eif2ak2, Tnfrsf18, Tmem173, Ltb, Lck, Dock1, Sp110, Perp, Ifng, Bak1, Il2ra, Ripk3, Aktip, F2r, Casp8, Dapk1, Bcl2l11, Ctnnb1, Purb, Bag5, Htt, Col4a3, Mfsd10, Ckap2, Cd24a, Pten, Gadd45g, Traf1, Sgms1, Rhob, 2010001M09Rik, Gzmb, Bub1b, Tial1, Birc5, Bnip3l, Birc3, Mef2c, Nfkb1, Trim39, Daxx, Cycs, Cd27, Xaf1, Sema6a, Casp3, Gzmc, Cflar, Fam188a, Ern1, Casp4, Pycard, Casp1, Apaf1, Sh3glb1, Jak2	0.00259426
Cluster.Modes1	GOTERM_BP_FAT	GO:0008219~cell death	55	4.49346	4.37412e-05	Eif2ak2, Tnfrsf18, Tmem173, Ltb, Lck, Dock1, Sp110, Perp, Ifng, Il2ra, Bak1, Ripk3, Aktip, Casp8, Dapk1, Bcl2l11, Ctnnb1, Purb, Bag5, Htt, Col4a3, Mfsd10, Ckap2, Cd24a, Pten, Gadd45g, Traf1, Sgms1, Rhob, 2010001M09Rik, Gzmb, Bub1b, Tial1, Birc5, Bnip3l, Birc3, Mef2c, Nfkb1, Trim39, Daxx, Cycs, Cd27, Xaf1, Sema6a, Casp3, Gzmc, Cflar, Fam188a, Ern1, Casp4, Pycard, Casp1, Apaf1, Sh3glb1, Jak2	0.00259883
Cluster.Modes1	GOTERM_BP_FAT	GO:0009890~negative regulation of biosynthetic process	49	4.00327	4.52381e-05	Paip2, Id3, Zhx1, Id2, Klf4, Bcl3, Fabp4, Thra, Sox2, Srp14, Lime1, Bhlhe40, Txnip, Cav1, Hells, Hivep1, Ctnnb1, Purb, Mxd3, Wwtr1, Atxn1, Hhex, Scgb1a1, Skil, Foxp3, Mxi1, Lag3, Cbx5, Hes1, Cenpf, Nr2f2, Sorbs3, Hdac1, Hexim1, Trim27, Nrg1, Scmh1, Hat1, Nfkb1, Daxx, Bhlhe41, Dnmt1, Cebpa, Epc1, Tnfrsf4, Kdm6b, Nab1, Clspn, Sbno2	0.00263397
Cluster.Modes1	GOTERM_BP_FAT	GO:0002768~immune response-regulating cell surface receptor signaling pathway	12	0.980392	4.92716e-05	Ube2n, Lck, Lax1, Thy1, Cd79b, Cacnb3, Plcg2, Foxp3, Cd79a, Ptpn22, Ighm, Lyn	0.00281232
Cluster.Modes1	GOTERM_BP_FAT	GO:0050708~regulation of protein secretion	10	0.816993	5.05473e-05	Kcnn4, Dnajc1, Rbp4, Pycard, Tnfrsf4, Adora2a, Casp1, Foxp3, Ifng, Crtam	0.00282962
Cluster.Modes1	GOTERM_BP_FAT	GO:0032844~regulation of homeostatic process	14	1.14379	5.31365e-05	Foxo3, Cav1, Xcl1, Xcr1, Hif1a, Lmo2, Lck, Thy1, Ifng, Il2ra, Bak1, Cd24a, F2r, Trf	0.00291832
Cluster.Modes1	GOTERM_BP_FAT	GO:0051172~negative regulation of nitrogen compound metabolic process	46	3.75817	5.53286e-05	Id3, Zhx1, Sorbs3, Hdac1, Trim27, Hexim1, Nrg1, Klf4, Id2, Fabp4, Thra, Scmh1, Hat1, Nfkb1, Sox2, Daxx, Bhlhe41, Dnmt1, Cebpa, Epc1, Lime1, Bhlhe40, Txnip, Hells, Cav1, Hivep1, Tnfrsf4, Ctnnb1, Purb, Mxd3, Wwtr1, Blm, Kdm6b, Atxn1, Hhex, Scgb1a1, Skil, Foxp3, Mxi1, Nab1, Cbx5, Hes1, Clspn, Cenpf, Sbno2, Nr2f2	0.00298235
Cluster.Modes1	GOTERM_BP_FAT	GO:0002253~activation of immune response	17	1.38889	5.56022e-05	Ube2n, Cacnb3, C1qa, Cr2, Ptpn22, Lck, Lax1, Thy1, Cd79b, Foxp3, Plcg2, C1qb, Cd79a, Ighm, Lyn, C1qc, Cd55	0.00294266
Cluster.Modes1	GOTERM_BP_FAT	GO:0001944~vasculature development	33	2.69608	5.67489e-05	Cxcr4, Rhob, Nrp1, Epas1, Efnb2, Vezf1, Hif1a, Zfp36l1, Tgfbr2, Thy1, Pkd1, Socs3, Mef2c, Bak1, Cxcl17, Sema3c, Chd7, Gjc1, Casp8, Qk, Cav1, Ctnnb1, Fgf1, Ppap2b, Zfand5, Smad5, Il18, Itgav, Rapgef1, Lepr, Cxcl12, Pten, Nr2f2	0.00294971
Cluster.Modes1	KEGG_PATHWAY	mmu05322:Systemic lupus erythematosus	21	1.71569	6.04738e-05	Cd28, C1qa, H3f3a, Hist2h3c1, Hist1h3g, Igh, Hist1h2bc, H2afz, Hist1h2ak, Cd86, Ifng, Hist1h2be, Hist1h2bm, Hist1h2ba, Hist1h2bb, C1qb, Il10, Hist1h2bp, H2-Ob, Hist1h2bh, H2-DMb2, C1qc	0.00512724
Cluster.Modes1	GOTERM_BP_FAT	GO:0051276~chromosome organization	46	3.75817	6.62317e-05	Ube2n, Whsc1, Asf1b, Hdac1, Nr3c1, Cdca5, Rad54l, Crebbp, Hist1h2bc, Hmgn1, Ncapg2, Sgol2, Cit, Wrn, Rere, Hat1, Hist1h2be, Hist1h2ba, Hist1h2bb, Smc2, Dnmt1, Epc1, Chd7, Ncaph, Aebp2, Nusap1, Pot1a, Hells, H3f3a, Hist2h3c1, Ccdc99, Hist1h3g, Blm, Kdm6b, Pbrm1, Hist1h2ak, H2afz, Smarca2, 2410016O06Rik, Hist1h2bm, Cbx5, Top2a, Hist1h2bp, Msl1, Hist1h2bh, Eya3, Cenph	0.00338149
Cluster.Modes1	GOTERM_BP_FAT	GO:0009611~response to wounding	41	3.34967	7.90341e-05	Id3, Sgms1, C1qa, Cxcl10, Hif1a, Notch2, Chst2, Ccl7, Tgfbr2, Slc7a2, Cd81, Gal, Chi3l4, Reg3g, F2r, Trf, Tnfrsf4, Cnr2, Chi3l3, Ccr5, Casp3, Cr2, Ccl2, Kdm6b, Gatm, Stat3, Lipa, Mefv, Mecom, Il27, Thbd, Bmp6, Ccl12, Pycard, C1qb, Pecam1, Cxcl11, Cd24a, Cxcl9, Cd55, C1qc	0.00396442
Cluster.Modes1	GOTERM_BP_FAT	GO:0019220~regulation of phosphate metabolic process	37	3.02288	8.40203e-05	Agap2, Hexim1, Nrg1, Sh3bp5, Tgfbr2, Fabp4, Thy1, Socs3, Ifng, Cd81, Bak1, Aktip, Ceacam1, F2r, Lime1, Dgke, Lyn, Cdkn1b, Prkar1a, Cav1, Adora2a, Tnfrsf4, Aplp2, Fgf1, Prkar2b, Dgkz, Dgkh, Casp3, Bard1, Cenpe, Atxn1, Smad4, Ern1, Cd24a, Jak2, Ighm, Gadd45g	0.00414274
Cluster.Modes1	GOTERM_BP_FAT	GO:0051174~regulation of phosphorus metabolic process	37	3.02288	8.40203e-05	Agap2, Hexim1, Nrg1, Sh3bp5, Tgfbr2, Fabp4, Thy1, Socs3, Ifng, Cd81, Bak1, Aktip, Ceacam1, F2r, Lime1, Dgke, Lyn, Cdkn1b, Prkar1a, Cav1, Adora2a, Tnfrsf4, Aplp2, Fgf1, Prkar2b, Dgkz, Dgkh, Casp3, Bard1, Cenpe, Atxn1, Smad4, Ern1, Cd24a, Jak2, Ighm, Gadd45g	0.00414274
Cluster.Modes1	GOTERM_BP_FAT	GO:0016481~negative regulation of transcription	43	3.51307	8.48229e-05	Id3, Zhx1, Sorbs3, Hdac1, Trim27, Hexim1, Nrg1, Klf4, Id2, Fabp4, Thra, Scmh1, Hat1, Nfkb1, Sox2, Daxx, Bhlhe41, Dnmt1, Cebpa, Epc1, Lime1, Bhlhe40, Txnip, Hells, Hivep1, Tnfrsf4, Ctnnb1, Purb, Mxd3, Wwtr1, Kdm6b, Atxn1, Hhex, Scgb1a1, Skil, Foxp3, Mxi1, Nab1, Cbx5, Hes1, Cenpf, Sbno2, Nr2f2	0.00411267
Cluster.Modes1	GOTERM_BP_FAT	GO:0045934~negative regulation of nucleobase, nucleoside, nucleotide and nucleic acid metabolic process	45	3.67647	8.99708e-05	Id3, Zhx1, Sorbs3, Hdac1, Trim27, Hexim1, Nrg1, Klf4, Id2, Fabp4, Thra, Scmh1, Hat1, Nfkb1, Sox2, Daxx, Bhlhe41, Dnmt1, Cebpa, Epc1, Lime1, Bhlhe40, Txnip, Hells, Hivep1, Tnfrsf4, Ctnnb1, Purb, Mxd3, Wwtr1, Blm, Kdm6b, Atxn1, Hhex, Scgb1a1, Skil, Foxp3, Mxi1, Nab1, Cbx5, Hes1, Clspn, Cenpf, Sbno2, Nr2f2	0.00429039
Cluster.Modes1	KEGG_PATHWAY	mmu00982:Drug metabolism	17	1.38889	0.000103245	Gsta2, Gsta3, Fmo3, Gstm7, Gstk1, Fmo1, Gstm2, Gstm3, Gstm1, Mgst3, Adh7, Maob, Maoa, Gsta1, Aldh3a1, Mgst1, Gsta4	0.00583374
Cluster.Modes1	GOTERM_BP_FAT	GO:0002757~immune response-activating signal transduction	12	0.980392	0.000115997	Ube2n, Lck, Lax1, Thy1, Cd79b, Cacnb3, Plcg2, Foxp3, Cd79a, Ptpn22, Ighm, Lyn	0.00543922
Cluster.Modes1	GOTERM_BP_FAT	GO:0051223~regulation of protein transport	14	1.14379	0.000127219	Tnfrsf4, Adora2a, Bard1, Ltb, Smad4, Kcnn4, Rbp4, Dnajc1, Foxp3, Casp1, Pycard, Ifng, Tacc3, Crtam	0.00586947
Cluster.Modes1	GOTERM_BP_FAT	GO:0000910~cytokinesis	9	0.735294	0.000146714	Birc5, Cit, Rock2, Nusap1, Dstn, Daxx, Aurkb, Prc1, Sept2	0.00666058
Cluster.Modes1	GOTERM_BP_FAT	GO:0010605~negative regulation of macromolecule metabolic process	53	4.33007	0.000151985	Paip2, Id3, Zhx1, Id2, Klf4, Bcl3, Fabp4, Thra, Bak1, Sox2, Srp14, Lime1, Mov10, Bhlhe40, Txnip, Cav1, Hells, Hivep1, Ctnnb1, Purb, Mxd3, Wwtr1, Atxn1, Hhex, Scgb1a1, Skil, Foxp3, Mxi1, Lag3, Cbx5, Hes1, Cenpf, Nr2f2, Sorbs3, Hdac1, Trim27, Hexim1, Nrg1, Bnip3l, Scmh1, Hat1, Nfkb1, Daxx, Bhlhe41, Dnmt1, Cebpa, Epc1, Tnfrsf4, Blm, Kdm6b, Nab1, Clspn, Sbno2	0.00679329
Cluster.Modes1	KEGG_PATHWAY	mmu04623:Cytosolic DNA-sensing pathway	14	1.14379	0.000154506	Cxcl10, Tmem173, Nfkbib, Casp1, Il18, Pycard, Nfkb1, Ddx58, Ripk3, Polr1d, Irf7, Polr3k, Zbp1, Trex1	0.00654548
Cluster.Modes1	GOTERM_BP_FAT	GO:0050671~positive regulation of lymphocyte proliferation	12	0.980392	0.000171449	Cd28, Tnfrsf4, Il18, Foxp3, Ifng, Cd81, Il2ra, Pdcd1lg2, Efnb1, Blm, Cd24a, Ighm	0.00754439
Cluster.Modes1	GOTERM_BP_FAT	GO:0032946~positive regulation of mononuclear cell proliferation	12	0.980392	0.000171449	Cd28, Tnfrsf4, Il18, Foxp3, Ifng, Cd81, Il2ra, Pdcd1lg2, Efnb1, Blm, Cd24a, Ighm	0.00754439
Cluster.Modes1	KEGG_PATHWAY	mmu04062:Chemokine signaling pathway	29	2.36928	0.000177569	Cxcr3, Cxcr4, Rock2, Cxcr6, Xcr1, Cxcl10, Ccl7, Nfkbib, Nfkb1, Cxcl16, Lyn, Foxo3, Xcl1, Ccr5, Cxcr5, Ccl2, Ccr7, Rhoa, Stat3, Stat1, Stat2, Ccl12, Adcy3, Cxcl11, Gng2, Cxcl9, Cxcl12, Jak2, Jak3	0.00601968
Cluster.Modes1	GOTERM_BP_FAT	GO:0010629~negative regulation of gene expression	45	3.67647	0.0001861	Id3, Zhx1, Sorbs3, Hdac1, Trim27, Hexim1, Nrg1, Klf4, Id2, Fabp4, Bnip3l, Thra, Scmh1, Hat1, Nfkb1, Sox2, Daxx, Bhlhe41, Dnmt1, Cebpa, Epc1, Lime1, Mov10, Bhlhe40, Txnip, Hells, Hivep1, Tnfrsf4, Ctnnb1, Purb, Mxd3, Wwtr1, Atxn1, Hhex, Kdm6b, Scgb1a1, Skil, Foxp3, Mxi1, Nab1, Cbx5, Hes1, Cenpf, Sbno2, Nr2f2	0.00806479
Cluster.Modes1	GOTERM_BP_FAT	GO:0042129~regulation of T cell proliferation	13	1.06209	0.000194294	Cd28, Casp3, Efnb1, Blm, Cd274, Scgb1a1, Il27, Foxp3, Il18, Ifng, Il2ra, Pdcd1lg2, Cd24a	0.00829512
Cluster.Modes1	GOTERM_BP_FAT	GO:0001568~blood vessel development	31	2.53268	0.000197881	Cxcr4, Rhob, Nrp1, Epas1, Vezf1, Hif1a, Zfp36l1, Tgfbr2, Thy1, Socs3, Pkd1, Mef2c, Bak1, Cxcl17, Sema3c, Chd7, Gjc1, Casp8, Qk, Cav1, Ctnnb1, Fgf1, Ppap2b, Smad5, Il18, Itgav, Lepr, Rapgef1, Cxcl12, Pten, Nr2f2	0.00832572
Cluster.Modes1	GOTERM_BP_FAT	GO:0007507~heart development	29	2.36928	0.000224613	Id3, Hexim1, Nrp1, Nrg1, Hif1a, Myh6, Id2, Tgfbr2, Pkd1, Mef2c, Sema3c, Calcrl, Chd7, Gjc1, Casp8, Ctnnb1, Casp3, Stil, Egln1, Hhex, Smad2, Pbrm1, Vangl2, Mecom, Rbp4, Gaa, Cenpf, Pten, Fhl2	0.00931098
Cluster.Modes1	GOTERM_BP_FAT	GO:0048534~hemopoietic or lymphoid organ development	34	2.77778	0.000230838	Twsg1, Sh2b3, Epas1, Hif1a, Ptpn22, Id2, Tcra, Ltb, Bcl3, Lck, Tgfbr2, Cd8a, Plcg2, Nfkb1, Irf1, Bak1, Zbtb32, Tacc3, Cebpa, Lyn, Casp8, Cd28, Hells, Bcl2l11, Ctnnb1, Cxcr5, Blm, Smad5, Foxp3, Cd24a, Cd79a, Jak2, Jak3, Gadd45g	0.00943367
Cluster.Modes1	GOTERM_BP_FAT	GO:0051222~positive regulation of protein transport	10	0.816993	0.000238875	Smad4, Ltb, Kcnn4, Rbp4, Pycard, Tnfrsf4, Adora2a, Casp1, Ifng, Crtam	0.00962565
Cluster.Modes1	GOTERM_BP_FAT	GO:0070665~positive regulation of leukocyte proliferation	12	0.980392	0.000247904	Cd28, Tnfrsf4, Il18, Foxp3, Ifng, Cd81, Il2ra, Pdcd1lg2, Efnb1, Blm, Cd24a, Ighm	0.00985158
Cluster.Modes1	GOTERM_BP_FAT	GO:0010638~positive regulation of organelle organization	12	0.980392	0.000247904	Cd28, Ltb, Ube2n, Rock2, Nusap1, Cav1, Foxp3, Dstn, Tes, Cenpe, Rhoa, Cdkn1b	0.00985158
Cluster.Modes1	GOTERM_BP_FAT	GO:0002764~immune response-regulating signal transduction	12	0.980392	0.000247904	Ube2n, Lck, Lax1, Thy1, Cd79b, Cacnb3, Plcg2, Foxp3, Cd79a, Ptpn22, Ighm, Lyn	0.00985158
Cluster.Modes1	GOTERM_BP_FAT	GO:0051250~negative regulation of lymphocyte activation	12	0.980392	0.000247904	Cd274, Scgb1a1, Adora2a, Tigit, Foxp3, Il2ra, Gal, Lag3, Pdcd1lg2, Casp3, Il10, Cd24a	0.00985158
Cluster.Modes1	GOTERM_BP_FAT	GO:0002695~negative regulation of leukocyte activation	12	0.980392	0.000295828	Cd274, Scgb1a1, Adora2a, Tigit, Foxp3, Il2ra, Gal, Lag3, Pdcd1lg2, Casp3, Il10, Cd24a	0.0115873
Cluster.Modes1	GOTERM_BP_FAT	GO:0050866~negative regulation of cell activation	12	0.980392	0.000295828	Cd274, Scgb1a1, Adora2a, Tigit, Foxp3, Il2ra, Gal, Lag3, Pdcd1lg2, Casp3, Il10, Cd24a	0.0115873
Cluster.Modes1	KEGG_PATHWAY	mmu00980:Metabolism of xenobiotics by cytochrome P450	15	1.22549	0.000296144	Gsta2, Gsta3, Gstm7, Gstk1, Gstm2, Gstm3, Mgst3, Gstm1, Adh7, Gsta1, Aldh3a1, Mgst1, Gsta4, Ephx1, Cyp2f2	0.00835687
Cluster.Modes1	GOTERM_BP_FAT	GO:0032886~regulation of microtubule-based process	11	0.898693	0.000308688	Cep192, Rock2, Cav1, Ska1, Ska3, Tacc3, Cenpf, Dst, Tes, Cenpe, Cdkn1b	0.0119278
Cluster.Modes1	GOTERM_BP_FAT	GO:0006081~cellular aldehyde metabolic process	7	0.571895	0.000352431	Aldh3a1, Rbp4, Aldh1a7, 1700055N04Rik, Idh2, Idh1, Aldh3a2	0.013429
Cluster.Modes1	GOTERM_BP_FAT	GO:0051050~positive regulation of transport	20	1.63399	0.000410893	Cav1, Adora2a, Tnfrsf4, Prkci, Cadps2, Ltb, Smad4, Kcnn4, Thy1, Rbp4, Gpc3, Pycard, Casp1, Plcg2, Ifng, Bak1, Crtam, F2r, Serp1, Ighm	0.015438
Cluster.Modes1	GOTERM_BP_FAT	GO:0045859~regulation of protein kinase activity	25	2.04248	0.000411762	Agap2, Hexim1, Nrg1, Sh3bp5, Tgfbr2, Fabp4, Thy1, Cd81, Ceacam1, F2r, Lime1, Cdkn1b, Dgke, Cav1, Tnfrsf4, Adora2a, Aplp2, Dgkz, Dgkh, Casp3, Cenpe, Ern1, Cd24a, Ighm, Gadd45g	0.0152736
Cluster.Modes1	KEGG_PATHWAY	mmu04514:Cell adhesion molecules (CAMs)	25	2.04248	0.000421235	H2-Q7, Ctla4, H2-Q8, H2-T23, H2-T22, H2-T24, Icam2, Cd274, Cd86, Cd8a, Icos, Itga6, Ocln, Cd34, Pdcd1lg2, Cd8b1, Cldn10, Cd28, Cd226, Ptprm, Mpzl1, Itgav, Pvrl3, Pecam1, H2-Ob, H2-DMb2	0.01018
Cluster.Modes1	GOTERM_BP_FAT	GO:0048514~blood vessel morphogenesis	26	2.12418	0.000438913	Cxcr4, Rhob, Nrp1, Epas1, Vezf1, Hif1a, Zfp36l1, Tgfbr2, Thy1, Mef2c, Bak1, Cxcl17, Sema3c, Casp8, Gjc1, Qk, Cav1, Fgf1, Ctnnb1, Smad5, Il18, Itgav, Lepr, Pten, Cxcl12, Nr2f2	0.0160684
Cluster.Modes1	GOTERM_BP_FAT	GO:0051251~positive regulation of lymphocyte activation	16	1.30719	0.000542201	Cd28, Cd27, Tnfrsf4, Efnb1, Blm, Lck, Tgfbr2, Thy1, Foxp3, Il18, Ifng, Cd81, Il2ra, Pdcd1lg2, Cd24a, Ighm	0.0195678
Cluster.Modes1	GOTERM_BP_FAT	GO:0008283~cell proliferation	30	2.45098	0.000544138	Cxcr4, Sh2d2a, Crebbp, Ncapg2, Ccnd3, Cd86, E2f8, Bak1, Zbtb32, Tacc3, Mki67, Rpl29, Cd27, Hells, Prkar1a, Ctnnb1, Purb, Prkar2b, Uhrf2, Irs2, Hhex, Col4a3, Lipa, Stat4, Pola1, Rbp4, Aspm, Gng2, Cxcl12, Cd79a	0.019397
Cluster.Modes1	GOTERM_BP_FAT	GO:0031497~chromatin assembly	14	1.14379	0.000557553	Asf1b, Hells, H3f3a, Hist2h3c1, Hist1h3g, Hist1h2bc, H2afz, Hist1h2ak, Smarca2, Hist1h2be, Hist1h2bm, Hist1h2ba, Hist1h2bb, Hist1h2bp, Hist1h2bh	0.0196306
Cluster.Modes1	GOTERM_BP_FAT	GO:0002520~immune system development	34	2.77778	0.000563091	Twsg1, Sh2b3, Epas1, Hif1a, Ptpn22, Id2, Tcra, Ltb, Bcl3, Lck, Tgfbr2, Cd8a, Plcg2, Nfkb1, Irf1, Bak1, Zbtb32, Tacc3, Cebpa, Lyn, Casp8, Cd28, Hells, Bcl2l11, Ctnnb1, Cxcr5, Blm, Smad5, Foxp3, Cd24a, Cd79a, Jak2, Jak3, Gadd45g	0.0195872
Cluster.Modes1	GOTERM_BP_FAT	GO:0050870~positive regulation of T cell activation	13	1.06209	0.000576625	Cd28, Cd27, Efnb1, Blm, Lck, Tgfbr2, Thy1, Foxp3, Il18, Ifng, Il2ra, Pdcd1lg2, Cd24a	0.019817
Cluster.Modes1	GOTERM_BP_FAT	GO:0045892~negative regulation of transcription, DNA-dependent	35	2.85948	0.000588562	Id3, Zhx1, Sorbs3, Hdac1, Trim27, Hexim1, Klf4, Id2, Hat1, Nfkb1, Sox2, Daxx, Bhlhe41, Dnmt1, Cebpa, Epc1, Lime1, Bhlhe40, Txnip, Hells, Hivep1, Tnfrsf4, Ctnnb1, Purb, Wwtr1, Kdm6b, Hhex, Scgb1a1, Skil, Foxp3, Mxi1, Cbx5, Hes1, Sbno2, Nr2f2	0.0199877
Cluster.Modes1	GOTERM_BP_FAT	GO:0065004~protein-DNA complex assembly	14	1.14379	0.000635749	Asf1b, Hells, H3f3a, Hist2h3c1, Hist1h3g, Hist1h2bc, H2afz, Hist1h2ak, Smarca2, Hist1h2be, Hist1h2bm, Hist1h2ba, Hist1h2bb, Hist1h2bp, Hist1h2bh	0.0213251
Cluster.Modes1	GOTERM_BP_FAT	GO:0043549~regulation of kinase activity	25	2.04248	0.000655493	Agap2, Hexim1, Nrg1, Sh3bp5, Tgfbr2, Fabp4, Thy1, Cd81, Ceacam1, F2r, Lime1, Cdkn1b, Dgke, Cav1, Tnfrsf4, Adora2a, Aplp2, Dgkz, Dgkh, Casp3, Cenpe, Ern1, Cd24a, Ighm, Gadd45g	0.0217304
Cluster.Modes1	GOTERM_BP_FAT	GO:0051253~negative regulation of RNA metabolic process	35	2.85948	0.00066052	Id3, Zhx1, Sorbs3, Hdac1, Trim27, Hexim1, Klf4, Id2, Hat1, Nfkb1, Sox2, Daxx, Bhlhe41, Dnmt1, Cebpa, Epc1, Lime1, Bhlhe40, Txnip, Hells, Hivep1, Tnfrsf4, Ctnnb1, Purb, Wwtr1, Kdm6b, Hhex, Scgb1a1, Skil, Foxp3, Mxi1, Cbx5, Hes1, Sbno2, Nr2f2	0.0216492
Cluster.Modes1	GOTERM_BP_FAT	GO:0050868~negative regulation of T cell activation	10	0.816993	0.000813667	Cd274, Scgb1a1, Adora2a, Tigit, Foxp3, Il2ra, Lag3, Pdcd1lg2, Casp3, Cd24a	0.0263085
Cluster.Modes1	GOTERM_BP_FAT	GO:0002696~positive regulation of leukocyte activation	16	1.30719	0.000945728	Cd28, Cd27, Tnfrsf4, Efnb1, Blm, Lck, Tgfbr2, Thy1, Foxp3, Il18, Ifng, Cd81, Il2ra, Pdcd1lg2, Cd24a, Ighm	0.0301807
Cluster.Modes1	GOTERM_BP_FAT	GO:0006260~DNA replication	21	1.71569	0.000946103	Rad51, Pot1a, Purb, Blm, Tk1, Cdc6, Chaf1a, Nfib, Pole, Wrn, Mcm4, Mcm10, Pola1, Wrnip1, Mcm6, Rrm1, Gins2, Polk, Cdc45, Rrm2, Dtl	0.0298658
Cluster.Modes1	GOTERM_BP_FAT	GO:0042102~positive regulation of T cell proliferation	9	0.735294	0.00100668	Cd28, Il18, Foxp3, Ifng, Il2ra, Pdcd1lg2, Efnb1, Blm, Cd24a	0.0314086
Cluster.Modes1	GOTERM_BP_FAT	GO:0050672~negative regulation of lymphocyte proliferation	9	0.735294	0.00100668	Cd274, Scgb1a1, Foxp3, Il2ra, Gal, Pdcd1lg2, Casp3, Il10, Cd24a	0.0314086
Cluster.Modes1	GOTERM_BP_FAT	GO:0032945~negative regulation of mononuclear cell proliferation	9	0.735294	0.00100668	Cd274, Scgb1a1, Foxp3, Il2ra, Gal, Pdcd1lg2, Casp3, Il10, Cd24a	0.0314086
Cluster.Modes1	GOTERM_BP_FAT	GO:0070664~negative regulation of leukocyte proliferation	9	0.735294	0.00100668	Cd274, Scgb1a1, Foxp3, Il2ra, Gal, Pdcd1lg2, Casp3, Il10, Cd24a	0.0314086
Cluster.Modes1	GOTERM_BP_FAT	GO:0006357~regulation of transcription from RNA polymerase II promoter	58	4.73856	0.00106513	Id3, Ikzf2, Epas1, Hif1a, Crebbp, Klf4, Id2, Bcl3, Med14, Brip1, Thra, Sox2, Maged1, Arntl, Ifi204, Foxo3, Txnip, Hivep1, Ctnnb1, Med15, Wwtr1, Nfib, Atxn1, Hhex, Smad2, Smad4, Mecom, Scgb1a1, Smad5, Skil, Foxp3, Mxi1, Top2a, Hes1, Sox7, Nr2f2, Fhl2, Rora, Sorbs3, Hdac1, Trim27, Hexim1, Jmy, Mef2c, Nfkb1, Irf1, Bhlhe41, Cenpk, Brwd1, Runx2, Cebpa, Epc1, Tcea3, Kdm6b, Rhoa, Stat3, Sox11, Jak3	0.0328515
Cluster.Modes1	GOTERM_BP_FAT	GO:0051338~regulation of transferase activity	25	2.04248	0.00109084	Agap2, Hexim1, Nrg1, Sh3bp5, Tgfbr2, Fabp4, Thy1, Cd81, Ceacam1, F2r, Lime1, Cdkn1b, Dgke, Cav1, Tnfrsf4, Adora2a, Aplp2, Dgkz, Dgkh, Casp3, Cenpe, Ern1, Cd24a, Ighm, Gadd45g	0.0332798
Cluster.Modes1	GOTERM_BP_FAT	GO:0044092~negative regulation of molecular function	19	1.55229	0.001102	Npr3, Cav1, Tnfrsf4, Adora2a, Hexim1, Casp3, Cflar, Birc5, Sh3bp5, Fabp4, Thy1, Thra, Foxp3, Lepr, Pxk, Jak2, Lime1, Cdkn1b, Gadd45g	0.0332668
Cluster.Modes1	GOTERM_BP_FAT	GO:0000226~microtubule cytoskeleton organization	17	1.38889	0.00112565	Cep192, Nuf2, Ndc80, Nusap1, Tpx2, Ccdc99, Kif11, Dst, Tes, Cenpe, Birc5, Hook3, Plk1s1, Tekt2, Cdc42bpa, Tacc3, Cep63	0.033621
Cluster.Modes1	GOTERM_BP_FAT	GO:0050867~positive regulation of cell activation	16	1.30719	0.0011666	Cd28, Cd27, Tnfrsf4, Efnb1, Blm, Lck, Tgfbr2, Thy1, Foxp3, Il18, Ifng, Cd81, Il2ra, Pdcd1lg2, Cd24a, Ighm	0.0344705
Cluster.Modes1	KEGG_PATHWAY	mmu04060:Cytokine-cytokine receptor interaction	33	2.69608	0.00117062	Tnfsf9, Cxcr3, Cxcr4, Cxcr6, Xcr1, Cxcl10, Tnfrsf18, Ccl7, Ltb, Tgfbr2, Il12rb1, Ifng, Il2ra, Il12rb2, Il15ra, Cxcl16, Cd27, Xcl1, Tnfrsf4, Ccr5, Cxcr5, Ccl2, Ccr7, Tnfrsf9, Ccl12, Il18, Cxcl11, Il10, Lepr, Il10ra, Il5ra, Cxcl12, Cxcl9	0.024583
Cluster.Modes1	GOTERM_BP_FAT	GO:0051130~positive regulation of cellular component organization	18	1.47059	0.00117539	Cd28, Ube2n, Nusap1, Rock2, Cav1, Prkci, Tes, Cenpe, Smad2, Rhoa, Ltb, Smad4, Gpc3, Foxp3, Dstn, Cd24a, Ighm, Cdkn1b	0.0343776
Cluster.Modes1	GOTERM_BP_FAT	GO:0070507~regulation of microtubule cytoskeleton organization	9	0.735294	0.00122605	Cep192, Rock2, Cav1, Ska1, Ska3, Dst, Tes, Cenpe, Cdkn1b	0.0354778
Cluster.Modes1	GOTERM_BP_FAT	GO:0051726~regulation of cell cycle	26	2.12418	0.00137036	Runx3, Rock2, Rhob, Ccni, Chek1, Hexim1, Hpgd, Ltb, Mdm2, Birc5, Ccnd3, Bak1, Tacc3, Cdkn1b, Cep192, Cd28, Nusap1, Cables1, Casp3, Sik1, Cenpe, Clspn, Cenpf, Pten, Gadd45g, Cep63	0.0391849
Cluster.Modes1	GOTERM_BP_FAT	GO:0051640~organelle localization	11	0.898693	0.00140739	Myo7a, Birc5, Nusap1, Aspm, Sema6a, Ccdc99, Cdc42bpa, Cdca5, Tacc3, Cenpf, Hhex	0.0398329
Cluster.Modes1	GOTERM_BP_FAT	GO:0006334~nucleosome assembly	13	1.06209	0.00145534	Asf1b, H3f3a, Hist2h3c1, Hist1h3g, Hist1h2bc, Hist1h2ak, H2afz, Smarca2, Hist1h2be, Hist1h2bm, Hist1h2ba, Hist1h2bb, Hist1h2bp, Hist1h2bh	0.0407673
Cluster.Modes1	GOTERM_BP_FAT	GO:0016197~endosome transport	8	0.653595	0.00147529	Agap2, Hook3, Vps54, Rhob, Aktip, Htt, Mon2, Ighm	0.0409221
Cluster.Modes1	GOTERM_BP_FAT	GO:0030097~hemopoiesis	29	2.36928	0.00147851	Twsg1, Sh2b3, Epas1, Hif1a, Ptpn22, Id2, Tcra, Bcl3, Lck, Tgfbr2, Cd8a, Plcg2, Irf1, Bak1, Zbtb32, Tacc3, Cebpa, Casp8, Lyn, Cd28, Hells, Ctnnb1, Blm, Smad5, Foxp3, Cd24a, Cd79a, Jak2, Gadd45g	0.0406235
Cluster.Modes1	GOTERM_BP_FAT	GO:0032655~regulation of interleukin-12 production	6	0.490196	0.00150744	Ltb, Tigit, Irf1, Ifng, Nfkb1, Il10	0.041016
Cluster.Modes1	GOTERM_BP_FAT	GO:0050707~regulation of cytokine secretion	6	0.490196	0.00150744	Pycard, Tnfrsf4, Casp1, Foxp3, Ifng, Crtam	0.041016
Cluster.Modes1	GOTERM_BP_FAT	GO:0002250~adaptive immune response	14	1.14379	0.0016612	C1qa, Cr2, Il18bp, Igh, Bcl3, Cd8a, Foxp3, Il18, C1qb, Irf7, Ighm, C1qc, Gadd45g, Cd55	0.0446915
Cluster.Modes1	GOTERM_BP_FAT	GO:0002460~adaptive immune response based on somatic recombination of immune receptors built from immunoglobulin superfamily domains	14	1.14379	0.0016612	C1qa, Cr2, Il18bp, Igh, Bcl3, Cd8a, Foxp3, Il18, C1qb, Irf7, Ighm, C1qc, Gadd45g, Cd55	0.0446915
Cluster.Modes1	GOTERM_BP_FAT	GO:0042110~T cell activation	17	1.38889	0.00180493	Cd28, Cxcr4, Ctnnb1, Blm, Ptpn22, Tcra, Bcl3, Lck, Ccnd3, Cd86, Cd8a, Foxp3, Irf1, Zbtb32, Cxcl12, Nlrc3, Gadd45g	0.0480246
Cluster.Modes1	KEGG_PATHWAY	mmu04621:NOD-like receptor signaling pathway	13	1.06209	0.00184967	Card6, Ccl2, Sugt1, Ccl7, Mefv, Birc3, Nfkbib, Casp1, Il18, Ccl12, Pycard, Nfkb1, Casp8	0.0343662
Cluster.Modes1	GOTERM_BP_FAT	GO:0048771~tissue remodeling	10	0.816993	0.00189139	Lipa, Mef2c, Cav1, Ctnnb1, Bak1, Xdh, Epas1, Hif1a, Sema3c, Acp5	0.0498148
Cluster.Modes2	GOTERM_BP_FAT	GO:0007049~cell cycle	41	10.5128	1.45914e-10	Pelo, Mtus1, Ercc6l, Ckap5, Ska2, Mad2l1, Cdca2, Esco2, Ccne2, Ccnb2, Spc24, Anln, Uhmk1, Dlgap5, Cdc14a, Ppp1ca, Kif18a, Incenp, Gmnn, Racgap1, Anapc4, Cdkn2c, Pim1, Mns1, Nde1, App, Bcl2, Itgb1, Ncapd2, Gsg2, Pmp22, Map3k8, Kif20b, Brca1, Ddit3, Cdc25c, Ube2c, Stmn1, Cdk1, Mapre2, Ccnb1	2.73444e-07
Cluster.Modes2	GOTERM_BP_FAT	GO:0022402~cell cycle process	31	7.94872	1.01636e-09	Ercc6l, Ckap5, Ska2, Cdca2, Mad2l1, Ccnb2, Spc24, Anln, Uhmk1, Dlgap5, Ppp1ca, Kif18a, Incenp, Racgap1, Anapc4, Mns1, Nde1, Bcl2, App, Itgb1, Ncapd2, Pmp22, Kif20b, Brca1, Ddit3, Cdc25c, Ube2c, Stmn1, Cdk1, Mapre2, Ccnb1	9.52326e-07
Cluster.Modes2	GOTERM_BP_FAT	GO:0000278~mitotic cell cycle	24	6.15385	1.88532e-09	Incenp, Anapc4, Ercc6l, Nde1, Ckap5, App, Bcl2, Ska2, Cdca2, Itgb1, Mad2l1, Ncapd2, Kif20b, Ccnb2, Spc24, Anln, Cdc25c, Dlgap5, Stmn1, Ube2c, Cdk1, Mapre2, Kif18a, Ccnb1	1.1777e-06
Cluster.Modes2	GOTERM_BP_FAT	GO:0000087~M phase of mitotic cell cycle	20	5.12821	2.70597e-08	Incenp, Anapc4, Ercc6l, Nde1, Ckap5, Ska2, Cdca2, Mad2l1, Ncapd2, Kif20b, Ccnb2, Spc24, Anln, Cdc25c, Dlgap5, Ube2c, Cdk1, Mapre2, Kif18a, Ccnb1	1.26774e-05
Cluster.Modes2	GOTERM_BP_FAT	GO:0022403~cell cycle phase	26	6.66667	2.77966e-08	Ercc6l, Ckap5, Ska2, Cdca2, Mad2l1, Ccnb2, Spc24, Anln, Dlgap5, Ppp1ca, Kif18a, Incenp, Anapc4, Nde1, Mns1, Bcl2, App, Itgb1, Ncapd2, Kif20b, Cdc25c, Ube2c, Stmn1, Cdk1, Ccnb1, Mapre2	1.04181e-05
Cluster.Modes2	GOTERM_BP_FAT	GO:0000280~nuclear division	19	4.87179	1.05566e-07	Incenp, Anapc4, Ercc6l, Nde1, Ckap5, Ska2, Cdca2, Mad2l1, Ncapd2, Kif20b, Ccnb2, Spc24, Anln, Cdc25c, Ube2c, Cdk1, Mapre2, Kif18a, Ccnb1	3.29714e-05
Cluster.Modes2	GOTERM_BP_FAT	GO:0007067~mitosis	19	4.87179	1.05566e-07	Incenp, Anapc4, Ercc6l, Nde1, Ckap5, Ska2, Cdca2, Mad2l1, Ncapd2, Kif20b, Ccnb2, Spc24, Anln, Cdc25c, Ube2c, Cdk1, Mapre2, Kif18a, Ccnb1	3.29714e-05
Cluster.Modes2	GOTERM_BP_FAT	GO:0051301~cell division	23	5.89744	1.23308e-07	Incenp, Racgap1, Anapc4, Pelo, Ercc6l, Nde1, Ckap5, Ska2, Cdca2, Mad2l1, Ncapd2, Kif20b, Ccne2, Ccnb2, Spc24, Anln, Cdc25c, Cdc14a, Ube2c, Cdk1, Ppp1ca, Mapre2, Ccnb1	3.30108e-05
Cluster.Modes2	GOTERM_BP_FAT	GO:0000279~M phase	23	5.89744	1.40088e-07	Incenp, Anapc4, Ercc6l, Nde1, Mns1, Ckap5, Ska2, Cdca2, Mad2l1, Ncapd2, Kif20b, Ccnb2, Spc24, Anln, Cdc25c, Dlgap5, Stmn1, Ube2c, Cdk1, Ppp1ca, Mapre2, Kif18a, Ccnb1	3.28151e-05
Cluster.Modes2	GOTERM_BP_FAT	GO:0048285~organelle fission	19	4.87179	1.82553e-07	Incenp, Anapc4, Ercc6l, Nde1, Ckap5, Ska2, Cdca2, Mad2l1, Ncapd2, Kif20b, Ccnb2, Spc24, Anln, Cdc25c, Ube2c, Cdk1, Mapre2, Kif18a, Ccnb1	3.80108e-05
Cluster.Modes2	GOTERM_BP_FAT	GO:0042127~regulation of cell proliferation	28	7.17949	2.67786e-05	Adrb2, Kitl, Myc, Glmn, Ifitm3, Ndfip1, Nfkbia, Tgif1, Cd3e, Sparc, Foxm1, Cav2, Zap70, Cdh5, Rara, Vegfa, Cdkn2c, Bcl2, Itgb1, Nras, Il6st, Dhcr7, Dlc1, Prkca, Jun, Dpt, Marcksl1, Syk	0.00500581
Cluster.Modes2	GOTERM_BP_FAT	GO:0007155~cell adhesion	28	7.17949	5.5381e-05	Mcam, Kitl, Ptprf, Col14a1, Vwf, Nid1, Sell, Igfbp7, Parva, Cdh5, Fermt2, Antxr1, Bcl2, App, Lyve1, Bcar1, Itgb1, Vcl, Itgb1bp1, Emilin2, Eng, Cd6, Thbs1, Cd93, Dlc1, Dpt, Cd96, Cd2	0.00939079
Cluster.Modes2	GOTERM_BP_FAT	GO:0022610~biological adhesion	28	7.17949	5.71357e-05	Mcam, Kitl, Ptprf, Col14a1, Vwf, Nid1, Sell, Igfbp7, Parva, Cdh5, Fermt2, Antxr1, Bcl2, App, Lyve1, Bcar1, Itgb1, Vcl, Itgb1bp1, Emilin2, Eng, Cd6, Thbs1, Cd93, Dlc1, Dpt, Cd96, Cd2	0.00888325
Cluster.Modes2	GOTERM_BP_FAT	GO:0045058~T cell selection	6	1.53846	6.15489e-05	Cd3d, Themis, Cd3e, Bcl2, Zap70, Syk	0.00883354
Cluster.Modes2	KEGG_PATHWAY	mmu04510:Focal adhesion	16	4.10256	8.38938e-05	Col1a2, Vegfa, Col3a1, Bcl2, Col4a1, Bcar1, Itgb1, Vcl, Myl12a, Vwf, Thbs1, Prkca, Jun, Cav2, Parva, Ppp1ca	0.0101002
Cluster.Modes2	GOTERM_BP_FAT	GO:0042327~positive regulation of phosphorylation	8	2.05128	0.000252917	Kitl, Cd3e, Prkca, Bcl2, Glmn, Ghr, Bmpr2, Syk	0.0332922
Cluster.Modes2	GOTERM_BP_FAT	GO:0010562~positive regulation of phosphorus metabolic process	8	2.05128	0.000310745	Kitl, Cd3e, Prkca, Bcl2, Glmn, Ghr, Bmpr2, Syk	0.0380842
Cluster.Modes2	GOTERM_BP_FAT	GO:0045937~positive regulation of phosphate metabolic process	8	2.05128	0.000310745	Kitl, Cd3e, Prkca, Bcl2, Glmn, Ghr, Bmpr2, Syk	0.0380842
Cluster.Modes2	GOTERM_BP_FAT	GO:0051100~negative regulation of binding	6	1.53846	0.000369119	Adrb2, Ddit3, Nfkbia, Myc, Nfkbid, Cat	0.0423194
Cluster.Modes2	GOTERM_BP_FAT	GO:0010604~positive regulation of macromolecule metabolic process	28	7.17949	0.000393654	Meis2, Atf4, Adrb2, Kitl, Myc, Glmn, Uimc1, Sdpr, Ndfip1, Nr4a3, Klf7, Cd3e, Nfix, Foxm1, Rara, Vegfa, Bcl2, App, Fos, Bmpr2, Csrnp1, Ddit3, Nfyb, Prkca, Jun, Aff1, Ghr, Syk	0.0424747
Cluster.Modes2	KEGG_PATHWAY	mmu04660:T cell receptor signaling pathway	11	2.82051	0.000558861	Trav7d-3, Cd3d, Nfkbia, Cd3e, Cd3g, Jun, Fos, Nras, Zap70, Map3k8, Pdcd1	0.033255
Cluster.Modes2	KEGG_PATHWAY	mmu05322:Systemic lupus erythematosus	10	2.5641	0.000849151	Hist1h2an, Hist1h2ao, C1s, Hist2h2aa1, Hc, Hist1h3a, Hist1h4m, Hist1h3f, Trav7d-3, Hist1h4f, Hist1h4b, Cbx3, Hist2h2bb, Hist1h2af, Hist2h3b	0.0336833
Cluster.Modes2	KEGG_PATHWAY	mmu04110:Cell cycle	11	2.82051	0.00105748	Ccne2, Anapc4, Cdkn2c, Ccnb2, Cdc25c, Myc, Ttk, Mad2l1, Cdc14a, Cdk1, Ccnb1	0.0314989

## Sheet: Activation_Day
Cluster	Category	Term	Count	%	Pvalue	Genes	Benjamini
Cluster.Act.Early	GOTERM_BP_FAT	GO:0006955~immune response	47	12.2715	8.30386e-22	Tnfsf9, Bcap31, H2-Q7, Irgm1, H2-T23, H2-T22, Gbp5, Cxcl10, Fcgrt, Il18bp, Dhx58, Dclre1c, Gbp6, Bcl3, Ccl7, Bnip3l, Sp110, Ccl4, Oas2, Ifng, Oasl1, Rsad2, Tap1, Oasl2, Oas1g, Irf7, Gbp4, Psmb8, Samhd1, Ccl2, Igh, Gbp3, Gbp2, Il27, Mx1, Ccl12, Tgtp1, Ddx58, Ifih1, C1qb, Cxcl11, Gbp11, Cxcl9, Sbno2, Oas1a, Gadd45g, C1qc	1.14925e-18
Cluster.Act.Early	GOTERM_BP_FAT	GO:0006952~defense response	33	8.61619	1.47713e-11	H2-Q7, Irgm1, Cxcl10, Dhx58, Hif1a, Chst2, Ccl7, Bcl3, Bnip3l, Sp110, Ccl4, Nfkbiz, Ifng, Chi3l4, Rsad2, Tap1, Reg3g, Ifi47, Chi3l3, Samhd1, Ccl2, Stat3, Mefv, Il27, Thbs1, Mx1, Ccl12, Ddx58, Ifih1, C1qb, Cxcl11, Cxcl9, C1qc	1.02217e-08
Cluster.Act.Early	GOTERM_BP_FAT	GO:0009615~response to virus	15	3.91645	5.12051e-11	H2-Q7, Isg15, Eif2ak2, Samhd1, Zc3hav1, Bnip3l, Ifi27l2a, Mx1, Ifng, Tgtp1, Rsad2, Ddx58, Ifih1, Irf7, Oas1a	2.36226e-08
Cluster.Act.Early	GOTERM_BP_FAT	GO:0006954~inflammatory response	19	4.96084	9.78654e-08	Chi3l3, Cxcl10, Hif1a, Ccl2, Ccl7, Stat3, Chst2, Mefv, Ccl4, Il27, Thbs1, Nfkbiz, Ccl12, Chi3l4, C1qb, Cxcl11, Reg3g, Cxcl9, C1qc	3.38609e-05
Cluster.Act.Early	GOTERM_BP_FAT	GO:0009611~response to wounding	20	5.22193	1.30401e-05	Chi3l3, Cxcl10, Hif1a, Ccl2, Ccl7, Stat3, Chst2, Mefv, Tgfbr2, Ccl4, Il27, Thbs1, Nfkbiz, Ccl12, Chi3l4, C1qb, Cxcl11, Reg3g, Cxcl9, C1qc	0.00360302
Cluster.Act.Early	KEGG_PATHWAY	mmu04623:Cytosolic DNA-sensing pathway	9	2.34987	2.09121e-05	Ccl4, Nfkbib, Casp1, Cxcl10, Ddx58, Polr1d, Irf7, Zbp1, Trex1	0.00246462
Cluster.Act.Early	GOTERM_BP_FAT	GO:0045087~innate immune response	10	2.61097	0.000114803	Sp110, Il27, Mx1, Irgm1, Ddx58, Ifih1, C1qb, Samhd1, Dhx58, C1qc	0.0261351
Cluster.Act.Early	GOTERM_BP_FAT	GO:0006935~chemotaxis	10	2.61097	0.000132409	Ccl7, Ccl4, Ccl12, Ifng, Cxcl10, Ear2, Cmtm7, Cxcl11, Ccl2, Cxcl16	0.0258411
Cluster.Act.Early	GOTERM_BP_FAT	GO:0042330~taxis	10	2.61097	0.000132409	Ccl7, Ccl4, Ccl12, Ifng, Cxcl10, Ear2, Cmtm7, Cxcl11, Ccl2, Cxcl16	0.0258411
Cluster.Act.Early	KEGG_PATHWAY	mmu04630:Jak-STAT signaling pathway	12	3.13316	0.000433346	Stat3, Ccnd3, Stat1, Stat2, Socs3, Pim1, Ifng, Irf9, Il12rb2, Il5ra, Il15ra, Jak2	0.0252487
Cluster.Act.Early	KEGG_PATHWAY	mmu04062:Chemokine signaling pathway	13	3.39426	0.000555565	Cxcl10, Ccl2, Stat3, Ccl7, Stat1, Stat2, Ccl4, Nfkbib, Ccl12, Cxcl11, Cxcl9, Jak2, Cxcl16	0.0216211
Cluster.Act.Early	KEGG_PATHWAY	mmu04622:RIG-I-like receptor signaling pathway	8	2.08877	0.000633279	Nfkbib, Isg15, Cxcl10, Ddx58, Ifih1, Dhx58, Irf7, Casp8	0.0185141
Cluster.Act.Early	KEGG_PATHWAY	mmu04060:Cytokine-cytokine receptor interaction	15	3.91645	0.000781718	Tnfsf9, Cxcl10, Ccl2, Tnfrsf9, Ccl7, Tgfbr2, Ccl4, Ccl12, Ifng, Cxcl11, Il12rb2, Il5ra, Cxcl9, Il15ra, Cxcl16	0.0182865
Cluster.Act.Early	KEGG_PATHWAY	mmu04620:Toll-like receptor signaling pathway	9	2.34987	0.0013212	Cd86, Stat1, Ccl4, Cxcl10, Cxcl11, Cxcl9, Map3k8, Irf7, Casp8	0.0256657
Cluster.Act.Early	KEGG_PATHWAY	mmu05330:Allograft rejection	7	1.82768	0.00151869	Cd86, H2-Q7, Gzmb, H2-T23, Ifng, H2-T22, Igh	0.0252948
Cluster.Act.Early	KEGG_PATHWAY	mmu04621:NOD-like receptor signaling pathway	7	1.82768	0.00214899	Ccl7, Mefv, Nfkbib, Ccl12, Casp1, Ccl2, Casp8	0.0312335
Cluster.Act.Middle	GOTERM_BP_FAT	GO:0002684~positive regulation of immune system process	25	3.72024	1.00697e-07	Ube2n, Cacnb3, H2-Q8, Efnb1, Ptpn22, Lax1, Plcg2, Cd81, Il2ra, Pdcd1lg2, Tap2, Sh2d1a, C1s, Tnfrsf4, Cr2, Blm, Cd79b, Il18, Foxp3, Lag3, Crtam, Cd24a, Cd79a, Ighm, Cd55	0.000238925
Cluster.Act.Middle	GOTERM_BP_FAT	GO:0008285~negative regulation of cell proliferation	26	3.86905	1.26347e-07	Runx3, Notch2, Klf4, Ltb, Gpc3, Il2ra, Gal, Pdcd1lg2, Cav2, Cebpa, Cdkn1b, E2f7, Cav1, Adora2a, Casp3, Nfib, Smad4, Smarca2, Scgb1a1, Rbp4, Foxp3, Kifap3, Il10, Dpt, Cd24a, Pten	0.0001499
Cluster.Act.Middle	GOTERM_BP_FAT	GO:0042127~regulation of cell proliferation	43	6.39881	2.71176e-07	Runx3, Arhgap5, Efnb1, Klf4, Notch2, Ltb, Fabp4, Gpc3, Cd81, Gal, Il2ra, Pdcd1lg2, Sox2, Cav2, Cebpa, Runx2, Calcrl, Cdkn1b, Tek, E2f7, Cav1, Adora2a, Tnfrsf4, Casp3, Cdca7l, Blm, Irs2, Nfib, Hhex, Smad4, Mecom, Smarca2, Rbp4, Scgb1a1, Il18, Foxp3, Hes1, Kifap3, Il10, Dpt, Cd24a, Pten, Ighm	0.000214477
Cluster.Act.Middle	GOTERM_BP_FAT	GO:0006357~regulation of transcription from RNA polymerase II promoter	46	6.84524	6.5137e-07	Id3, Sorbs3, Hdac1, Hexim1, Ikzf2, Epas1, Crebbp, Klf4, Id2, Jmy, Thra, Mef2c, Nfix, Sox2, Maged1, Bhlhe41, Cebpa, Brwd1, Epc1, Runx2, Arntl, Sla2, Foxo3, Txnip, Med15, Tcea3, Wwtr1, Nfib, Kdm6b, Hhex, Rhoa, Smad2, Smad4, Mecom, Smad5, Scgb1a1, Skil, Foxp3, Mxi1, Top2a, Hes1, Sox11, Sox7, Jak3, Nr2f2, Fhl2	0.000386351
Cluster.Act.Middle	GOTERM_BP_FAT	GO:0032944~regulation of mononuclear cell proliferation	14	2.08333	2.22984e-06	Tnfrsf4, Casp3, Efnb1, Blm, Scgb1a1, Foxp3, Il18, Cd81, Gal, Il2ra, Pdcd1lg2, Il10, Cd24a, Ighm	0.00105772
Cluster.Act.Middle	GOTERM_BP_FAT	GO:0050670~regulation of lymphocyte proliferation	14	2.08333	2.22984e-06	Tnfrsf4, Casp3, Efnb1, Blm, Scgb1a1, Foxp3, Il18, Cd81, Gal, Il2ra, Pdcd1lg2, Il10, Cd24a, Ighm	0.00105772
Cluster.Act.Middle	GOTERM_BP_FAT	GO:0050778~positive regulation of immune response	18	2.67857	2.83713e-06	Sh2d1a, Ube2n, C1s, Cacnb3, H2-Q8, Cr2, Ptpn22, Lax1, Cd79b, Foxp3, Plcg2, Lag3, Crtam, Cd24a, Cd79a, Tap2, Ighm, Cd55	0.00112146
Cluster.Act.Middle	GOTERM_BP_FAT	GO:0070663~regulation of leukocyte proliferation	14	2.08333	2.97042e-06	Tnfrsf4, Casp3, Efnb1, Blm, Scgb1a1, Foxp3, Il18, Cd81, Gal, Il2ra, Pdcd1lg2, Il10, Cd24a, Ighm	0.00100647
Cluster.Act.Middle	GOTERM_BP_FAT	GO:0051172~negative regulation of nitrogen compound metabolic process	33	4.91071	4.77027e-06	Id3, Zhx1, Sorbs3, Hdac1, Hexim1, Klf4, Id2, Fabp4, Thra, Scmh1, Hat1, Sox2, Bhlhe41, Cebpa, Epc1, Sla2, Bhlhe40, Txnip, Cav1, Tnfrsf4, Purb, Mxd3, Blm, Wwtr1, Kdm6b, Hhex, Scgb1a1, Skil, Foxp3, Mxi1, Nab1, Hes1, Nr2f2	0.00141399
Cluster.Act.Middle	GOTERM_BP_FAT	GO:0051250~negative regulation of lymphocyte activation	11	1.6369	7.04988e-06	Scgb1a1, Adora2a, Tigit, Foxp3, Il2ra, Gal, Lag3, Pdcd1lg2, Casp3, Il10, Cd24a	0.0018571
Cluster.Act.Middle	GOTERM_BP_FAT	GO:0016481~negative regulation of transcription	31	4.6131	7.74284e-06	Id3, Zhx1, Sorbs3, Hdac1, Hexim1, Klf4, Id2, Fabp4, Thra, Scmh1, Hat1, Sox2, Bhlhe41, Cebpa, Epc1, Sla2, Bhlhe40, Txnip, Tnfrsf4, Purb, Mxd3, Wwtr1, Kdm6b, Hhex, Scgb1a1, Skil, Foxp3, Mxi1, Nab1, Hes1, Nr2f2	0.0018357
Cluster.Act.Middle	GOTERM_BP_FAT	GO:0050866~negative regulation of cell activation	11	1.6369	8.43339e-06	Scgb1a1, Adora2a, Tigit, Foxp3, Il2ra, Gal, Lag3, Pdcd1lg2, Casp3, Il10, Cd24a	0.00181767
Cluster.Act.Middle	GOTERM_BP_FAT	GO:0002695~negative regulation of leukocyte activation	11	1.6369	8.43339e-06	Scgb1a1, Adora2a, Tigit, Foxp3, Il2ra, Gal, Lag3, Pdcd1lg2, Casp3, Il10, Cd24a	0.00181767
Cluster.Act.Middle	KEGG_PATHWAY	mmu00480:Glutathione metabolism	12	1.78571	8.76793e-06	Gsta2, Gsta3, Mgst1, Gstk1, Gstm7, Gstm2, Gpx7, Gstm3, Mgst3, Idh2, Gstm1, Idh1	0.00133184
Cluster.Act.Middle	GOTERM_BP_FAT	GO:0045934~negative regulation of nucleobase, nucleoside, nucleotide and nucleic acid metabolic process	32	4.7619	1.04631e-05	Id3, Zhx1, Sorbs3, Hdac1, Hexim1, Klf4, Id2, Fabp4, Thra, Scmh1, Hat1, Sox2, Bhlhe41, Cebpa, Epc1, Sla2, Bhlhe40, Txnip, Tnfrsf4, Purb, Mxd3, Blm, Wwtr1, Kdm6b, Hhex, Scgb1a1, Skil, Foxp3, Mxi1, Nab1, Hes1, Nr2f2	0.00206694
Cluster.Act.Middle	GOTERM_BP_FAT	GO:0048584~positive regulation of response to stimulus	20	2.97619	1.50502e-05	Sh2d1a, Ube2n, C1s, Cacnb3, H2-Q8, Cr2, Ptpn22, Fabp4, Lax1, Cd79b, Foxp3, Plcg2, Lag3, Crtam, Cd24a, Cxcl12, Cd79a, Tap2, Ighm, Cd55	0.00274349
Cluster.Act.Middle	GOTERM_BP_FAT	GO:0050851~antigen receptor-mediated signaling pathway	9	1.33929	1.93807e-05	Ube2n, Lax1, Cd79b, Cacnb3, Plcg2, Foxp3, Cd79a, Ptpn22, Ighm	0.00327968
Cluster.Act.Middle	GOTERM_BP_FAT	GO:0031327~negative regulation of cellular biosynthetic process	33	4.91071	2.01926e-05	Id3, Zhx1, Sorbs3, Hdac1, Hexim1, Klf4, Id2, Fabp4, Thra, Scmh1, Hat1, Sox2, Bhlhe41, Cebpa, Epc1, Sla2, Bhlhe40, Txnip, Cav1, Tnfrsf4, Purb, Mxd3, Wwtr1, Kdm6b, Hhex, Scgb1a1, Skil, Foxp3, Mxi1, Nab1, Lag3, Hes1, Nr2f2	0.00318941
Cluster.Act.Middle	GOTERM_BP_FAT	GO:0009890~negative regulation of biosynthetic process	33	4.91071	2.37626e-05	Id3, Zhx1, Sorbs3, Hdac1, Hexim1, Klf4, Id2, Fabp4, Thra, Scmh1, Hat1, Sox2, Bhlhe41, Cebpa, Epc1, Sla2, Bhlhe40, Txnip, Cav1, Tnfrsf4, Purb, Mxd3, Wwtr1, Kdm6b, Hhex, Scgb1a1, Skil, Foxp3, Mxi1, Nab1, Lag3, Hes1, Nr2f2	0.00351812
Cluster.Act.Middle	GOTERM_BP_FAT	GO:0051301~cell division	25	3.72024	2.50166e-05	Cetn3, Rock2, Pard6b, Cep110, Cdca5, Ncapg2, Birc5, Sgol1, Dstn, Ccna2, Ppp1cb, Ccnf, Cdc45, 2610039C10Rik, Cd2ap, Ccdc99, Cables1, Kntc1, Nedd9, Sept2, Rbp4, Aspm, Ska3, Top2a, Cep63	0.00348598
Cluster.Act.Middle	GOTERM_BP_FAT	GO:0051249~regulation of lymphocyte activation	17	2.52976	2.50805e-05	Tigit, Tnfrsf4, Adora2a, Efnb1, Casp3, Blm, Scgb1a1, Foxp3, Il18, Cd81, Gal, Il2ra, Lag3, Pdcd1lg2, Il10, Cd24a, Ighm	0.00330103
Cluster.Act.Middle	GOTERM_BP_FAT	GO:0010558~negative regulation of macromolecule biosynthetic process	32	4.7619	2.88263e-05	Id3, Zhx1, Sorbs3, Hdac1, Hexim1, Klf4, Id2, Fabp4, Thra, Scmh1, Hat1, Sox2, Bhlhe41, Cebpa, Epc1, Sla2, Bhlhe40, Txnip, Tnfrsf4, Purb, Mxd3, Wwtr1, Kdm6b, Hhex, Scgb1a1, Skil, Foxp3, Mxi1, Nab1, Lag3, Hes1, Nr2f2	0.00359383
Cluster.Act.Middle	GOTERM_BP_FAT	GO:0043065~positive regulation of apoptosis	23	3.42262	3.05056e-05	Id3, Foxo3, Serinc3, Runx3, Aldh1a1, Adora2a, Bcl2l11, Nr3c1, Casp3, Col4a3, Notch2, Ltb, Jmy, Ern1, Il18, Apaf1, Bak1, Gal, Il2ra, Ripk3, Il10, Cd24a, Pten	0.003613
Cluster.Act.Middle	GOTERM_BP_FAT	GO:0043068~positive regulation of programmed cell death	23	3.42262	3.44908e-05	Id3, Foxo3, Serinc3, Runx3, Aldh1a1, Adora2a, Bcl2l11, Nr3c1, Casp3, Col4a3, Notch2, Ltb, Jmy, Ern1, Il18, Apaf1, Bak1, Gal, Il2ra, Ripk3, Il10, Cd24a, Pten	0.00388994
Cluster.Act.Middle	GOTERM_BP_FAT	GO:0032946~positive regulation of mononuclear cell proliferation	10	1.4881	3.55e-05	Tnfrsf4, Il18, Foxp3, Cd81, Il2ra, Pdcd1lg2, Efnb1, Blm, Cd24a, Ighm	0.0038219
Cluster.Act.Middle	GOTERM_BP_FAT	GO:0050671~positive regulation of lymphocyte proliferation	10	1.4881	3.55e-05	Tnfrsf4, Il18, Foxp3, Cd81, Il2ra, Pdcd1lg2, Efnb1, Blm, Cd24a, Ighm	0.0038219
Cluster.Act.Middle	GOTERM_BP_FAT	GO:0010942~positive regulation of cell death	23	3.42262	3.87337e-05	Id3, Foxo3, Serinc3, Runx3, Aldh1a1, Adora2a, Bcl2l11, Nr3c1, Casp3, Col4a3, Notch2, Ltb, Jmy, Ern1, Il18, Apaf1, Bak1, Gal, Il2ra, Ripk3, Il10, Cd24a, Pten	0.00398841
Cluster.Act.Middle	GOTERM_BP_FAT	GO:0045892~negative regulation of transcription, DNA-dependent	26	3.86905	3.99019e-05	Id3, Zhx1, Sorbs3, Hdac1, Hexim1, Id2, Klf4, Hat1, Sox2, Bhlhe41, Cebpa, Epc1, Sla2, Bhlhe40, Txnip, Tnfrsf4, Purb, Wwtr1, Kdm6b, Hhex, Scgb1a1, Skil, Foxp3, Mxi1, Hes1, Nr2f2	0.00393761
Cluster.Act.Middle	GOTERM_BP_FAT	GO:0051253~negative regulation of RNA metabolic process	26	3.86905	4.45168e-05	Id3, Zhx1, Sorbs3, Hdac1, Hexim1, Id2, Klf4, Hat1, Sox2, Bhlhe41, Cebpa, Epc1, Sla2, Bhlhe40, Txnip, Tnfrsf4, Purb, Wwtr1, Kdm6b, Hhex, Scgb1a1, Skil, Foxp3, Mxi1, Hes1, Nr2f2	0.00421671
Cluster.Act.Middle	GOTERM_BP_FAT	GO:0070665~positive regulation of leukocyte proliferation	10	1.4881	4.91336e-05	Tnfrsf4, Il18, Foxp3, Cd81, Il2ra, Pdcd1lg2, Efnb1, Blm, Cd24a, Ighm	0.00447445
Cluster.Act.Middle	GOTERM_BP_FAT	GO:0010629~negative regulation of gene expression	31	4.6131	4.94413e-05	Id3, Zhx1, Sorbs3, Hdac1, Hexim1, Klf4, Id2, Fabp4, Thra, Scmh1, Hat1, Sox2, Bhlhe41, Cebpa, Epc1, Sla2, Bhlhe40, Txnip, Tnfrsf4, Purb, Mxd3, Wwtr1, Kdm6b, Hhex, Scgb1a1, Skil, Foxp3, Mxi1, Nab1, Hes1, Nr2f2	0.00433602
Cluster.Act.Middle	GOTERM_BP_FAT	GO:0002429~immune response-activating cell surface receptor signaling pathway	9	1.33929	5.28503e-05	Ube2n, Lax1, Cd79b, Cacnb3, Plcg2, Foxp3, Cd79a, Ptpn22, Ighm	0.00446917
Cluster.Act.Middle	GOTERM_BP_FAT	GO:0022402~cell cycle process	30	4.46429	5.67719e-05	Cetn3, Cdca5, Notch2, Ncapg2, Birc5, Mdm2, Jmy, Sgol1, Pkd1, Plk1s1, Ccna2, Ccnf, Mki67, 2610039C10Rik, Cdkn1b, Cd2ap, Psmd13, Tpx2, Cables1, Ccdc99, Kntc1, Nedd9, Sept2, Ern1, Skil, Aspm, Spin1, Adcy3, Ska3, Cep63	0.00463487
Cluster.Act.Middle	GOTERM_BP_FAT	GO:0002694~regulation of leukocyte activation	17	2.52976	5.73362e-05	Tigit, Tnfrsf4, Adora2a, Efnb1, Casp3, Blm, Scgb1a1, Foxp3, Il18, Cd81, Gal, Il2ra, Lag3, Pdcd1lg2, Il10, Cd24a, Ighm	0.00452516
Cluster.Act.Middle	GOTERM_BP_FAT	GO:0050868~negative regulation of T cell activation	9	1.33929	6.34014e-05	Scgb1a1, Adora2a, Tigit, Foxp3, Il2ra, Lag3, Pdcd1lg2, Casp3, Cd24a	0.00484167
Cluster.Act.Middle	KEGG_PATHWAY	mmu00982:Drug metabolism	13	1.93452	6.66531e-05	Gsta2, Gsta3, Gstm7, Gstk1, Adh1, Gstm2, Gstm3, Mgst3, Gstm1, Maob, Maoa, Mgst1, Fmo2	0.00505299
Cluster.Act.Middle	GOTERM_BP_FAT	GO:0050865~regulation of cell activation	17	2.52976	6.70221e-05	Tigit, Tnfrsf4, Adora2a, Efnb1, Casp3, Blm, Scgb1a1, Foxp3, Il18, Cd81, Gal, Il2ra, Lag3, Pdcd1lg2, Il10, Cd24a, Ighm	0.00495794
Cluster.Act.Middle	GOTERM_BP_FAT	GO:0010605~negative regulation of macromolecule metabolic process	35	5.20833	8.70545e-05	Id3, Zhx1, Sorbs3, Hdac1, Hexim1, Klf4, Id2, Fabp4, Thra, Scmh1, Hat1, Bak1, Sox2, Bhlhe41, Cebpa, Epc1, Sla2, Bhlhe40, Txnip, Cav1, Tnfrsf4, Purb, Mxd3, Blm, Wwtr1, Kdm6b, Hhex, Scgb1a1, Skil, Foxp3, Mxi1, Nab1, Lag3, Hes1, Nr2f2	0.00624073
Cluster.Act.Middle	GOTERM_BP_FAT	GO:0002768~immune response-regulating cell surface receptor signaling pathway	9	1.33929	8.97893e-05	Ube2n, Lax1, Cd79b, Cacnb3, Plcg2, Foxp3, Cd79a, Ptpn22, Ighm	0.00624745
Cluster.Act.Middle	GOTERM_BP_FAT	GO:0060429~epithelium development	23	3.42262	0.000114905	Id3, Grlf1, Aldh1a1, Lmo4, Ctnnd1, Nr3c1, Car2, Casp3, Vezf1, Htt, Hhex, Smad2, Notch2, Hoxa5, Smad4, Vangl2, Mecom, Hoxb5, Gpc3, Apaf1, Dag1, Ehf, Sema3c	0.00776075
Cluster.Act.Middle	GOTERM_BP_FAT	GO:0048514~blood vessel morphogenesis	19	2.82738	0.000116462	Qk, Cav1, Epas1, Sema5a, Vezf1, Zfp36l1, Smad5, Mef2c, Itgav, Il18, Bak1, Lepr, Cxcl17, Sema3c, Pten, Cxcl12, Sox18, Nr2f2, Gjc1	0.00764783
Cluster.Act.Middle	GOTERM_BP_FAT	GO:0002253~activation of immune response	12	1.78571	0.000131071	Ube2n, C1s, Lax1, Cd79b, Cacnb3, Plcg2, Foxp3, Cr2, Cd79a, Ptpn22, Ighm, Cd55	0.00837159
Cluster.Act.Middle	GOTERM_BP_FAT	GO:0051050~positive regulation of transport	15	2.23214	0.000132265	Cav1, Tnfrsf4, Adora2a, Prkci, Cadps2, Ltb, Smad4, Kcnn4, Rbp4, Gpc3, Plcg2, Bak1, Crtam, Serp1, Ighm	0.00822612
Cluster.Act.Middle	GOTERM_BP_FAT	GO:0070664~negative regulation of leukocyte proliferation	8	1.19048	0.00013249	Scgb1a1, Foxp3, Il2ra, Gal, Pdcd1lg2, Casp3, Il10, Cd24a	0.00802966
Cluster.Act.Middle	GOTERM_BP_FAT	GO:0032945~negative regulation of mononuclear cell proliferation	8	1.19048	0.00013249	Scgb1a1, Foxp3, Il2ra, Gal, Pdcd1lg2, Casp3, Il10, Cd24a	0.00802966
Cluster.Act.Middle	GOTERM_BP_FAT	GO:0050672~negative regulation of lymphocyte proliferation	8	1.19048	0.00013249	Scgb1a1, Foxp3, Il2ra, Gal, Pdcd1lg2, Casp3, Il10, Cd24a	0.00802966
Cluster.Act.Middle	GOTERM_BP_FAT	GO:0048729~tissue morphogenesis	21	3.125	0.000146504	Runx3, Grlf1, Aldh1a1, Lmo4, Ctnnd1, Nr3c1, Car2, Htt, Egln1, Bmpr2, Hhex, Klf4, Smad2, Notch2, Hoxa5, Smad4, Vangl2, Gpc3, Apaf1, Dag1, Sema3c	0.00865432
Cluster.Act.Middle	GOTERM_BP_FAT	GO:0002757~immune response-activating signal transduction	9	1.33929	0.000170073	Ube2n, Lax1, Cd79b, Cacnb3, Plcg2, Foxp3, Cd79a, Ptpn22, Ighm	0.00979604
Cluster.Act.Middle	GOTERM_BP_FAT	GO:0001568~blood vessel development	21	3.125	0.000205651	Qk, Cav1, Epas1, Sema5a, Ppap2b, Vezf1, Zfp36l1, Pkd1, Smad5, Mef2c, Itgav, Il18, Bak1, Lepr, Cxcl17, Sema3c, Pten, Cxcl12, Sox18, Nr2f2, Gjc1	0.0115532
Cluster.Act.Middle	GOTERM_BP_FAT	GO:0002683~negative regulation of immune system process	11	1.6369	0.000207976	Scgb1a1, Adora2a, Tigit, Foxp3, Il2ra, Gal, Lag3, Pdcd1lg2, Casp3, Il10, Cd24a	0.0114129
Cluster.Act.Middle	GOTERM_BP_FAT	GO:0051130~positive regulation of cellular component organization	14	2.08333	0.000217724	Ube2n, Rock2, Cav1, Prkci, Smad2, Rhoa, Ltb, Smad4, Gpc3, Foxp3, Dstn, Cd24a, Ighm, Cdkn1b	0.0116748
Cluster.Act.Middle	GOTERM_BP_FAT	GO:0000122~negative regulation of transcription from RNA polymerase II promoter	20	2.97619	0.00028108	Id3, Sla2, Txnip, Sorbs3, Hdac1, Hexim1, Wwtr1, Hhex, Kdm6b, Id2, Scgb1a1, Skil, Foxp3, Mxi1, Sox2, Hes1, Bhlhe41, Cebpa, Epc1, Nr2f2	0.014715
Cluster.Act.Middle	GOTERM_BP_FAT	GO:0001944~vasculature development	21	3.125	0.000282305	Qk, Cav1, Epas1, Sema5a, Ppap2b, Vezf1, Zfp36l1, Pkd1, Smad5, Mef2c, Itgav, Il18, Bak1, Lepr, Cxcl17, Sema3c, Pten, Cxcl12, Sox18, Nr2f2, Gjc1	0.0144597
Cluster.Act.Middle	GOTERM_BP_FAT	GO:0002764~immune response-regulating signal transduction	9	1.33929	0.000301797	Ube2n, Lax1, Cd79b, Cacnb3, Plcg2, Foxp3, Cd79a, Ptpn22, Ighm	0.0151243
Cluster.Act.Middle	GOTERM_BP_FAT	GO:0007049~cell cycle	38	5.65476	0.0003415	Cetn3, Pard6b, Cep110, Cdca5, Notch2, Ncapg2, Birc5, Mdm2, Jmy, Sgol1, Pkd1, Plk1s1, Mcm6, Ccna2, Ccnf, Mki67, Cdc45, Ppp1cb, 2610039C10Rik, Cdkn1b, Cd2ap, E2f7, Txnip, Psmd13, Tpx2, Kntc1, Cables1, Ccdc99, Nedd9, Chaf1a, Sept2, Ern1, Aspm, Skil, Spin1, Adcy3, Ska3, Cep63	0.016744
Cluster.Act.Middle	KEGG_PATHWAY	mmu00980:Metabolism of xenobiotics by cytochrome P450	11	1.6369	0.000428256	Gsta2, Gsta3, Mgst1, Adh1, Ephx1, Gstk1, Gstm7, Gstm2, Gstm3, Mgst3, Gstm1	0.0214692
Cluster.Act.Middle	GOTERM_BP_FAT	GO:0044092~negative regulation of molecular function	14	2.08333	0.000472322	Npr3, Cav1, Tnfrsf4, Adora2a, Hexim1, Casp3, Birc5, Sh3bp5, Fabp4, Thra, Foxp3, Lepr, Pxk, Cdkn1b	0.0226195
Cluster.Act.Middle	GOTERM_BP_FAT	GO:0007507~heart development	19	2.82738	0.000505087	Id3, Hexim1, Casp3, Myh6, Egln1, Hhex, Id2, Smad2, Vangl2, Mecom, Rbp4, Pkd1, Mef2c, Gaa, Sema3c, Pten, Calcrl, Fhl2, Gjc1	0.0236923
Cluster.Act.Middle	GOTERM_BP_FAT	GO:0045449~regulation of transcription	102	15.1786	0.00058567	Zhx1, Nr3c1, Ikzf2, Crebbp, Klf4, Mcm4, Thra, Mcm6, Maged1, Ehf, Arntl, Sla2, Bhlhe40, Txnip, Zfp664, Purb, Med15, Wwtr1, Nfib, Mecom, Scgb1a1, Foxp3, Top2a, Hes1, Fhl2, Grlf1, Hdac1, Zfp869, Mybl2, Tceal1, Hoxa5, Jmy, Mef2c, Scmh1, Hat1, Zbtb32, Epc1, Cebpa, Rgmb, Lmo4, Adora2a, Tnfrsf4, Rnf141, Tcea3, Cdca7l, Rhoa, Gm5064, Hoxb5, Smarca2, Tsc22d3, Nab1, 2410016O06Rik, Sox11, Jak3, Id3, Ube2n, H…	0.0268907
Cluster.Act.Middle	GOTERM_BP_FAT	GO:0002009~morphogenesis of an epithelium	16	2.38095	0.000698231	Grlf1, Aldh1a1, Lmo4, Ctnnd1, Nr3c1, Car2, Htt, Hhex, Notch2, Hoxa5, Smad4, Vangl2, Gpc3, Apaf1, Dag1, Sema3c	0.031372
Cluster.Act.Middle	GOTERM_BP_FAT	GO:0042129~regulation of T cell proliferation	9	1.33929	0.000725289	Scgb1a1, Il18, Foxp3, Il2ra, Pdcd1lg2, Casp3, Efnb1, Blm, Cd24a	0.0319636
Cluster.Act.Middle	GOTERM_BP_FAT	GO:0050863~regulation of T cell activation	12	1.78571	0.000958356	Scgb1a1, Il18, Adora2a, Tigit, Foxp3, Il2ra, Lag3, Pdcd1lg2, Casp3, Efnb1, Blm, Cd24a	0.0412593
Cluster.Act.Middle	GOTERM_BP_FAT	GO:0042102~positive regulation of T cell proliferation	7	1.04167	0.000958447	Il18, Foxp3, Il2ra, Pdcd1lg2, Efnb1, Blm, Cd24a	0.0405283
Cluster.Act.Middle	KEGG_PATHWAY	mmu04350:TGF-beta signaling pathway	12	1.78571	0.0010826	Smad4, Id3, Smurf2, Rock2, Smad5, Bmp6, Dcn, Bmpr2, Crebbp, Id2, Rhoa, Smad2	0.0403256
Cluster.Act.Middle	GOTERM_BP_FAT	GO:0051222~positive regulation of protein transport	7	1.04167	0.00111818	Smad4, Ltb, Kcnn4, Rbp4, Tnfrsf4, Adora2a, Crtam	0.046303
Cluster.Act.Middle	GOTERM_BP_FAT	GO:0043067~regulation of programmed cell death	34	5.05952	0.00113197	Id3, Sgms1, Serinc3, Runx3, Card6, Nr3c1, Notch2, Ltb, Birc5, Wrn, Jmy, Plcg2, Bak1, Il2ra, Gal, Ripk3, Cdkn1b, Foxo3, Aldh1a1, Adora2a, Bcl2l11, Tnfrsf4, Casp3, Htt, Col4a3, Rhoa, Ern1, Skil, Il18, Apaf1, Tsc22d3, Il10, Cd24a, Pten	0.0460578
Cluster.Act.Middle	GOTERM_BP_FAT	GO:0007178~transmembrane receptor protein serine/threonine kinase signaling pathway	10	1.4881	0.00113234	Ltbp4, Smad4, Spnb2, Rgmb, Smad5, Skil, Bmp6, Hpgd, Bmpr2, Smad2	0.0452966
Cluster.Act.Middle	GOTERM_BP_FAT	GO:0010941~regulation of cell death	34	5.05952	0.0012556	Id3, Sgms1, Serinc3, Runx3, Card6, Nr3c1, Notch2, Ltb, Birc5, Wrn, Jmy, Plcg2, Bak1, Il2ra, Gal, Ripk3, Cdkn1b, Foxo3, Aldh1a1, Adora2a, Bcl2l11, Tnfrsf4, Casp3, Htt, Col4a3, Rhoa, Ern1, Skil, Il18, Apaf1, Tsc22d3, Il10, Cd24a, Pten	0.0492767
Cluster.Act.Middle	GOTERM_BP_FAT	GO:0009725~response to hormone stimulus	15	2.23214	0.00128393	Cav1, Adh1, Ptpn2, Me1, Insr, Prkci, Irs2, Gatm, Sort1, Fabp4, Rbp4, Gal, Lepr, Cd24a, Ghr	0.0495428
Cluster.Act.Middle	GOTERM_BP_FAT	GO:0010604~positive regulation of macromolecule metabolic process	37	5.50595	0.00129873	Ube2n, Ikzf2, Epas1, Crebbp, Klf4, Ltb, Thra, Mef2c, Gpc3, Cd81, Nfix, Ccna2, Sox2, Ehf, Cebpa, Runx2, Epc1, Serp1, Arntl, Foxo3, Rgmb, Wwtr1, Bmpr2, Nfib, Smad2, Smad4, Mecom, Smad5, Foxp3, Top2a, Hes1, Sox11, Il10, Cd24a, Ghr, Ighm, Jak3	0.049299
Cluster.Act.Middle	GOTERM_BP_FAT	GO:0009719~response to endogenous stimulus	16	2.38095	0.00131089	Cav1, Adora2a, Adh1, Ptpn2, Me1, Insr, Prkci, Irs2, Gatm, Sort1, Fabp4, Rbp4, Gal, Lepr, Cd24a, Ghr	0.0489667
Cluster.Act.Middle	KEGG_PATHWAY	mmu04520:Adherens junction	11	1.6369	0.00133207	Smad4, Ctnnd1, Yes1, Ptprf, Tjp1, Pvrl3, Insr, Crebbp, Ptprm, Rhoa, Smad2	0.0397118
Cluster.Act.Middle	GOTERM_BP_FAT	GO:0000279~M phase	21	3.125	0.00135061	Cetn3, Cd2ap, Psmd13, Tpx2, Ccdc99, Kntc1, Nedd9, Cdca5, Sept2, Ncapg2, Birc5, Sgol1, Aspm, Spin1, Adcy3, Ska3, Ccna2, Mki67, Ccnf, Cep63, 2610039C10Rik	0.0496331
Cluster.Act.Late	GOTERM_BP_FAT	GO:0007049~cell cycle	80	14.3113	2.41427e-28	Pelo, Spag5, Ckap5, Mad2l1, Sgol2, Anln, Spc24, E2f8, Uhmk1, 4922501C03Rik, Dlgap5, Tacc3, Cdc14a, Ppp1ca, Mis18bp1, Racgap1, Anapc4, Cdkn2c, Nusap1, Nuf2, Hells, Nde1, Sik1, Ncapd2, Pim3, Ddit3, Ckap2, Cdca8, Cenpf, Stmn1, Prc1, Ccnh, Ccnb1, Rad51, Mtus1, Ercc6l, Chek1, Cep55, Bub1b, Gpr132, Ska2, Cdca2, Plk2, Cdc6, Bub1, Esco2, Cit, Ccne2, Ccnb2, Smc2, Cks1b, Ccng1, Ncaph, Kif18a, Incenp, Gmnn,…	5.16894e-25
Cluster.Act.Late	GOTERM_BP_FAT	GO:0000278~mitotic cell cycle	50	8.94454	2.8911e-26	Spag5, Ckap5, Mad2l1, Spc24, Anln, 4922501C03Rik, Dlgap5, Mis18bp1, Nuf2, Nusap1, Anapc4, Hells, Nde1, Ncapd2, Cdca8, Cenpf, Stmn1, Ccnb1, Ercc6l, Chek1, Cep55, Gpr132, Bub1b, Ska2, Cdca2, Cdc6, Plk2, Bub1, Cit, Ccnb2, Smc2, Ccng1, Ncaph, Kif18a, Incenp, Ndc80, Cdca3, Bcl2, Aurkb, Itgb1, Kif11, Cenpe, Kif20b, Pola1, Plk1, Ska1, Cdc25c, Ube2c, Cdk1, Cenph	3.09493e-23
Cluster.Act.Late	GOTERM_BP_FAT	GO:0022402~cell cycle process	61	10.9123	2.40146e-25	Spag5, Ckap5, Mad2l1, Sgol2, Spc24, Anln, Uhmk1, 4922501C03Rik, Dlgap5, Tacc3, Ppp1ca, Mis18bp1, Racgap1, Anapc4, Nusap1, Nuf2, Hells, Nde1, Ncapd2, Ddit3, Cdca8, Cenpf, Stmn1, Ccnb1, Rad51, Ercc6l, Chek1, Cep55, Bub1b, Gpr132, Ska2, Cdca2, Cdc6, Bub1, Cit, Ccnb2, Smc2, Ccng1, Ncaph, Kif18a, Incenp, Sesn1, Ndc80, Cdca3, Mns1, Bcl2, Aurkb, Itgb1, Kif11, Pmp22, Dst, Cenpe, Kif20b, Brca1, Pola1, Plk…	1.71384e-22
Cluster.Act.Late	GOTERM_BP_FAT	GO:0000087~M phase of mitotic cell cycle	43	7.69231	5.63225e-24	Spag5, Ercc6l, Cep55, Bub1b, Ckap5, Ska2, Mad2l1, Cdca2, Cdc6, Bub1, Cit, Ccnb2, Spc24, Anln, 4922501C03Rik, Smc2, Dlgap5, Ccng1, Ncaph, Mis18bp1, Kif18a, Incenp, Nuf2, Nusap1, Anapc4, Ndc80, Hells, Cdca3, Nde1, Aurkb, Kif11, Ncapd2, Cenpe, Kif20b, Plk1, Ska1, Cdca8, Cdc25c, Cenpf, Ube2c, Cdk1, Ccnb1, Cenph	3.01466e-21
Cluster.Act.Late	GOTERM_BP_FAT	GO:0022403~cell cycle phase	54	9.66011	1.23534e-23	Spag5, Ckap5, Mad2l1, Sgol2, Spc24, Anln, 4922501C03Rik, Dlgap5, Tacc3, Ppp1ca, Mis18bp1, Nuf2, Nusap1, Anapc4, Hells, Nde1, Ncapd2, Cdca8, Cenpf, Stmn1, Ccnb1, Rad51, Ercc6l, Chek1, Cep55, Bub1b, Gpr132, Ska2, Cdca2, Cdc6, Bub1, Cit, Ccnb2, Smc2, Ccng1, Ncaph, Kif18a, Incenp, Ndc80, Cdca3, Mns1, Bcl2, Aurkb, Itgb1, Kif11, Cenpe, Kif20b, Pola1, Plk1, Ska1, Cdc25c, Ube2c, Cdk1, Cenph	5.28973e-21
Cluster.Act.Late	GOTERM_BP_FAT	GO:0051301~cell division	49	8.76565	1.53607e-22	Pelo, Spag5, Ckap5, Mad2l1, Sgol2, Spc24, Anln, 4922501C03Rik, Cdc14a, Mis18bp1, Ppp1ca, Racgap1, Nuf2, Nusap1, Anapc4, Hells, Nde1, Ncapd2, Cdca8, Prc1, Ccnb1, Ercc6l, Cep55, Bub1b, Ska2, Cdca2, Cdc6, Tial1, Bub1, Cit, Ccne2, Ccnb2, Smc2, Cks1b, Ccng1, Ncaph, Incenp, Ndc80, Cdca3, Aurkb, Kif11, Cenpe, Kif20b, Plk1, Ska1, Cdc25c, Ube2c, Cdk1, Cenph	5.48122e-20
Cluster.Act.Late	GOTERM_BP_FAT	GO:0000279~M phase	49	8.76565	2.10572e-22	Spag5, Ckap5, Mad2l1, Sgol2, Spc24, Anln, 4922501C03Rik, Dlgap5, Tacc3, Mis18bp1, Ppp1ca, Nuf2, Nusap1, Anapc4, Hells, Nde1, Ncapd2, Cdca8, Cenpf, Stmn1, Ccnb1, Rad51, Ercc6l, Cep55, Bub1b, Ska2, Cdca2, Cdc6, Bub1, Cit, Ccnb2, Smc2, Ccng1, Ncaph, Kif18a, Incenp, Ndc80, Cdca3, Mns1, Aurkb, Kif11, Cenpe, Kif20b, Plk1, Ska1, Cdc25c, Ube2c, Cdk1, Cenph	6.4405e-20
Cluster.Act.Late	GOTERM_BP_FAT	GO:0007067~mitosis	41	7.33453	2.11786e-22	Spag5, Ercc6l, Cep55, Bub1b, Ckap5, Ska2, Mad2l1, Cdca2, Cdc6, Bub1, Cit, Ccnb2, Spc24, Anln, 4922501C03Rik, Smc2, Ccng1, Ncaph, Mis18bp1, Kif18a, Incenp, Nuf2, Nusap1, Anapc4, Ndc80, Hells, Cdca3, Nde1, Aurkb, Kif11, Ncapd2, Cenpe, Kif20b, Plk1, Ska1, Cdca8, Cdc25c, Ube2c, Cdk1, Ccnb1, Cenph	5.66793e-20
Cluster.Act.Late	GOTERM_BP_FAT	GO:0000280~nuclear division	41	7.33453	2.11786e-22	Spag5, Ercc6l, Cep55, Bub1b, Ckap5, Ska2, Mad2l1, Cdca2, Cdc6, Bub1, Cit, Ccnb2, Spc24, Anln, 4922501C03Rik, Smc2, Ccng1, Ncaph, Mis18bp1, Kif18a, Incenp, Nuf2, Nusap1, Anapc4, Ndc80, Hells, Cdca3, Nde1, Aurkb, Kif11, Ncapd2, Cenpe, Kif20b, Plk1, Ska1, Cdca8, Cdc25c, Ube2c, Cdk1, Ccnb1, Cenph	5.66793e-20
Cluster.Act.Late	GOTERM_BP_FAT	GO:0048285~organelle fission	41	7.33453	8.70969e-22	Spag5, Ercc6l, Cep55, Bub1b, Ckap5, Ska2, Mad2l1, Cdca2, Cdc6, Bub1, Cit, Ccnb2, Spc24, Anln, 4922501C03Rik, Smc2, Ccng1, Ncaph, Mis18bp1, Kif18a, Incenp, Nuf2, Nusap1, Anapc4, Ndc80, Hells, Cdca3, Nde1, Aurkb, Kif11, Ncapd2, Cenpe, Kif20b, Plk1, Ska1, Cdca8, Cdc25c, Ube2c, Cdk1, Ccnb1, Cenph	2.07194e-19
Cluster.Act.Late	GOTERM_BP_FAT	GO:0007059~chromosome segregation	13	2.32558	5.2391e-07	Incenp, Ndc80, Nusap1, Nuf2, Ska2, Mad2l1, Cenpe, Cit, Sgol2, Ska1, Cenpf, Cenph, Kif18a	0.000112163
Cluster.Act.Late	GOTERM_BP_FAT	GO:0006323~DNA packaging	15	2.68336	2.73451e-06	Hist1h2an, Hist1h2ao, Nusap1, Hells, Hist2h3c1, Hist2h2aa1, Hist1h3a, Hist1h3g, Ncapd2, Hist1h3f, Hist1h2bc, Hist1h4f, Hist1h1b, Hist1h2be, Hist1h2bm, Hist1h2ba, Smc2, Hist2h2bb, Hist1h2af, Hist1h2bh, Ncaph, Hist2h3b	0.000532094
Cluster.Act.Late	GOTERM_BP_FAT	GO:0051276~chromosome organization	32	5.72451	3.43186e-06	Hist1h2an, Hist1h2ao, Pelo, Whsc1, Hist1h3a, Mad2l1, Rad54l, Hist1h2bc, Uimc1, Hmgn1, Sgol2, Cit, Hist1h4f, Rere, Hist1h2be, Hist1h2ba, Smc2, Dnmt1, Hist1h2af, Ncaph, Hist2h3b, Kif18a, Tbl1xr1, Nusap1, Hells, Hist2h3c1, Hist2h2aa1, Hist1h3g, Ncapd2, Hist1h3f, Gsg2, Hist1h1b, Hist1h2bm, Cbx5, Ezh2, Cbx3, Hist2h2bb, Hist1h2bh, Cenph	0.000612114
Cluster.Act.Late	KEGG_PATHWAY	mmu04110:Cell cycle	17	3.04114	7.27204e-06	Cdkn2c, Anapc4, Chek1, Myc, Bub1b, Mad2l1, Cdc6, Bub1, Ccne2, Plk1, Ccnb2, Cdc25c, Ttk, Cdc14a, Cdk1, Ccnh, Ccnb1	0.000944921
Cluster.Act.Late	GOTERM_BP_FAT	GO:0051726~regulation of cell cycle	21	3.75671	1.16636e-05	Cd28, Cep192, Gmnn, Nusap1, Rhob, Chek1, Myc, Bcl2, Itgb1, Mad2l1, Nras, Sik1, Cep76, Uimc1, Cenpe, Ccne2, Jun, Clspn, Tacc3, Cenpf, Cdk1	0.00191907
Cluster.Act.Late	GOTERM_BP_FAT	GO:0045058~T cell selection	7	1.25224	3.16043e-05	Cd28, Cd3d, Themis, Cd3e, Bcl2, Zap70, Syk	0.00482162
Cluster.Act.Late	GOTERM_BP_FAT	GO:0007017~microtubule-based process	20	3.57782	3.23938e-05	Kif4, Cep192, Nuf2, Ndc80, Nusap1, Tubb2a, Nde1, Kif2c, Ckap5, Kif13b, Kif15, Kif11, Dst, Cenpe, Kif20b, Brca1, Kif14, Tacc3, Stmn1, Kif18a	0.00461307
Cluster.Act.Late	KEGG_PATHWAY	mmu05322:Systemic lupus erythematosus	14	2.50447	4.85791e-05	Cd28, Hist1h2an, Hist1h2ao, C1qa, Hist2h3c1, Hist2h2aa1, Hc, Hist1h3a, Hist1h3g, Hist1h3f, Hist1h2bc, Trav7d-3, Hist1h4f, Hist1h2be, Hist1h2bm, Hist1h2ba, Cbx3, Hist2h2bb, Hist1h2af, Hist1h2bh, Hist2h3b	0.00315274
Cluster.Act.Late	KEGG_PATHWAY	mmu04660:T cell receptor signaling pathway	15	2.68336	4.99735e-05	Cd28, Fos, Nras, Lck, Trav7d-3, Cd8a, Nfkbia, Cd3d, Cd3e, Cd3g, Nfkb1, Jun, Zap70, Cd8b1, Pdcd1	0.00216323
Cluster.Act.Late	GOTERM_BP_FAT	GO:0050727~regulation of inflammatory response	10	1.78891	5.91616e-05	Cd28, Aoah, Zfp36, Adrb2, Ndfip1, Nt5e, Slc7a2, Prkca, Uaca, Lbp	0.00788555
Cluster.Act.Late	GOTERM_BP_FAT	GO:0032886~regulation of microtubule-based process	9	1.61002	6.36352e-05	Cep192, Ska1, Ska2, Tacc3, Cenpf, Dst, Cep76, Stmn1, Cenpe	0.00798252
Cluster.Act.Late	GOTERM_BP_FAT	GO:0033554~cellular response to stress	29	5.18784	6.46354e-05	Rad51, Dusp19, Chek1, Polq, Ccdc47, Rad54l, Uimc1, Pole, Hmgn1, Esco2, Brip1, Atg5, Atad5, Polk, Nuak2, Rad54b, Bbc3, Bcl2, Neil3, Btg2, Bard1, Brca1, Pola1, Ppp1r15a, Ddit3, Uaca, Clspn, Syk, Cdk1	0.00765879
Cluster.Act.Late	GOTERM_BP_FAT	GO:0042127~regulation of cell proliferation	35	6.26118	6.76375e-05	Adrb2, Kitl, Myc, Glmn, Ifitm3, Tial1, Hmgn1, Ndfip1, Tgif1, Nfkbia, Cd3e, Sparc, Foxm1, Dnmt1, F2r, Zap70, Cd9, Cdh5, Lyn, Cd28, Rara, Vegfa, Cdkn2c, Ctnnb1, Fgf1, Bcl2, Itgb1, Nras, Il6st, Dhcr7, Dlc1, Prkca, Jun, Cenpf, Syk	0.00759297
Cluster.Act.Late	GOTERM_BP_FAT	GO:0007010~cytoskeleton organization	25	4.47227	8.44726e-05	Agap2, Ckap5, Rhoj, Thy1, Diap3, Nuak2, Tacc3, Kif18a, Cep192, Racgap1, Ndc80, Nusap1, Nuf2, Nde1, Bcl2, Bcar1, Itgb1, Nras, Kif11, Dst, Cenpe, Brca1, Dlc1, Epb4.1l2, Stmn1	0.0090024
Cluster.Act.Late	GOTERM_BP_FAT	GO:0001775~cell activation	21	3.75671	8.6199e-05	Cd28, Cd27, Cxcr4, Hells, Themis, Ctnnb1, Bcl2, Lbp, Tcra, Vwf, Lck, Cd8a, Cd3d, Slc7a2, Cd3e, Nfkb2, Hprt, Slamf1, Zap70, Syk, Nlrc3	0.00875007
Cluster.Act.Late	GOTERM_BP_FAT	GO:0050851~antigen receptor-mediated signaling pathway	8	1.43113	0.000101432	Lck, Thy1, Themis, Cd3e, Bcar1, Zap70, Syk, Lyn	0.00982309
Cluster.Act.Late	GOTERM_BP_FAT	GO:0031497~chromatin assembly	11	1.9678	0.000102364	Hist1h2an, Hist1h2ao, Hells, Hist2h3c1, Hist2h2aa1, Hist1h3g, Hist1h3a, Hist1h3f, Hist1h2bc, Hist1h4f, Hist1h1b, Hist1h2be, Hist1h2bm, Hist1h2ba, Hist2h2bb, Hist1h2bh, Hist1h2af, Hist2h3b	0.00948396
Cluster.Act.Late	GOTERM_BP_FAT	GO:0002757~immune response-activating signal transduction	9	1.61002	0.00010269	Lck, Thy1, Themis, Nfkbia, Cd3e, Bcar1, Zap70, Syk, Lyn	0.00911941
Cluster.Act.Late	GOTERM_BP_FAT	GO:0030217~T cell differentiation	11	1.9678	0.000114665	Cd28, Tcra, Lck, Cd8a, Cd3d, Themis, Cd3e, Ctnnb1, Bcl2, Zap70, Syk	0.00977243
Cluster.Act.Late	GOTERM_BP_FAT	GO:0065004~protein-DNA complex assembly	11	1.9678	0.000114665	Hist1h2an, Hist1h2ao, Hells, Hist2h3c1, Hist2h2aa1, Hist1h3g, Hist1h3a, Hist1h3f, Hist1h2bc, Hist1h4f, Hist1h1b, Hist1h2be, Hist1h2bm, Hist1h2ba, Hist2h2bb, Hist1h2bh, Hist1h2af, Hist2h3b	0.00977243
Cluster.Act.Late	GOTERM_BP_FAT	GO:0050863~regulation of T cell activation	13	2.32558	0.000129772	Cd28, Cd27, Nfkbid, Glmn, Lck, Ndfip1, Thy1, Cd3e, Il4ra, Cenpf, Cd5, Zap70, Syk	0.01063
Cluster.Act.Late	GOTERM_BP_FAT	GO:0006333~chromatin assembly or disassembly	13	2.32558	0.000141815	Hist1h2an, Hist1h2ao, Hells, Hist2h3c1, Hist2h2aa1, Hist1h3a, Hist1h3g, Hist1h3f, Hist1h2bc, Hist1h4f, Hist1h1b, Hist1h2be, Hist1h2ba, Cbx5, Hist1h2bm, Cbx3, Hist2h2bb, Hist1h2af, Hist1h2bh, Hist2h3b	0.0111832
Cluster.Act.Late	GOTERM_BP_FAT	GO:0000910~cytokinesis	7	1.25224	0.000147184	Incenp, Cit, Racgap1, Nusap1, Anln, Aurkb, Prc1	0.011192
Cluster.Act.Late	GOTERM_BP_FAT	GO:0000226~microtubule cytoskeleton organization	13	2.32558	0.000168794	Cep192, Ndc80, Nusap1, Nuf2, Nde1, Ckap5, Kif11, Dst, Cenpe, Brca1, Tacc3, Stmn1, Kif18a	0.0123854
Cluster.Act.Late	GOTERM_BP_FAT	GO:0045321~leukocyte activation	19	3.39893	0.000168795	Cd28, Cd27, Cxcr4, Hells, Themis, Ctnnb1, Bcl2, Lbp, Tcra, Lck, Cd8a, Cd3d, Slc7a2, Cd3e, Hprt, Slamf1, Zap70, Syk, Nlrc3	0.0119751
Cluster.Act.Late	GOTERM_BP_FAT	GO:0016265~death	33	5.9034	0.000175159	Kitl, Rhob, Sulf1, Aimp2, Myc, Bub1b, Mcl1, Hc, Tial1, Lck, Birc3, 1810011O10Rik, G2e3, Nfkb1, Aktip, Sqstm1, Nuak2, F2r, Bbc3, Dapk2, Cd27, Dapk1, Ctnnb1, Sema6a, Bcl2, Csrnp1, Ppp1r15a, Tradd, Pycard, Hprt, Ckap2, Sh3glb1, Pdcd1	0.0120254
Cluster.Act.Late	GOTERM_BP_FAT	GO:0002764~immune response-regulating signal transduction	9	1.61002	0.000183749	Lck, Thy1, Themis, Nfkbia, Cd3e, Bcar1, Zap70, Syk, Lyn	0.0122198
Cluster.Act.Late	GOTERM_BP_FAT	GO:0051174~regulation of phosphorus metabolic process	23	4.11449	0.000185725	Agap2, Dusp19, Kitl, Prkar1a, Aplp2, Fgf1, Dnajc3, Bcl2, Glmn, Spag9, Bard1, Atxn1, Cenpe, Thy1, Cd3e, Ppp1r2, Prkca, Jun, Aktip, F2r, Syk, Lime1, Lyn	0.0119784
Cluster.Act.Late	GOTERM_BP_FAT	GO:0019220~regulation of phosphate metabolic process	23	4.11449	0.000185725	Agap2, Dusp19, Kitl, Prkar1a, Aplp2, Fgf1, Dnajc3, Bcl2, Glmn, Spag9, Bard1, Atxn1, Cenpe, Thy1, Cd3e, Ppp1r2, Prkca, Jun, Aktip, F2r, Syk, Lime1, Lyn	0.0119784
Cluster.Act.Late	GOTERM_BP_FAT	GO:0002429~immune response-activating cell surface receptor signaling pathway	8	1.43113	0.000238969	Lck, Thy1, Themis, Cd3e, Bcar1, Zap70, Syk, Lyn	0.0149371
Cluster.Act.Late	GOTERM_BP_FAT	GO:0008219~cell death	32	5.72451	0.000255116	Kitl, Rhob, Sulf1, Aimp2, Myc, Bub1b, Mcl1, Hc, Tial1, Lck, Birc3, 1810011O10Rik, G2e3, Nfkb1, Aktip, Sqstm1, Nuak2, Bbc3, Dapk2, Cd27, Dapk1, Ctnnb1, Sema6a, Bcl2, Csrnp1, Ppp1r15a, Tradd, Pycard, Hprt, Ckap2, Sh3glb1, Pdcd1	0.0154866
Cluster.Act.Late	GOTERM_BP_FAT	GO:0042981~regulation of apoptosis	34	6.08229	0.000255462	Adrb2, Kitl, Myc, Mcl1, Lck, Birc3, G2e3, Cd3e, Cd3g, Atg5, Nuak2, Cd5, F2r, Bbc3, Dapk2, Cd28, Cd27, Vegfa, Hells, Dapk1, Bcl2, Nfkbid, Nras, Stil, Btg2, Bard1, Brca1, Ddit3, Tradd, Pycard, Prkca, Uaca, Sh3glb1, Cenpf	0.01508
Cluster.Act.Late	GOTERM_BP_FAT	GO:0042110~T cell activation	13	2.32558	0.000256103	Cd28, Cxcr4, Themis, Ctnnb1, Bcl2, Tcra, Lck, Cd8a, Cd3d, Cd3e, Zap70, Nlrc3, Syk	0.014712
Cluster.Act.Late	GOTERM_BP_FAT	GO:0042325~regulation of phosphorylation	22	3.9356	0.000290198	Agap2, Dusp19, Kitl, Prkar1a, Aplp2, Fgf1, Dnajc3, Bcl2, Glmn, Spag9, Bard1, Atxn1, Cenpe, Thy1, Cd3e, Prkca, Jun, Aktip, F2r, Syk, Lime1, Lyn	0.0162197
Cluster.Act.Late	GOTERM_BP_FAT	GO:0007018~microtubule-based movement	12	2.14669	0.000293453	Kif4, Kif20b, Tubb2a, Kif14, Nde1, Kif2c, Kif15, Kif13b, Kif11, Dst, Cenpe, Kif18a	0.0159831
Cluster.Act.Late	GOTERM_BP_FAT	GO:0046649~lymphocyte activation	17	3.04114	0.00030787	Cd28, Cd27, Cxcr4, Themis, Hells, Ctnnb1, Bcl2, Tcra, Lck, Cd8a, Cd3d, Cd3e, Hprt, Slamf1, Zap70, Syk, Nlrc3	0.0163462
Cluster.Act.Late	GOTERM_BP_FAT	GO:0002694~regulation of leukocyte activation	15	2.68336	0.000315513	Cd28, Cd27, Rora, Nfkbid, Glmn, Lck, Ndfip1, Thy1, Cd3e, Slc7a2, Il4ra, Cenpf, Cd5, Zap70, Syk	0.0163435
Cluster.Act.Late	GOTERM_BP_FAT	GO:0043067~regulation of programmed cell death	34	6.08229	0.000321022	Adrb2, Kitl, Myc, Mcl1, Lck, Birc3, G2e3, Cd3e, Cd3g, Atg5, Nuak2, Cd5, F2r, Bbc3, Dapk2, Cd28, Cd27, Vegfa, Hells, Dapk1, Bcl2, Nfkbid, Nras, Stil, Btg2, Bard1, Brca1, Ddit3, Tradd, Pycard, Prkca, Uaca, Sh3glb1, Cenpf	0.0162339
Cluster.Act.Late	GOTERM_BP_FAT	GO:0002253~activation of immune response	11	1.9678	0.000322912	Lck, Thy1, C1qa, Themis, Nfkbia, Cd3e, Hc, Bcar1, Zap70, Syk, Lyn	0.015952
Cluster.Act.Late	GOTERM_BP_FAT	GO:0010941~regulation of cell death	34	6.08229	0.000358376	Adrb2, Kitl, Myc, Mcl1, Lck, Birc3, G2e3, Cd3e, Cd3g, Atg5, Nuak2, Cd5, F2r, Bbc3, Dapk2, Cd28, Cd27, Vegfa, Hells, Dapk1, Bcl2, Nfkbid, Nras, Stil, Btg2, Bard1, Brca1, Ddit3, Tradd, Pycard, Prkca, Uaca, Sh3glb1, Cenpf	0.0172902
Cluster.Act.Late	GOTERM_BP_FAT	GO:0050865~regulation of cell activation	15	2.68336	0.000360245	Cd28, Cd27, Rora, Nfkbid, Glmn, Lck, Ndfip1, Thy1, Cd3e, Slc7a2, Il4ra, Cenpf, Cd5, Zap70, Syk	0.0169966
Cluster.Act.Late	GOTERM_BP_FAT	GO:0002768~immune response-regulating cell surface receptor signaling pathway	8	1.43113	0.000375961	Lck, Thy1, Themis, Cd3e, Bcar1, Zap70, Syk, Lyn	0.0173496
Cluster.Act.Late	GOTERM_BP_FAT	GO:0012501~programmed cell death	30	5.36673	0.000383718	Kitl, Rhob, Sulf1, Aimp2, Myc, Bub1b, Mcl1, Tial1, Lck, Birc3, 1810011O10Rik, G2e3, Nfkb1, Sqstm1, Nuak2, Aktip, Bbc3, Dapk2, Cd27, Dapk1, Ctnnb1, Sema6a, Bcl2, Csrnp1, Ppp1r15a, Pycard, Tradd, Ckap2, Sh3glb1, Pdcd1	0.017331
Cluster.Act.Late	GOTERM_BP_FAT	GO:0006334~nucleosome assembly	10	1.78891	0.000412122	Hist1h2an, Hist1h2ao, Hist2h3c1, Hist2h2aa1, Hist1h3g, Hist1h3a, Hist1h3f, Hist1h2bc, Hist1h4f, Hist1h1b, Hist1h2be, Hist1h2bm, Hist1h2ba, Hist2h2bb, Hist1h2bh, Hist1h2af, Hist2h3b	0.0182182
Cluster.Act.Late	GOTERM_BP_FAT	GO:0032880~regulation of protein localization	11	1.9678	0.000467344	Cep192, Dnajc1, Pycard, Uhmk1, Bcl2, Uaca, Glmn, Tacc3, Cenpf, Bard1, Cenpe	0.0202177
Cluster.Act.Late	GOTERM_BP_FAT	GO:0050728~negative regulation of inflammatory response	6	1.07335	0.000479789	Aoah, Zfp36, Adrb2, Ndfip1, Nt5e, Uaca	0.0203398
Cluster.Act.Late	GOTERM_BP_FAT	GO:0043933~macromolecular complex subunit organization	25	4.47227	0.000494987	Ptrf, Hist1h2an, Hist1h2ao, Tubb2a, Myc, Hist1h3a, Tbca, Hist1h2bc, Vwf, Hist1h4f, Cd3d, Hist1h2be, Hist1h2ba, Hist1h2af, Mbnl1, Hist2h3b, Kif18a, Hells, Hist2h3c1, Hist2h2aa1, Hist1h3g, Hist1h3f, Spag9, Hist1h1b, Hprt, Rrm1, Hist1h2bm, Hist2h2bb, Hist1h2bh, Stmn1, Rrm2, Cenph	0.0205704
Cluster.Act.Late	GOTERM_BP_FAT	GO:0042327~positive regulation of phosphorylation	9	1.61002	0.000503202	Kitl, Cd3e, Fgf1, Prkca, Bcl2, Aktip, Glmn, Syk, Lyn	0.0205103
Cluster.Act.Late	GOTERM_BP_FAT	GO:0034728~nucleosome organization	10	1.78891	0.000557271	Hist1h2an, Hist1h2ao, Hist2h3c1, Hist2h2aa1, Hist1h3g, Hist1h3a, Hist1h3f, Hist1h2bc, Hist1h4f, Hist1h1b, Hist1h2be, Hist1h2bm, Hist1h2ba, Hist2h2bb, Hist1h2bh, Hist1h2af, Hist2h3b	0.0222663
Cluster.Act.Late	GOTERM_BP_FAT	GO:0008284~positive regulation of cell proliferation	21	3.75671	0.000576939	Cd28, Rara, Vegfa, Adrb2, Kitl, Ctnnb1, Fgf1, Myc, Bcl2, Itgb1, Nras, Tial1, Il6st, Tgif1, Cd3e, Foxm1, Cenpf, F2r, Zap70, Syk, Lyn	0.0226214
Cluster.Act.Late	KEGG_PATHWAY	mmu04640:Hematopoietic cell lineage	11	1.9678	0.000591061	Itga1, Kitl, Cd8a, Cd3d, Cd3e, Cd3g, Il4ra, Cd5, Cd8b1, Cd9, Mme	0.0190317
Cluster.Act.Late	GOTERM_BP_FAT	GO:0010562~positive regulation of phosphorus metabolic process	9	1.61002	0.000630012	Kitl, Cd3e, Fgf1, Prkca, Bcl2, Aktip, Glmn, Syk, Lyn	0.0242339
Cluster.Act.Late	GOTERM_BP_FAT	GO:0045937~positive regulation of phosphate metabolic process	9	1.61002	0.000630012	Kitl, Cd3e, Fgf1, Prkca, Bcl2, Aktip, Glmn, Syk, Lyn	0.0242339
Cluster.Act.Late	GOTERM_BP_FAT	GO:0006915~apoptosis	29	5.18784	0.000648261	Rhob, Sulf1, Aimp2, Myc, Bub1b, Mcl1, Tial1, Lck, Birc3, 1810011O10Rik, G2e3, Nfkb1, Sqstm1, Nuak2, Aktip, Bbc3, Dapk2, Cd27, Dapk1, Ctnnb1, Sema6a, Bcl2, Csrnp1, Ppp1r15a, Pycard, Tradd, Ckap2, Sh3glb1, Pdcd1	0.0244876
Cluster.Act.Late	GOTERM_BP_FAT	GO:0006974~response to DNA damage stimulus	21	3.75671	0.000655007	Rad51, Polq, Chek1, Neil3, Bard1, Btg2, Rad54l, Pole, Uimc1, Hmgn1, Esco2, Brca1, Brip1, Pola1, Atad5, Polk, Uaca, Clspn, Rad54b, Cdk1, Bbc3	0.0243107
Cluster.Act.Late	GOTERM_BP_FAT	GO:0048584~positive regulation of response to stimulus	16	2.86225	0.000701321	Cd28, Cd27, Themis, C1qa, Hc, Bcar1, Lbp, Uimc1, Lck, Thy1, Nfkbia, Cd3e, Prkca, Zap70, Syk, Lyn	0.025565
Cluster.Act.Late	GOTERM_BP_FAT	GO:0012502~induction of programmed cell death	15	2.68336	0.000715605	Cd28, Cd27, Dapk1, Myc, Lck, Brca1, Pycard, Cd3e, Tradd, Prkca, Uaca, Sh3glb1, Cd5, Dapk2, Bbc3	0.0256428
Cluster.Act.Late	GOTERM_BP_FAT	GO:0006917~induction of apoptosis	15	2.68336	0.000715605	Cd28, Cd27, Dapk1, Myc, Lck, Brca1, Pycard, Cd3e, Tradd, Prkca, Uaca, Sh3glb1, Cd5, Dapk2, Bbc3	0.0256428
Cluster.Act.Late	GOTERM_BP_FAT	GO:0043065~positive regulation of apoptosis	19	3.39893	0.0007558	Cd28, Cd27, Adrb2, Dapk1, Myc, Nfkbid, Bard1, Lck, Brca1, Ddit3, Pycard, Cd3e, Tradd, Prkca, Uaca, Sh3glb1, Cd5, Dapk2, Bbc3	0.026619
Cluster.Act.Late	GOTERM_BP_FAT	GO:0070507~regulation of microtubule cytoskeleton organization	7	1.25224	0.000764751	Cep192, Ska1, Ska2, Dst, Cep76, Stmn1, Cenpe	0.0264945
Cluster.Act.Late	GOTERM_BP_FAT	GO:0030098~lymphocyte differentiation	12	2.14669	0.000829236	Cd28, Tcra, Lck, Cd8a, Cd3d, Themis, Hells, Cd3e, Ctnnb1, Bcl2, Zap70, Syk	0.0282408
Cluster.Act.Late	GOTERM_BP_FAT	GO:0043068~positive regulation of programmed cell death	19	3.39893	0.000829836	Cd28, Cd27, Adrb2, Dapk1, Myc, Nfkbid, Bard1, Lck, Brca1, Ddit3, Pycard, Cd3e, Tradd, Prkca, Uaca, Sh3glb1, Cd5, Dapk2, Bbc3	0.0278187
Cluster.Act.Late	GOTERM_BP_FAT	GO:0001944~vasculature development	19	3.39893	0.000829836	Vegfa, Cxcr4, Rhob, Ctnnb1, Fgf1, Col3a1, Nrp1, Acvrl1, Efnb2, Glmn, Egfl7, Eng, Thy1, Dhcr7, Atg5, Foxm1, Foxf1, Gja5, Cdh5	0.0278187
Cluster.Act.Late	GOTERM_BP_FAT	GO:0006793~phosphorus metabolic process	45	8.05009	0.000858226	Ptprd, Dusp19, Ptpn13, Chek1, Bub1b, Galk2, Acvrl1, Plk2, Ptprb, Bub1, Cit, Ptpn3, Lck, Camk4, Uhmk1, Nuak2, Csnk1g1, Ttk, Zap70, Cdc14a, F2r, Atp5h, Ppp1ca, Lyn, Dapk2, Prkar1a, Dapk1, Bcl2, Aurkb, ND2, Sik1, Spag9, Gsg2, Pbk, Pim3, Plk1, Prkca, Cdc25c, Oxsr1, Txk, Mastl, Melk, Syk, Cdk1, Ccnb1	0.0283141
Cluster.Act.Late	GOTERM_BP_FAT	GO:0006796~phosphate metabolic process	45	8.05009	0.000858226	Ptprd, Dusp19, Ptpn13, Chek1, Bub1b, Galk2, Acvrl1, Plk2, Ptprb, Bub1, Cit, Ptpn3, Lck, Camk4, Uhmk1, Nuak2, Csnk1g1, Ttk, Zap70, Cdc14a, F2r, Atp5h, Ppp1ca, Lyn, Dapk2, Prkar1a, Dapk1, Bcl2, Aurkb, ND2, Sik1, Spag9, Gsg2, Pbk, Pim3, Plk1, Prkca, Cdc25c, Oxsr1, Txk, Mastl, Melk, Syk, Cdk1, Ccnb1	0.0283141
Cluster.Act.Late	GOTERM_BP_FAT	GO:0010942~positive regulation of cell death	19	3.39893	0.000911515	Cd28, Cd27, Adrb2, Dapk1, Myc, Nfkbid, Bard1, Lck, Brca1, Ddit3, Pycard, Cd3e, Tradd, Prkca, Uaca, Sh3glb1, Cd5, Dapk2, Bbc3	0.029591
Cluster.Act.Late	GOTERM_BP_FAT	GO:0050870~positive regulation of T cell activation	9	1.61002	0.000960813	Cd28, Cd27, Lck, Thy1, Cd3e, Il4ra, Cd5, Zap70, Syk	0.030702
Cluster.Act.Late	GOTERM_BP_FAT	GO:0050778~positive regulation of immune response	13	2.32558	0.00108314	Cd28, Themis, C1qa, Bcar1, Hc, Lbp, Lck, Thy1, Nfkbia, Cd3e, Zap70, Syk, Lyn	0.0340379
Cluster.Act.Late	GOTERM_BP_FAT	GO:0048534~hemopoietic or lymphoid organ development	20	3.57782	0.00127188	Cd28, Vegfa, Themis, Hells, Ctnnb1, Ebp, Sh2b3, Bcl2, Tcra, Lck, Cd8a, Cd3d, Ccnb2, Cd3e, Nfkb2, Nfkb1, Tacc3, Zap70, Syk, Lyn	0.0392787
Cluster.Act.Late	GOTERM_BP_FAT	GO:0010604~positive regulation of macromolecule metabolic process	35	6.26118	0.00134463	Meis2, Atf4, Rora, Adrb2, Kitl, Myc, Glmn, Uimc1, Sdpr, Ndfip1, Med14, Klf7, Cd3e, Nfkb1, Foxm1, Aktip, Cenpk, Lyn, Cd28, Rara, Cd27, Klf2, Vegfa, Ctnnb1, Fgf1, Bcl2, Fos, Atxn1, Csrnp1, Ddit3, Prkca, Nfyb, Jun, Aff1, Syk	0.040891
Cluster.Act.Late	GOTERM_BP_FAT	GO:0032101~regulation of response to external stimulus	11	1.9678	0.00134904	Cd28, Aoah, Zfp36, Adrb2, Ndfip1, Nt5e, Slc7a2, Prkca, Uaca, F2r, Lbp	0.0404484
Cluster.Act.Late	GOTERM_BP_FAT	GO:0070201~regulation of establishment of protein localization	9	1.61002	0.0015557	Cep192, Dnajc1, Pycard, Uhmk1, Uaca, Glmn, Tacc3, Cenpf, Bard1	0.0458636
Cluster.Act.Late	GOTERM_BP_FAT	GO:0001568~blood vessel development	18	3.22004	0.00163824	Vegfa, Cxcr4, Rhob, Ctnnb1, Fgf1, Col3a1, Nrp1, Acvrl1, Glmn, Egfl7, Eng, Thy1, Dhcr7, Atg5, Foxm1, Foxf1, Gja5, Cdh5	0.0475855
Cluster.Act.Late	GOTERM_BP_FAT	GO:0001934~positive regulation of protein amino acid phosphorylation	8	1.43113	0.00165332	Kitl, Cd3e, Fgf1, Prkca, Bcl2, Aktip, Syk, Lyn	0.0473713
Cluster.Act.Late	GOTERM_BP_FAT	GO:0034621~cellular macromolecular complex subunit organization	18	3.22004	0.00171108	Hist1h2an, Ptrf, Hist1h2ao, Tubb2a, Hist1h3a, Tbca, Hist1h2bc, Hist1h4f, Hist1h2be, Hist1h2ba, Hist1h2af, Mbnl1, Hist2h3b, Kif18a, Hells, Hist2h3c1, Hist2h2aa1, Hist1h3g, Hist1h3f, Hist1h1b, Hist1h2bm, Hist2h2bb, Hist1h2bh, Stmn1, Cenph	0.0483406
Cluster.Act.Late	GOTERM_BP_FAT	GO:0051249~regulation of lymphocyte activation	13	2.32558	0.00177286	Cd28, Cd27, Nfkbid, Glmn, Lck, Ndfip1, Thy1, Cd3e, Il4ra, Cenpf, Cd5, Zap70, Syk	0.0493927

## Sheet: Delay_Regular
Cluster	Category	Term	Count	%	Pvalue	Genes	Benjamini
Cluster.Regular	GOTERM_BP_FAT	GO:0006955~immune response	79	7.14286	3.87688e-19	Faim3, Bcap31, H2-Q7, Irgm1, C1qa, H2-T23, H2-Q8, H2-T24, Cxcl10, Fcgrt, Dclre1c, Lbp, Gbp6, Ltb, Tmem173, Ccl7, Bcl3, Sp110, Ccl4, Oas2, Plcg2, Ifng, Oasl2, Oas1g, Sh2d1a, Sla2, Xcl1, Gbp8, Igh, Il27, Mx1, Mx2, Il18, Foxp3, Tgtp1, Ifih1, Ddx58, C1qb, Cxcl11, Gbp11, Acp5, Crtam, H2-Ob, Cd79a, H2-DMb2, C1qc, Gadd45g, Oas1a, Tnfsf9, Mr1, H2-T22, Gbp5, Dhx58, Il18bp, Bnip3l, Lax1, Oasl1, Rsad2, Tap1…	1.09832e-15
Cluster.Regular	GOTERM_BP_FAT	GO:0006952~defense response	57	5.15371	5.06635e-09	H2-Q7, C1qa, Irgm1, H2-Q8, Cxcl10, Csnk2b, Hif1a, Lbp, Bcl3, Ccl7, Tmem173, Sp110, Ccl4, Ifng, Reg3g, F2r, Trf, Ifi47, Sh2d1a, Chi3l3, Mecom, Thbs1, Il27, Mx1, Mx2, Bmp6, Ddx58, Ifih1, C1qb, Cxcl11, Cd24a, C1qc, Sgms1, Dhx58, Chst2, Bnip3l, Nfkbiz, Chi3l4, Gal, Rsad2, Tap1, Tnfrsf4, Cnr2, Igfbp4, Ccr5, Cr2, Samhd1, Ccl2, Kdm6b, Lipa, Stat3, Mefv, Pycard, Ccl12, Apaf1, Il10, Cxcl9, Cd55	7.17646e-06
Cluster.Regular	GOTERM_BP_FAT	GO:0006954~inflammatory response	37	3.34539	5.5537e-09	Sgms1, C1qa, Cxcl10, Hif1a, Lbp, Chst2, Ccl7, Ccl4, Nfkbiz, Gal, Chi3l4, Reg3g, F2r, Trf, Tnfrsf4, Cnr2, Chi3l3, Igfbp4, Ccr5, Cr2, Ccl2, Kdm6b, Lipa, Stat3, Mefv, Mecom, Thbs1, Il27, Bmp6, Ccl12, Pycard, C1qb, Cxcl11, Cd24a, Cxcl9, Cd55, C1qc	5.24453e-06
Cluster.Regular	GOTERM_BP_FAT	GO:0002684~positive regulation of immune system process	33	2.98373	8.01979e-08	H2-Q7, Cacnb3, C1qa, H2-Q8, Lbp, Ptpn22, Tgfbr2, Lax1, Nfkbia, Plcg2, Ifng, Cd81, Il2ra, Pdcd1lg2, Cd5, Zap70, Tap2, Sh2d1a, Cd27, Tnfrsf4, Cr2, Thbs1, Cd79b, Il18, Foxp3, Lag3, C1qb, Crtam, Cd24a, Cd79a, Syk, Ighm, Cd55, C1qc	5.67985e-05
Cluster.Regular	GOTERM_BP_FAT	GO:0022402~cell cycle process	47	4.24955	8.36728e-07	Cetn3, Slfn1, Gpr132, Cdca5, Bub1, Dclre1a, Notch2, Mdm2, Jmy, Pkd1, Plk1s1, Anln, Spc24, Ccna2, Uhmk1, Daxx, Ccng1, Ccnf, Mki67, Ppp1ca, Cdkn1b, 2610039C10Rik, Sesn1, Psmd13, Nde1, Rbbp8, Tpx2, Kntc1, Cables1, Ccdc99, App, Nedd9, Itgb1, Pmp22, Dst, Sept2, Ern1, Skil, Ddit3, Ska1, Spin1, Adcy3, Cdc25c, Cdk1, Cep63, Mapre2, Cenph	0.000473978
Cluster.Regular	GOTERM_BP_FAT	GO:0048584~positive regulation of response to stimulus	29	2.62206	9.93148e-07	H2-Q7, Cacnb3, C1qa, H2-Q8, Lbp, Ptpn22, Fabp4, Lax1, Nfkbia, Plcg2, Zap70, Tap2, Sh2d1a, Cd27, Cr2, Thbs1, Cd79b, Foxp3, Prkca, Lag3, C1qb, Crtam, Cd24a, Cd79a, Jak2, Syk, Ighm, Cd55, Eya3, C1qc	0.000468822
Cluster.Regular	GOTERM_BP_FAT	GO:0009611~response to wounding	43	3.88788	1.04487e-06	Id3, Sgms1, C1qa, Cxcl10, Hif1a, Lbp, Notch2, Chst2, Ccl7, Tgfbr2, Ccl4, Nfkbiz, Cd81, Gal, Chi3l4, Reg3g, F2r, Trf, Tnfrsf4, Cnr2, Chi3l3, Igfbp4, Ccr5, Cr2, Timp3, Ccl2, Gatm, Kdm6b, Stat3, Lipa, Mefv, Mecom, Thbs1, Il27, Bmp6, Ccl12, Pycard, C1qb, Cxcl11, Cd24a, Cxcl9, Cd55, C1qc	0.000422784
Cluster.Regular	GOTERM_BP_FAT	GO:0007049~cell cycle	63	5.6962	1.64126e-06	Cetn3, Pelo, Pard6b, Dclre1a, Notch2, Mdm2, Anln, Spc24, Uhmk1, Ccna2, Ppp1cc, Mki67, Ppp1cb, Ppp1ca, Cdkn1b, 2610039C10Rik, Rbbp8, Tpx2, Nde1, App, Sik1, Chaf1a, Map3k8, Pim3, Skil, Ddit3, Spin1, Mapre2, Slfn1, Mtus1, Gpr132, Cdca5, Bub1, Ccnd3, Jmy, Ccne2, Pkd1, Plk1s1, Daxx, Ccng1, Cdc45, Ccnf, Sesn1, E2f7, Pim1, Psmd13, Kntc1, Ccdc99, Cables1, Nedd9, Itgb1, Pmp22, Dst, Sept2, Ern1, Ska1, Adcy…	0.000581044
Cluster.Regular	GOTERM_BP_FAT	GO:0051301~cell division	37	3.34539	1.64414e-06	Cetn3, Rock2, Pelo, Pard6b, Cdca5, Tial1, Dclre1a, Bub1, Ccnd3, Ccne2, Dstn, Spc24, Anln, Ccna2, Daxx, Ccng1, Ppp1cc, Ccnf, Cdc45, Ppp1cb, Ppp1ca, 2610039C10Rik, Nde1, Cables1, Ccdc99, Kntc1, Nedd9, Sept2, Rbp4, Ska1, Cdc25c, Top2a, 2400003C14Rik, Cdk1, Cep63, Mapre2, Cenph	0.000517405
Cluster.Regular	GOTERM_BP_FAT	GO:0001817~regulation of cytokine production	24	2.16998	1.75801e-06	H2-Q7, H2-Q8, Ubash3a, Lbp, Bcl3, Ltb, Irf1, Nfkb1, Ifng, Zbtb32, F2r, Cd27, Tigit, Tnfrsf4, Scgb1a1, Il18, Casp1, Foxp3, Pycard, Ddx58, Lag3, Il10, Crtam, Cd24a, Syk	0.000497921
Cluster.Regular	GOTERM_BP_FAT	GO:0043065~positive regulation of apoptosis	34	3.07414	1.92174e-06	Id3, Serinc3, Runx3, Gzmb, Nr3c1, Notch2, Ltb, Bcl3, Jmy, Bnip3l, Sp110, Perp, Bak1, Il2ra, Gal, Cd5, Cycs, Dapk2, Cd27, Ifi204, Aldh1a1, Adora2a, Bcl2l11, Ern1, Casp4, Ddit3, Il18, Pycard, Casp1, Apaf1, Prkca, Il10, Cd24a, Pten	0.000494812
Cluster.Regular	GOTERM_BP_FAT	GO:0043068~positive regulation of programmed cell death	34	3.07414	2.29961e-06	Id3, Serinc3, Runx3, Gzmb, Nr3c1, Notch2, Ltb, Bcl3, Jmy, Bnip3l, Sp110, Perp, Bak1, Il2ra, Gal, Cd5, Cycs, Dapk2, Cd27, Ifi204, Aldh1a1, Adora2a, Bcl2l11, Ern1, Casp4, Ddit3, Il18, Pycard, Casp1, Apaf1, Prkca, Il10, Cd24a, Pten	0.000542754
Cluster.Regular	GOTERM_BP_FAT	GO:0010942~positive regulation of cell death	34	3.07414	2.74339e-06	Id3, Serinc3, Runx3, Gzmb, Nr3c1, Notch2, Ltb, Bcl3, Jmy, Bnip3l, Sp110, Perp, Bak1, Il2ra, Gal, Cd5, Cycs, Dapk2, Cd27, Ifi204, Aldh1a1, Adora2a, Bcl2l11, Ern1, Casp4, Ddit3, Il18, Pycard, Casp1, Apaf1, Prkca, Il10, Cd24a, Pten	0.00059767
Cluster.Regular	GOTERM_BP_FAT	GO:0050778~positive regulation of immune response	23	2.07957	4.31534e-06	Sh2d1a, H2-Q7, Cacnb3, C1qa, H2-Q8, Cr2, Lbp, Ptpn22, Lax1, Cd79b, Nfkbia, Plcg2, Foxp3, Lag3, C1qb, Crtam, Zap70, Cd24a, Tap2, Cd79a, Syk, Ighm, Cd55, C1qc	0.00087286
Cluster.Regular	GOTERM_BP_FAT	GO:0070663~regulation of leukocyte proliferation	17	1.53707	7.64189e-06	Kitl, Tnfrsf4, Cd274, Scgb1a1, Il27, Foxp3, Il18, Ifng, Cd81, Gal, Il2ra, Pdcd1lg2, Il10, Zap70, Cd24a, Syk, Ighm	0.00144226
Cluster.Regular	GOTERM_BP_FAT	GO:0042127~regulation of cell proliferation	55	4.97288	1.06957e-05	Kitl, Eif2ak2, Cxcl10, Klf4, Notch2, Hmgn1, Ltb, Fabp4, Cd274, Cd81, Ifng, Il2ra, Sox2, Zap70, F2r, Cdkn1b, Irs2, Hhex, Mecom, Il27, Scgb1a1, Foxp3, Il18, Hes1, Kifap3, Cd24a, Pten, Marcksl1, Syk, Slfn1, Runx3, Arhgap5, Ifitm3, Tial1, Tgfbr2, Nfkbia, Gal, Sparc, Pdcd1lg2, Cebpa, E2f7, Vegfa, Adora2a, Tnfrsf4, Itgb1, Cdca7l, Ccl2, Tes, Il6st, Rbp4, Prkca, Il10, Dpt, Jak2, Ighm	0.00189203
Cluster.Regular	GOTERM_BP_FAT	GO:0009615~response to virus	16	1.44665	1.26671e-05	H2-Q7, H2-Q8, Isg15, Eif2ak2, Samhd1, Zc3hav1, Bnip3l, Ifi27l2a, Mx1, Mx2, Ifng, Tgtp1, Rsad2, Ddx58, Ifih1, Irf7, Oas1a	0.00210872
Cluster.Regular	GOTERM_BP_FAT	GO:0050714~positive regulation of protein secretion	8	0.723327	1.70534e-05	Kcnn4, Rbp4, Pycard, Tnfrsf4, Adora2a, Casp1, Ifng, Crtam	0.00268044
Cluster.Regular	KEGG_PATHWAY	mmu00980:Metabolism of xenobiotics by cytochrome P450	16	1.44665	1.91745e-05	Gsta2, Gsta3, Gstk1, Adh1, Gstm2, Gstm3, Mgst3, Gstm1, Adh7, Gsta1, Aldh3a1, Mgst1, Gsta4, Ephx1, Gstt2, Cyp2f2	0.00315882
Cluster.Regular	KEGG_PATHWAY	mmu00480:Glutathione metabolism	14	1.26582	2.33666e-05	Gsta2, Gsta3, Gstk1, Gstm2, Gstm3, Idh2, Mgst3, Gstm1, Idh1, Gsta1, Mgst1, Gsta4, Gpx7, Gstt2	0.00192591
Cluster.Regular	KEGG_PATHWAY	mmu00982:Drug metabolism	17	1.53707	2.37072e-05	Gsta2, Gsta3, Fmo3, Gstk1, Adh1, Gstm2, Gstm3, Gstm1, Mgst3, Adh7, Maob, Maoa, Gsta1, Aldh3a1, Mgst1, Gsta4, Gstt2	0.00130306
Cluster.Regular	GOTERM_BP_FAT	GO:0032944~regulation of mononuclear cell proliferation	16	1.44665	2.4131e-05	Tnfrsf4, Cd274, Scgb1a1, Il27, Foxp3, Il18, Ifng, Cd81, Gal, Il2ra, Pdcd1lg2, Il10, Zap70, Cd24a, Ighm, Syk	0.00359164
Cluster.Regular	GOTERM_BP_FAT	GO:0050670~regulation of lymphocyte proliferation	16	1.44665	2.4131e-05	Tnfrsf4, Cd274, Scgb1a1, Il27, Foxp3, Il18, Ifng, Cd81, Gal, Il2ra, Pdcd1lg2, Il10, Zap70, Cd24a, Ighm, Syk	0.00359164
Cluster.Regular	GOTERM_BP_FAT	GO:0043067~regulation of programmed cell death	55	4.97288	3.30636e-05	Id3, Serinc3, Kitl, Nr3c1, Hif1a, Notch2, Bcl3, Ltb, Wrn, Sp110, Perp, Plcg2, Bak1, Il2ra, F2r, Dapk2, Cdkn1b, Casp8, Ifi204, Aldh1a1, Qars, Bcl2l11, Htt, Skil, Ddit3, Il18, Ifih1, Cd24a, Pten, Traf1, Sgms1, Runx3, Card6, Gzmb, Jmy, Bnip3l, Atg5, Gal, Cycs, Cd5, Cd27, Vegfa, Adora2a, Pim1, Tnfrsf4, Cflar, Rhoa, Ern1, Casp4, Pycard, Casp1, Apaf1, Tsc22d3, Prkca, Il10	0.00467259
Cluster.Regular	GOTERM_BP_FAT	GO:0051249~regulation of lymphocyte activation	22	1.98915	3.592e-05	Cd27, Adora2a, Tigit, Tnfrsf4, Cd274, Tgfbr2, Scgb1a1, Il27, Foxp3, Il18, Ifng, Cd81, Gal, Il2ra, Lag3, Pdcd1lg2, Il10, Cd5, Zap70, Cd24a, Syk, Ighm	0.00483415
Cluster.Regular	GOTERM_BP_FAT	GO:0010941~regulation of cell death	55	4.97288	3.807e-05	Id3, Serinc3, Kitl, Nr3c1, Hif1a, Notch2, Bcl3, Ltb, Wrn, Sp110, Perp, Plcg2, Bak1, Il2ra, F2r, Dapk2, Cdkn1b, Casp8, Ifi204, Aldh1a1, Qars, Bcl2l11, Htt, Skil, Ddit3, Il18, Ifih1, Cd24a, Pten, Traf1, Sgms1, Runx3, Card6, Gzmb, Jmy, Bnip3l, Atg5, Gal, Cycs, Cd5, Cd27, Vegfa, Adora2a, Pim1, Tnfrsf4, Cflar, Rhoa, Ern1, Casp4, Pycard, Casp1, Apaf1, Tsc22d3, Prkca, Il10	0.00489047
Cluster.Regular	KEGG_PATHWAY	mmu04623:Cytosolic DNA-sensing pathway	14	1.26582	4.44718e-05	Cxcl10, Tmem173, Ccl4, Nfkbib, Nfkbia, Pycard, Casp1, Il18, Nfkb1, Ddx58, Polr1d, Irf7, Zbp1, Trex1	0.00183282
Cluster.Regular	GOTERM_BP_FAT	GO:0042981~regulation of apoptosis	54	4.88246	4.61492e-05	Id3, Serinc3, Kitl, Nr3c1, Hif1a, Notch2, Bcl3, Ltb, Wrn, Sp110, Perp, Bak1, Il2ra, F2r, Dapk2, Cdkn1b, Casp8, Ifi204, Aldh1a1, Qars, Bcl2l11, Htt, Skil, Ddit3, Il18, Ifih1, Cd24a, Pten, Sgms1, Traf1, Runx3, Card6, Gzmb, Jmy, Bnip3l, Atg5, Gal, Cycs, Cd5, Cd27, Vegfa, Adora2a, Pim1, Tnfrsf4, Cflar, Rhoa, Ern1, Casp4, Pycard, Casp1, Tsc22d3, Apaf1, Prkca, Il10	0.00566838
Cluster.Regular	KEGG_PATHWAY	mmu04060:Cytokine-cytokine receptor interaction	34	3.07414	5.81757e-05	Tnfsf9, Kitl, Xcr1, Osmr, Cxcl10, Tnfrsf18, Ccl7, Ltb, Tgfbr2, Ccl4, Il12rb1, Ifng, Il2ra, Il12rb2, Il15ra, Cxcl16, Cd27, Vegfa, Xcl1, Tnfrsf4, Ccr5, Cxcr5, Ccl2, Ccr7, Tnfrsf9, Il6st, Ccl12, Il18, Cxcl11, Il10, Il10ra, Il5ra, Ghr, Cxcl9	0.00191801
Cluster.Regular	GOTERM_BP_FAT	GO:0002253~activation of immune response	16	1.44665	5.83598e-05	C1qa, Cacnb3, Cr2, Ptpn22, Lax1, Cd79b, Nfkbia, Foxp3, Plcg2, C1qb, Zap70, Cd79a, Syk, Ighm, C1qc, Cd55	0.00686541
Cluster.Regular	GOTERM_BP_FAT	GO:0045321~leukocyte activation	28	2.53165	6.38094e-05	Dclre1c, Lbp, Ptpn22, Tcra, Bcl3, Ccnd3, Tgfbr2, Cd86, Lax1, Plcg2, Irf1, Bak1, Zbtb32, Zap70, Cd27, Sla2, Cr2, Cxcr5, Bank1, Foxp3, Hprt, Cd24a, Cd79a, Syk, Ms4a1, Sbno2, Nlrc3, Gadd45g	0.00720503
Cluster.Regular	GOTERM_BP_FAT	GO:0001775~cell activation	30	2.71248	7.76641e-05	Dclre1c, Lbp, Ptpn22, Ltb, Tcra, Bcl3, Ccnd3, Tgfbr2, Cd86, Lax1, Plcg2, Irf1, Bak1, Zbtb32, Zap70, Cd27, Sla2, Adora2a, Cr2, Cxcr5, Bank1, Foxp3, Hprt, Cd24a, Cd79a, Syk, Ms4a1, Sbno2, Nlrc3, Gadd45g	0.00842702
Cluster.Regular	GOTERM_BP_FAT	GO:0070665~positive regulation of leukocyte proliferation	12	1.08499	9.33983e-05	Kitl, Tnfrsf4, Il18, Foxp3, Ifng, Cd81, Il2ra, Pdcd1lg2, Cd24a, Zap70, Syk, Ighm	0.00975249
Cluster.Regular	GOTERM_BP_FAT	GO:0002694~regulation of leukocyte activation	22	1.98915	9.75083e-05	Cd27, Adora2a, Tigit, Tnfrsf4, Cd274, Tgfbr2, Scgb1a1, Il27, Foxp3, Il18, Ifng, Cd81, Gal, Il2ra, Lag3, Pdcd1lg2, Il10, Cd5, Zap70, Cd24a, Syk, Ighm	0.00981772
Cluster.Regular	GOTERM_BP_FAT	GO:0050851~antigen receptor-mediated signaling pathway	10	0.904159	0.000103112	Lax1, Cd79b, Cacnb3, Plcg2, Foxp3, Zap70, Cd79a, Syk, Ptpn22, Ighm	0.0100229
Cluster.Regular	GOTERM_BP_FAT	GO:0012501~programmed cell death	47	4.24955	0.00010335	Bcap31, Sgms1, Traf1, Kitl, 2010001M09Rik, Gzmb, Eif2ak2, Aimp2, Tial1, Tnfrsf18, Ltb, Tmem173, Dock1, Bnip3l, Sp110, Perp, Mef2c, Ifng, Nfkb1, Trim39, Bak1, Il2ra, Aktip, Daxx, Cycs, Dapk2, Casp8, Cd27, Xaf1, Bcl2l11, Purb, App, Bag5, Cflar, Htt, Mfsd10, Fam188a, Csrnp1, Ern1, Casp4, Pycard, Casp1, Apaf1, Cd24a, Pten, Jak2, Gadd45g	0.00971275
Cluster.Regular	GOTERM_BP_FAT	GO:0012502~induction of programmed cell death	23	2.07957	0.000112856	Cd27, Ifi204, Serinc3, Runx3, Adora2a, Gzmb, Ltb, Bcl3, Perp, Jmy, Sp110, Bnip3l, Ern1, Casp4, Pycard, Casp1, Il18, Apaf1, Prkca, Cd5, Cd24a, Pten, Dapk2	0.0102611
Cluster.Regular	GOTERM_BP_FAT	GO:0006917~induction of apoptosis	23	2.07957	0.000112856	Cd27, Ifi204, Serinc3, Runx3, Adora2a, Gzmb, Ltb, Bcl3, Perp, Jmy, Sp110, Bnip3l, Ern1, Casp4, Pycard, Casp1, Il18, Apaf1, Prkca, Cd5, Cd24a, Pten, Dapk2	0.0102611
Cluster.Regular	GOTERM_BP_FAT	GO:0050865~regulation of cell activation	22	1.98915	0.000117573	Cd27, Adora2a, Tigit, Tnfrsf4, Cd274, Tgfbr2, Scgb1a1, Il27, Foxp3, Il18, Ifng, Cd81, Gal, Il2ra, Lag3, Pdcd1lg2, Il10, Cd5, Zap70, Cd24a, Syk, Ighm	0.0103555
Cluster.Regular	GOTERM_BP_FAT	GO:0046649~lymphocyte activation	25	2.2604	0.000119092	Dclre1c, Ptpn22, Bcl3, Tcra, Ccnd3, Cd86, Lax1, Plcg2, Irf1, Bak1, Zbtb32, Zap70, Cd27, Sla2, Cr2, Cxcr5, Bank1, Foxp3, Hprt, Cd24a, Cd79a, Syk, Ms4a1, Nlrc3, Gadd45g	0.0101724
Cluster.Regular	GOTERM_BP_FAT	GO:0016265~death	50	4.5208	0.000128403	Bcap31, Kitl, Eif2ak2, Aimp2, Tnfrsf18, Tmem173, Ltb, Dock1, Sp110, Perp, Ifng, Il2ra, Bak1, Aktip, F2r, Dapk2, Casp8, Bcl2l11, Purb, App, Bag5, Htt, Mfsd10, Cd24a, Pten, Gadd45g, Sgms1, Traf1, 2010001M09Rik, Gzmb, Tial1, Bnip3l, Mef2c, Trim39, Nfkb1, Daxx, Cycs, Cd27, Xaf1, Gzmc, Cflar, Csrnp1, Fam188a, Ern1, Casp4, Pycard, Casp1, Apaf1, Hprt, Jak2	0.0106427
Cluster.Regular	GOTERM_BP_FAT	GO:0006915~apoptosis	46	4.15913	0.000137591	Bcap31, Sgms1, Traf1, 2010001M09Rik, Gzmb, Eif2ak2, Aimp2, Tial1, Tnfrsf18, Tmem173, Ltb, Dock1, Bnip3l, Sp110, Perp, Mef2c, Ifng, Nfkb1, Trim39, Bak1, Il2ra, Aktip, Daxx, Cycs, Dapk2, Casp8, Cd27, Xaf1, Bcl2l11, Purb, App, Bag5, Cflar, Htt, Mfsd10, Fam188a, Csrnp1, Ern1, Casp4, Pycard, Casp1, Apaf1, Cd24a, Pten, Jak2, Gadd45g	0.011076
Cluster.Regular	GOTERM_BP_FAT	GO:0008219~cell death	49	4.43038	0.000141745	Bcap31, Kitl, Eif2ak2, Aimp2, Tnfrsf18, Tmem173, Ltb, Dock1, Sp110, Perp, Ifng, Il2ra, Bak1, Aktip, Dapk2, Casp8, Bcl2l11, Purb, App, Bag5, Htt, Mfsd10, Cd24a, Pten, Gadd45g, Sgms1, Traf1, 2010001M09Rik, Gzmb, Tial1, Bnip3l, Mef2c, Trim39, Nfkb1, Daxx, Cycs, Cd27, Xaf1, Gzmc, Cflar, Csrnp1, Fam188a, Ern1, Casp4, Pycard, Casp1, Apaf1, Hprt, Jak2	0.0110934
Cluster.Regular	GOTERM_BP_FAT	GO:0050708~regulation of protein secretion	9	0.813743	0.00015363	Kcnn4, Rbp4, Pycard, Tnfrsf4, Adora2a, Casp1, Foxp3, Ifng, Crtam	0.0116951
Cluster.Regular	GOTERM_BP_FAT	GO:0006081~cellular aldehyde metabolic process	7	0.632911	0.000192701	Aldh3a1, Rbp4, Aldh1a7, 1700055N04Rik, Idh2, Idh1, Aldh3a2	0.0142651
Cluster.Regular	GOTERM_BP_FAT	GO:0045859~regulation of protein kinase activity	24	2.16998	0.000208357	Dusp19, Kitl, Adora2a, Tnfrsf4, Hexim1, Dnajc3, App, Dgkz, Dgkh, Nrg1, Spag9, Sh3bp5, Tgfbr2, Fabp4, Ern1, Cd81, Prkca, F2r, Cd24a, Syk, Ighm, Dgke, Cdkn1b, Gadd45g	0.0150228
Cluster.Regular	GOTERM_BP_FAT	GO:0002757~immune response-activating signal transduction	11	0.994575	0.000221249	Lax1, Cd79b, Cacnb3, Nfkbia, Plcg2, Foxp3, Zap70, Cd79a, Syk, Ptpn22, Ighm	0.0155496
Cluster.Regular	GOTERM_BP_FAT	GO:0007050~cell cycle arrest	12	1.08499	0.000222313	Sesn1, Jmy, Slfn1, Ern1, Pkd1, Ddit3, Skil, Uhmk1, Pmp22, Dst, Cdkn1b, Notch2	0.0152456
Cluster.Regular	GOTERM_BP_FAT	GO:0008285~negative regulation of cell proliferation	27	2.44123	0.000232581	Slfn1, Runx3, Eif2ak2, Ifitm3, Notch2, Klf4, Ltb, Cd274, Tgfbr2, Il2ra, Gal, Pdcd1lg2, Cebpa, Cdkn1b, E2f7, Adora2a, Tes, Scgb1a1, Rbp4, Foxp3, Prkca, Kifap3, Il10, Dpt, Cd24a, Pten, Jak2	0.0155675
Cluster.Regular	GOTERM_BP_FAT	GO:0050863~regulation of T cell activation	17	1.53707	0.000247157	Cd27, Tigit, Adora2a, Cd274, Tgfbr2, Scgb1a1, Il27, Foxp3, Il18, Ifng, Il2ra, Lag3, Pdcd1lg2, Cd5, Zap70, Cd24a, Syk	0.0161538
Cluster.Regular	GOTERM_BP_FAT	GO:0042330~taxis	17	1.53707	0.000275309	Xcl1, Xcr1, Cxcl10, Ccl2, Lbp, Ccr7, Sema3f, Ccl7, Ccl4, Ccl12, Ifng, Prkca, Ear2, Cxcl11, Cmtm7, Cxcl17, Cxcl16	0.0175723
Cluster.Regular	GOTERM_BP_FAT	GO:0006935~chemotaxis	17	1.53707	0.000275309	Xcl1, Xcr1, Cxcl10, Ccl2, Lbp, Ccr7, Sema3f, Ccl7, Ccl4, Ccl12, Ifng, Prkca, Ear2, Cxcl11, Cmtm7, Cxcl17, Cxcl16	0.0175723
Cluster.Regular	GOTERM_BP_FAT	GO:0002429~immune response-activating cell surface receptor signaling pathway	10	0.904159	0.000300169	Lax1, Cd79b, Cacnb3, Plcg2, Foxp3, Zap70, Cd79a, Syk, Ptpn22, Ighm	0.0187226
Cluster.Regular	GOTERM_BP_FAT	GO:0032946~positive regulation of mononuclear cell proliferation	11	0.994575	0.000314743	Tnfrsf4, Il18, Foxp3, Ifng, Cd81, Il2ra, Pdcd1lg2, Cd24a, Zap70, Syk, Ighm	0.0192004
Cluster.Regular	GOTERM_BP_FAT	GO:0050671~positive regulation of lymphocyte proliferation	11	0.994575	0.000314743	Tnfrsf4, Il18, Foxp3, Ifng, Cd81, Il2ra, Pdcd1lg2, Cd24a, Zap70, Syk, Ighm	0.0192004
Cluster.Regular	GOTERM_BP_FAT	GO:0043549~regulation of kinase activity	24	2.16998	0.00033233	Dusp19, Kitl, Adora2a, Tnfrsf4, Hexim1, Dnajc3, App, Dgkz, Dgkh, Nrg1, Spag9, Sh3bp5, Tgfbr2, Fabp4, Ern1, Cd81, Prkca, F2r, Cd24a, Syk, Ighm, Dgke, Cdkn1b, Gadd45g	0.0198357
Cluster.Regular	GOTERM_BP_FAT	GO:0000278~mitotic cell cycle	28	2.53165	0.00038578	Cetn3, Slfn1, Gpr132, Cdca5, Dclre1a, Bub1, Mdm2, Spc24, Anln, Ccna2, Ccng1, Ccnf, 2610039C10Rik, Rbbp8, Nde1, Ccdc99, Cables1, Kntc1, App, Itgb1, Nedd9, Sept2, Ska1, Cdc25c, Cdk1, Cep63, Mapre2, Cenph	0.0225161
Cluster.Regular	GOTERM_BP_FAT	GO:0010558~negative regulation of macromolecule biosynthetic process	41	3.70705	0.000404572	Id3, Paip2, Zhx1, Trim27, Hexim1, Nrg1, Nkx6-2, Klf4, Zfp281, Id2, Bcl3, Fabp4, Thra, Scmh1, Hat1, Nfkb1, Sox2, Daxx, Bhlhe41, Cebpa, Epc1, Srp14, Sla2, Bhlhe40, Hivep1, Tnfrsf4, Purb, Mxd3, Hhex, Kdm6b, Scgb1a1, Skil, Foxp3, Mxi1, Nab1, Lag3, Cbx5, Hes1, Cbx3, Sbno2, Nr2f2	0.023124
Cluster.Regular	GOTERM_BP_FAT	GO:0051250~negative regulation of lymphocyte activation	11	0.994575	0.000439112	Cd274, Scgb1a1, Adora2a, Tigit, Foxp3, Il2ra, Gal, Lag3, Pdcd1lg2, Il10, Cd24a	0.0245785
Cluster.Regular	GOTERM_BP_FAT	GO:0002764~immune response-regulating signal transduction	11	0.994575	0.000439112	Lax1, Cd79b, Cacnb3, Nfkbia, Plcg2, Foxp3, Zap70, Cd79a, Syk, Ptpn22, Ighm	0.0245785
Cluster.Regular	GOTERM_BP_FAT	GO:0010033~response to organic substance	47	4.24955	0.000463537	Id3, Mgp, Xcr1, Eif2ak2, Me1, Dnajc3, Nr3c1, Csnk2b, Lbp, Glul, Id2, Fabp4, Tgfbr2, Nfkbia, Plcg2, Ifng, Gal, Il12rb2, Edem1, F2r, Serp1, Tap2, Trf, Adora2a, Adh1, Ptpn2, Prkci, Serpina3f, Timp3, Irs2, Tes, Gatm, Smad2, Stat3, Sort1, Ern1, Stat1, Rbp4, Ttc3, Ddit3, Ephx1, Casp1, Hprt, Acp5, Cd24a, Ghr, Jak2	0.0254262
Cluster.Regular	KEGG_PATHWAY	mmu04115:p53 signaling pathway	14	1.26582	0.000505555	Sesn1, Mdm2, Ccnd3, Ccne2, Perp, Thbs1, Gtse1, Apaf1, Cycs, Ccng1, Pten, Cdk1, Gadd45g, Casp8	0.01381
Cluster.Regular	GOTERM_BP_FAT	GO:0002695~negative regulation of leukocyte activation	11	0.994575	0.000515157	Cd274, Scgb1a1, Adora2a, Tigit, Foxp3, Il2ra, Gal, Lag3, Pdcd1lg2, Il10, Cd24a	0.027683
Cluster.Regular	GOTERM_BP_FAT	GO:0050866~negative regulation of cell activation	11	0.994575	0.000515157	Cd274, Scgb1a1, Adora2a, Tigit, Foxp3, Il2ra, Gal, Lag3, Pdcd1lg2, Il10, Cd24a	0.027683
Cluster.Regular	GOTERM_BP_FAT	GO:0007507~heart development	26	2.35081	0.000515623	Id3, Hexim1, Nrg1, Hif1a, Myh6, Id2, Tgfbr2, Pkd1, Mef2c, Atg5, Gja5, Chd7, Casp8, Gjc1, Itgb1, Egln1, Hhex, Eng, Smad2, Pbrm1, Mecom, Vangl2, Rbp4, Gaa, Pten, Fhl2	0.0271921
Cluster.Regular	GOTERM_BP_FAT	GO:0042088~T-helper 1 type immune response	5	0.45208	0.000520032	Bcl3, Vegfa, Il18, Il18bp, Gadd45g	0.0269205
Cluster.Regular	GOTERM_BP_FAT	GO:0002768~immune response-regulating cell surface receptor signaling pathway	10	0.904159	0.000524377	Lax1, Cd79b, Cacnb3, Plcg2, Foxp3, Zap70, Cd79a, Syk, Ptpn22, Ighm	0.0266556
Cluster.Regular	GOTERM_BP_FAT	GO:0022403~cell cycle phase	34	3.07414	0.000530327	Cetn3, Slfn1, Gpr132, Cdca5, Dclre1a, Bub1, Mdm2, Spc24, Anln, Ccna2, Ccng1, Ccnf, Mki67, Ppp1ca, 2610039C10Rik, Psmd13, Tpx2, Rbbp8, Nde1, Cables1, Ccdc99, Kntc1, App, Nedd9, Itgb1, Sept2, Ska1, Spin1, Adcy3, Cdc25c, Cdk1, Cep63, Mapre2, Cenph	0.0264791
Cluster.Regular	GOTERM_BP_FAT	GO:0051338~regulation of transferase activity	24	2.16998	0.000555118	Dusp19, Kitl, Adora2a, Tnfrsf4, Hexim1, Dnajc3, App, Dgkz, Dgkh, Nrg1, Spag9, Sh3bp5, Tgfbr2, Fabp4, Ern1, Cd81, Prkca, F2r, Cd24a, Syk, Ighm, Dgke, Cdkn1b, Gadd45g	0.0272207
Cluster.Regular	GOTERM_BP_FAT	GO:0042325~regulation of phosphorylation	31	2.80289	0.000593197	Dusp19, Kitl, Hexim1, Dnajc3, Nrg1, Sh3bp5, Tgfbr2, Fabp4, Socs3, Ifng, Cd81, Bak1, Aktip, F2r, Dgke, Cdkn1b, Adora2a, Tnfrsf4, Prkar2b, Dgkz, App, Dgkh, Spag9, Ern1, Prkca, Cd24a, Ghr, Jak2, Syk, Ighm, Gadd45g	0.0285672
Cluster.Regular	GOTERM_BP_FAT	GO:0051222~positive regulation of protein transport	9	0.813743	0.00059366	Ltb, Kcnn4, Rbp4, Pycard, Tnfrsf4, Adora2a, Casp1, Ifng, Crtam	0.0281115
Cluster.Regular	GOTERM_BP_FAT	GO:0002460~adaptive immune response based on somatic recombination of immune receptors built from immunoglobulin superfamily domains	14	1.26582	0.000601753	Vegfa, C1qa, Cr2, Il18bp, Igh, Bcl3, Foxp3, Il18, C1qb, Irf7, Ighm, C1qc, Gadd45g, Cd55	0.0280213
Cluster.Regular	GOTERM_BP_FAT	GO:0002250~adaptive immune response	14	1.26582	0.000601753	Vegfa, C1qa, Cr2, Il18bp, Igh, Bcl3, Foxp3, Il18, C1qb, Irf7, Ighm, C1qc, Gadd45g, Cd55	0.0280213
Cluster.Regular	GOTERM_BP_FAT	GO:0016481~negative regulation of transcription	37	3.34539	0.000626832	Id3, Zhx1, Trim27, Hexim1, Nrg1, Nkx6-2, Klf4, Zfp281, Id2, Fabp4, Thra, Scmh1, Hat1, Nfkb1, Sox2, Daxx, Bhlhe41, Cebpa, Epc1, Sla2, Bhlhe40, Hivep1, Tnfrsf4, Purb, Mxd3, Kdm6b, Hhex, Scgb1a1, Skil, Foxp3, Mxi1, Nab1, Cbx5, Hes1, Cbx3, Sbno2, Nr2f2	0.0287009
Cluster.Regular	GOTERM_BP_FAT	GO:0007626~locomotory behavior	27	2.44123	0.000636996	Xcr1, Cxcl10, Nrg1, Lbp, Sepp1, Ccl7, Ccl4, Ifng, Cxcl17, Chd7, Cxcl16, Atp1a2, Xcl1, Adora2a, App, Ccl2, Htt, Sema3f, Ccr7, Mcoln3, Ccl12, Prkca, Ear2, Atp1a3, Gaa, Cmtm7, Cxcl11	0.0286961
Cluster.Regular	GOTERM_BP_FAT	GO:0045087~innate immune response	16	1.44665	0.00069602	Irgm1, C1qa, Cr2, Samhd1, Dhx58, Lbp, Tmem173, Sp110, Il27, Mx1, Mx2, Ifih1, Ddx58, C1qb, C1qc, Cd55	0.0308246
Cluster.Regular	GOTERM_BP_FAT	GO:0031327~negative regulation of cellular biosynthetic process	41	3.70705	0.000703861	Id3, Paip2, Zhx1, Trim27, Hexim1, Nrg1, Nkx6-2, Klf4, Zfp281, Id2, Bcl3, Fabp4, Thra, Scmh1, Hat1, Nfkb1, Sox2, Daxx, Bhlhe41, Cebpa, Epc1, Srp14, Sla2, Bhlhe40, Hivep1, Tnfrsf4, Purb, Mxd3, Hhex, Kdm6b, Scgb1a1, Skil, Foxp3, Mxi1, Nab1, Lag3, Cbx5, Hes1, Cbx3, Sbno2, Nr2f2	0.0306871
Cluster.Regular	GOTERM_BP_FAT	GO:0009890~negative regulation of biosynthetic process	41	3.70705	0.000842271	Id3, Paip2, Zhx1, Trim27, Hexim1, Nrg1, Nkx6-2, Klf4, Zfp281, Id2, Bcl3, Fabp4, Thra, Scmh1, Hat1, Nfkb1, Sox2, Daxx, Bhlhe41, Cebpa, Epc1, Srp14, Sla2, Bhlhe40, Hivep1, Tnfrsf4, Purb, Mxd3, Hhex, Kdm6b, Scgb1a1, Skil, Foxp3, Mxi1, Nab1, Lag3, Cbx5, Hes1, Cbx3, Sbno2, Nr2f2	0.0360593
Cluster.Regular	GOTERM_BP_FAT	GO:0044092~negative regulation of molecular function	18	1.62749	0.000851128	Dusp19, Tnfrsf4, Adora2a, Hexim1, Dnajc3, Cflar, Cat, Sh3bp5, Fabp4, Thra, Nfkbia, Ddit3, Foxp3, Prkca, Pxk, Jak2, Cdkn1b, Gadd45g	0.0358897
Cluster.Regular	GOTERM_BP_FAT	GO:0010605~negative regulation of macromolecule metabolic process	46	4.15913	0.000870774	Id3, Paip2, Zhx1, Trim27, Hexim1, Nrg1, Nkx6-2, Klf4, Zfp281, Id2, Bcl3, Fabp4, Bnip3l, Thra, Scmh1, Hat1, Nfkb1, Atg5, Bak1, Sox2, Daxx, Bhlhe41, Cebpa, Epc1, Srp14, Mov10, Sla2, Bhlhe40, Hivep1, Tnfrsf4, Purb, Mxd3, Hhex, Kdm6b, Scgb1a1, Skil, Foxp3, Mxi1, Nab1, Prkca, Lag3, Cbx5, Hes1, Cbx3, Sbno2, Nr2f2	0.0361653
Cluster.Regular	GOTERM_BP_FAT	GO:0032655~regulation of interleukin-12 production	6	0.542495	0.000914509	Ltb, Tigit, Irf1, Ifng, Nfkb1, Il10	0.0374002
Cluster.Regular	GOTERM_BP_FAT	GO:0050707~regulation of cytokine secretion	6	0.542495	0.000914509	Pycard, Tnfrsf4, Casp1, Foxp3, Ifng, Crtam	0.0374002
Cluster.Regular	KEGG_PATHWAY	mmu04630:Jak-STAT signaling pathway	22	1.98915	0.000986639	Pim1, Osmr, Irf9, Crebbp, Stat3, Stat4, Il6st, Ccnd3, Stat1, Socs3, Stat2, Il12rb1, Ifng, Il2ra, Il10, Il12rb2, Il10ra, Il5ra, Il15ra, Ghr, Jak2, Jak3	0.0229994
Cluster.Regular	GOTERM_BP_FAT	GO:0010629~negative regulation of gene expression	39	3.52622	0.00101501	Id3, Zhx1, Trim27, Hexim1, Nrg1, Nkx6-2, Klf4, Zfp281, Id2, Fabp4, Bnip3l, Thra, Scmh1, Hat1, Nfkb1, Sox2, Daxx, Bhlhe41, Cebpa, Epc1, Mov10, Sla2, Bhlhe40, Hivep1, Tnfrsf4, Purb, Mxd3, Hhex, Kdm6b, Scgb1a1, Skil, Foxp3, Mxi1, Nab1, Cbx5, Hes1, Cbx3, Sbno2, Nr2f2	0.040838
Cluster.Regular	GOTERM_BP_FAT	GO:0051174~regulation of phosphorus metabolic process	31	2.80289	0.00109385	Dusp19, Kitl, Hexim1, Dnajc3, Nrg1, Sh3bp5, Tgfbr2, Fabp4, Socs3, Ifng, Cd81, Bak1, Aktip, F2r, Dgke, Cdkn1b, Adora2a, Tnfrsf4, Prkar2b, Dgkz, App, Dgkh, Spag9, Ern1, Prkca, Cd24a, Ghr, Jak2, Syk, Ighm, Gadd45g	0.0433272
Cluster.Regular	GOTERM_BP_FAT	GO:0019220~regulation of phosphate metabolic process	31	2.80289	0.00109385	Dusp19, Kitl, Hexim1, Dnajc3, Nrg1, Sh3bp5, Tgfbr2, Fabp4, Socs3, Ifng, Cd81, Bak1, Aktip, F2r, Dgke, Cdkn1b, Adora2a, Tnfrsf4, Prkar2b, Dgkz, App, Dgkh, Spag9, Ern1, Prkca, Cd24a, Ghr, Jak2, Syk, Ighm, Gadd45g	0.0433272
Cluster.Regular	GOTERM_BP_FAT	GO:0009719~response to endogenous stimulus	22	1.98915	0.00111626	Mgp, Adora2a, Adh1, Ptpn2, Me1, Prkci, Serpina3f, Timp3, Irs2, Tes, Gatm, Stat3, Sort1, Tgfbr2, Fabp4, Rbp4, Ddit3, Gal, Hprt, Cd24a, Ghr, Jak2	0.0435869
Cluster.Regular	KEGG_PATHWAY	mmu05322:Systemic lupus erythematosus	17	1.53707	0.00111835	Hist1h2an, Hist1h2ao, C1qa, H3f3a, Hist2h2aa1, Hist1h4m, Igh, H2afz, Cd86, Ifng, Hist1h4b, C1qb, Il10, Hist1h2bp, Cbx3, Hist1h2af, H2-Ob, H2-DMb2, C1qc	0.0228147
Cluster.Regular	GOTERM_BP_FAT	GO:0042129~regulation of T cell proliferation	11	0.994575	0.00123501	Cd274, Il27, Scgb1a1, Il18, Foxp3, Ifng, Il2ra, Pdcd1lg2, Cd24a, Zap70, Syk	0.0474611
Cluster.Regular	GOTERM_BP_FAT	GO:0001944~vasculature development	27	2.44123	0.00123803	Hif1a, Egfl7, Zfp36l1, Tgfbr2, Socs3, Pkd1, Mef2c, Atg5, Bak1, Cxcl17, Gja5, Sox18, Chd7, Casp8, Gjc1, Vegfa, Col3a1, Sema5a, Ppap2b, Eng, Zfand5, Smad5, Il18, Itgav, Rapgef1, Pten, Nr2f2	0.0469381
Cluster.Regular	KEGG_PATHWAY	mmu04622:RIG-I-like receptor signaling pathway	13	1.17541	0.00150518	Isg15, Cxcl10, Trim25, Dhx58, Tmem173, Nfkbib, Nfkbia, Nfkb1, Atg5, Ddx58, Ifih1, Irf7, Casp8	0.0272379
Cluster.Regular	KEGG_PATHWAY	mmu04062:Chemokine signaling pathway	24	2.16998	0.00196629	Rock2, Xcl1, Xcr1, Cxcl10, Ccr5, Cxcr5, Ccl2, Ccr7, Rhoa, Ccl7, Stat3, Stat1, Stat2, Ccl4, Nfkbib, Nfkbia, Ccl12, Nfkb1, Adcy3, Cxcl11, Cxcl9, Jak2, Cxcl16, Jak3	0.031954
Cluster.Regular	KEGG_PATHWAY	mmu04621:NOD-like receptor signaling pathway	12	1.08499	0.00224355	Ccl7, Mefv, Nfkbib, Card6, Nfkbia, Pycard, Il18, Ccl12, Casp1, Nfkb1, Ccl2, Casp8	0.0331299
Cluster.Regular	KEGG_PATHWAY	mmu00561:Glycerolipid metabolism	10	0.904159	0.00325037	Lpl, Mgll, Dgat1, Aldh2, Dgkz, Akr1b3, Dgkh, Ppap2b, Aldh3a2, Dgke	0.0437782
Cluster.Delay	GOTERM_BP_FAT	GO:0000278~mitotic cell cycle	45	8.91089	6.4043e-24	Spag5, Ercc6l, Chek1, Cep55, Bub1b, Ckap5, Ska2, Mad2l1, Cdca2, Plk2, Cdc6, Ncapg2, Cit, Birc5, Sgol1, Ccnb2, 4922501C03Rik, Smc2, Dlgap5, Ncaph, Mis18bp1, Kif18a, Incenp, Cd2ap, Nuf2, Nusap1, Anapc4, Ndc80, Hells, Cdca3, Bcl2, Aurkb, Kif11, Ncapd2, Cenpe, Kif20b, Pola1, Aspm, Plk1, Ska3, Cdca8, Cenpf, Ube2c, Stmn1, Ccnb1	1.27702e-20
Cluster.Delay	GOTERM_BP_FAT	GO:0000087~M phase of mitotic cell cycle	40	7.92079	4.30671e-23	Spag5, Ercc6l, Cep55, Bub1b, Ckap5, Ska2, Mad2l1, Cdca2, Cdc6, Ncapg2, Cit, Birc5, Sgol1, Ccnb2, 4922501C03Rik, Smc2, Dlgap5, Ncaph, Mis18bp1, Kif18a, Incenp, Cd2ap, Nuf2, Nusap1, Anapc4, Ndc80, Hells, Cdca3, Aurkb, Kif11, Ncapd2, Cenpe, Kif20b, Plk1, Aspm, Ska3, Cdca8, Cenpf, Ube2c, Ccnb1	4.29379e-20
Cluster.Delay	GOTERM_BP_FAT	GO:0007049~cell cycle	66	13.0693	9.95568e-22	Spag5, Ckap5, Mad2l1, Ncapg2, Sgol2, Sgol1, Mcm6, E2f8, 4922501C03Rik, Dlgap5, Tacc3, Cdc14a, Mis18bp1, Cd2ap, Racgap1, Anapc4, Nusap1, Nuf2, Cdkn2c, Txnip, Hells, Ncapd2, Ckap2, Cdca8, Cenpf, Stmn1, Prc1, Ccnh, Ccnb1, Rad51, Ercc6l, Chek1, Cep55, Bub1b, Cep110, Ska2, Cdca2, Plk2, Cdc6, Esco2, Cit, Birc5, Ccnb2, Smc2, Cks1b, Ncaph, Kif18a, Incenp, Gmnn, Ndc80, Cdca3, Mns1, Bcl2, Uhrf2, Aurkb, Kif…	6.61721e-19
Cluster.Delay	GOTERM_BP_FAT	GO:0007067~mitosis	38	7.52475	1.87186e-21	Spag5, Ercc6l, Cep55, Bub1b, Ckap5, Ska2, Mad2l1, Cdca2, Cdc6, Ncapg2, Cit, Birc5, Sgol1, Ccnb2, Smc2, 4922501C03Rik, Ncaph, Mis18bp1, Kif18a, Incenp, Cd2ap, Nuf2, Nusap1, Anapc4, Ndc80, Hells, Cdca3, Aurkb, Kif11, Ncapd2, Cenpe, Kif20b, Plk1, Aspm, Ska3, Cdca8, Ube2c, Ccnb1	9.33124e-19
Cluster.Delay	GOTERM_BP_FAT	GO:0000280~nuclear division	38	7.52475	1.87186e-21	Spag5, Ercc6l, Cep55, Bub1b, Ckap5, Ska2, Mad2l1, Cdca2, Cdc6, Ncapg2, Cit, Birc5, Sgol1, Ccnb2, Smc2, 4922501C03Rik, Ncaph, Mis18bp1, Kif18a, Incenp, Cd2ap, Nuf2, Nusap1, Anapc4, Ndc80, Hells, Cdca3, Aurkb, Kif11, Ncapd2, Cenpe, Kif20b, Plk1, Aspm, Ska3, Cdca8, Ube2c, Ccnb1	9.33124e-19
Cluster.Delay	GOTERM_BP_FAT	GO:0000279~M phase	45	8.91089	3.01439e-21	Rad51, Spag5, Ercc6l, Cep55, Bub1b, Ckap5, Ska2, Mad2l1, Cdca2, Cdc6, Ncapg2, Sgol2, Cit, Birc5, Sgol1, Ccnb2, 4922501C03Rik, Smc2, Dlgap5, Tacc3, Ncaph, Mis18bp1, Kif18a, Incenp, Cd2ap, Nuf2, Nusap1, Anapc4, Ndc80, Hells, Cdca3, Mns1, Aurkb, Kif11, Ncapd2, Cenpe, Kif20b, Aspm, Plk1, Ska3, Cdca8, Cenpf, Ube2c, Stmn1, Ccnb1	1.20214e-18
Cluster.Delay	GOTERM_BP_FAT	GO:0022403~cell cycle phase	48	9.50495	4.04223e-21	Rad51, Spag5, Ercc6l, Chek1, Cep55, Bub1b, Ckap5, Ska2, Mad2l1, Cdca2, Cdc6, Ncapg2, Sgol2, Cit, Birc5, Sgol1, Ccnb2, 4922501C03Rik, Smc2, Dlgap5, Tacc3, Ncaph, Mis18bp1, Kif18a, Incenp, Cd2ap, Nuf2, Nusap1, Anapc4, Ndc80, Hells, Cdca3, Mns1, Bcl2, Aurkb, Kif11, Ncapd2, Cenpe, Kif20b, Pola1, Aspm, Plk1, Ska3, Cdca8, Cenpf, Ube2c, Stmn1, Ccnb1	1.34337e-18
Cluster.Delay	GOTERM_BP_FAT	GO:0048285~organelle fission	38	7.52475	6.89726e-21	Spag5, Ercc6l, Cep55, Bub1b, Ckap5, Ska2, Mad2l1, Cdca2, Cdc6, Ncapg2, Cit, Birc5, Sgol1, Ccnb2, Smc2, 4922501C03Rik, Ncaph, Mis18bp1, Kif18a, Incenp, Cd2ap, Nuf2, Nusap1, Anapc4, Ndc80, Hells, Cdca3, Aurkb, Kif11, Ncapd2, Cenpe, Kif20b, Plk1, Aspm, Ska3, Cdca8, Ube2c, Ccnb1	1.96474e-18
Cluster.Delay	GOTERM_BP_FAT	GO:0051301~cell division	43	8.51485	1.16547e-19	Spag5, Ercc6l, Cep55, Cep110, Bub1b, Ckap5, Ska2, Mad2l1, Cdca2, Cdc6, Ncapg2, Sgol2, Cit, Birc5, Sgol1, Ccnb2, 4922501C03Rik, Smc2, Cks1b, Cdc14a, Ncaph, Mis18bp1, Incenp, Cd2ap, Racgap1, Nuf2, Nusap1, Anapc4, Ndc80, Hells, Cdca3, Aurkb, Kif11, Ncapd2, Cenpe, Kif20b, Plk1, Aspm, Ska3, Cdca8, Prc1, Ube2c, Ccnb1	2.90495e-17
Cluster.Delay	GOTERM_BP_FAT	GO:0022402~cell cycle process	50	9.90099	2.30621e-19	Spag5, Ckap5, Mad2l1, Ncapg2, Sgol2, Sgol1, 4922501C03Rik, Dlgap5, Tacc3, Mis18bp1, Cd2ap, Racgap1, Nuf2, Nusap1, Anapc4, Hells, Ncapd2, Cdca8, Cenpf, Stmn1, Ccnb1, Rad51, Ercc6l, Chek1, Cep55, Bub1b, Ska2, Cdca2, Cdc6, Birc5, Cit, Ccnb2, Smc2, Ncaph, Kif18a, Incenp, Ndc80, Cdca3, Mns1, Bcl2, Aurkb, Kif11, Cenpe, Kif20b, Brca1, Pola1, Aspm, Plk1, Ska3, Ube2c	5.10953e-17
Cluster.Delay	GOTERM_BP_FAT	GO:0006323~DNA packaging	17	3.36634	1.38703e-08	Nusap1, Hells, Asf1b, Hist2h3c1, Hist1h3g, Hist1h3a, Ncapd2, Hist1h3f, Hist1h2bc, Ncapg2, Hist1h2ak, Hist1h4f, Smarca2, Hist1h2be, Hist1h2bm, Hist1h2ba, Hist1h2bb, Smc2, Hist2h2bb, Hist1h2bh, Ncaph, Hist2h3b	2.76574e-06
Cluster.Delay	GOTERM_BP_FAT	GO:0007059~chromosome segregation	14	2.77228	1.46274e-08	Incenp, Nuf2, Ndc80, Nusap1, Ska2, Mad2l1, Cenpe, Cit, Birc5, Sgol2, Sgol1, Ska3, Cenpf, Kif18a	2.65155e-06
Cluster.Delay	GOTERM_BP_FAT	GO:0051276~chromosome organization	31	6.13861	7.1977e-07	Ube2n, Asf1b, Whsc1, Hdac1, Hist1h3a, Mad2l1, Rad54l, Hist1h2bc, Uimc1, Ncapg2, Sgol2, Cit, Hist1h4f, Hist1h2be, Hist1h2ba, Hist1h2bb, Smc2, Dnmt1, Ncaph, Kif18a, Hist2h3b, Tbl1xr1, Nusap1, Hells, Hist2h3c1, Hist1h3g, Hist1h3f, Blm, Ncapd2, Gsg2, Hist1h2ak, Smarca2, Hist1h2bm, Ezh2, Hist2h2bb, Hist1h2bh	0.000119595
Cluster.Delay	GOTERM_BP_FAT	GO:0031497~chromatin assembly	12	2.37624	5.68891e-06	Asf1b, Hells, Hist2h3c1, Hist1h3a, Hist1h3g, Hist1h3f, Hist1h2bc, Hist1h2ak, Smarca2, Hist1h4f, Hist1h2be, Hist1h2bm, Hist1h2ba, Hist1h2bb, Hist2h2bb, Hist1h2bh, Hist2h3b	0.000872213
Cluster.Delay	GOTERM_BP_FAT	GO:0065004~protein-DNA complex assembly	12	2.37624	6.49085e-06	Asf1b, Hells, Hist2h3c1, Hist1h3a, Hist1h3g, Hist1h3f, Hist1h2bc, Hist1h2ak, Smarca2, Hist1h4f, Hist1h2be, Hist1h2bm, Hist1h2ba, Hist1h2bb, Hist2h2bb, Hist1h2bh, Hist2h3b	0.000924059
Cluster.Delay	GOTERM_BP_FAT	GO:0051726~regulation of cell cycle	20	3.9604	6.81923e-06	Cd28, Cep192, Gmnn, Nusap1, Rhob, Chek1, Myc, Bcl2, Casp3, Mad2l1, Hpgd, Nras, Cep76, Uimc1, Cenpe, Birc5, Jun, Clspn, Tacc3, Cenpf	0.000906095
Cluster.Delay	GOTERM_BP_FAT	GO:0010604~positive regulation of macromolecule metabolic process	38	7.52475	1.12273e-05	Meis2, Ube2n, Rora, Adrb2, Ikzf2, Myc, Epas1, Glmn, Uimc1, Sdpr, Ndfip1, Med14, Klf7, Gpc3, Cd3e, Nfix, Foxm1, Ehf, Cenpk, Runx2, Lyn, Cd28, Rara, Klf2, Foxo3, Rgmb, Ctnnb1, Fgf1, Bcl2, Fos, Wwtr1, Bmpr2, Nfib, Atxn1, Smad4, Jun, Sox11, Aff1	0.00139823
Cluster.Delay	GOTERM_BP_FAT	GO:0007155~cell adhesion	35	6.93069	1.22848e-05	Mcam, Rhob, Sorbs3, Nrp1, Icam2, Vwf, Itgae, Lgals1, Thy1, Jup, Itga6, Sell, Cdh5, Cd9, Fbln5, Rpl29, Fermt2, Cd2ap, Itga1, Tek, Rgmb, Pkp3, Ctnnb1, Bcl2, Lyve1, Bcar1, Vcl, Itgb1bp1, Cd226, Col4a3, Ptprm, Egfl6, Dlc1, Pvrl3, Pecam1	0.0014399
Cluster.Delay	GOTERM_BP_FAT	GO:0022610~biological adhesion	35	6.93069	1.26175e-05	Mcam, Rhob, Sorbs3, Nrp1, Icam2, Vwf, Itgae, Lgals1, Thy1, Jup, Itga6, Sell, Cdh5, Cd9, Fbln5, Rpl29, Fermt2, Cd2ap, Itga1, Tek, Rgmb, Pkp3, Ctnnb1, Bcl2, Lyve1, Bcar1, Vcl, Itgb1bp1, Cd226, Col4a3, Ptprm, Egfl6, Dlc1, Pvrl3, Pecam1	0.00139677
Cluster.Delay	GOTERM_BP_FAT	GO:0042127~regulation of cell proliferation	34	6.73267	1.28408e-05	Adrb2, Myc, Efnb1, Glmn, Ndfip1, Tgif1, Gpc3, Cd3e, Foxm1, Cav2, Dnmt1, Runx2, Cdh5, Cd9, Calcrl, Lyn, Cd28, Rara, Tek, Cdkn2c, Cav1, Ctnnb1, Fgf1, Bcl2, Casp3, Nras, Blm, Nfib, Smad4, Smarca2, Dhcr7, Dlc1, Jun, Cenpf	0.00134671
Cluster.Delay	KEGG_PATHWAY	mmu04110:Cell cycle	16	3.16832	1.57584e-05	Cdkn2c, Anapc4, Hdac1, Chek1, Myc, Bub1b, Mad2l1, Cdc6, Smad4, Plk1, Ccnb2, Mcm6, Ttk, Cdc14a, Ccnh, Ccnb1	0.00198361
Cluster.Delay	GOTERM_BP_FAT	GO:0031589~cell-substrate adhesion	10	1.9802	2.2084e-05	Vwf, Rpl29, Tek, Thy1, Itga6, Sorbs3, Dlc1, Ctnnb1, Bcl2, Itgb1bp1	0.00219938
Cluster.Delay	GOTERM_BP_FAT	GO:0032886~regulation of microtubule-based process	9	1.78218	2.59983e-05	Cep192, Cav1, Ska3, Ska2, Tacc3, Cenpf, Cep76, Stmn1, Cenpe	0.00246559
Cluster.Delay	GOTERM_BP_FAT	GO:0006334~nucleosome assembly	11	2.17822	2.80307e-05	Asf1b, Hist2h3c1, Hist1h3a, Hist1h3g, Hist1h3f, Hist1h2bc, Hist1h2ak, Smarca2, Hist1h4f, Hist1h2be, Hist1h2bm, Hist1h2ba, Hist1h2bb, Hist2h2bb, Hist1h2bh, Hist2h3b	0.00253741
Cluster.Delay	GOTERM_BP_FAT	GO:0034728~nucleosome organization	11	2.17822	4.00388e-05	Asf1b, Hist2h3c1, Hist1h3a, Hist1h3g, Hist1h3f, Hist1h2bc, Hist1h2ak, Smarca2, Hist1h4f, Hist1h2be, Hist1h2bm, Hist1h2ba, Hist1h2bb, Hist2h2bb, Hist1h2bh, Hist2h3b	0.00346524
Cluster.Delay	GOTERM_BP_FAT	GO:0001944~vasculature development	20	3.9604	6.01691e-05	Qk, Cxcr4, Cav1, Rhob, Ctnnb1, Fgf1, Nrp1, Epas1, Acvrl1, Efnb2, Glmn, Vezf1, Thy1, Dhcr7, Foxm1, Lepr, Sema3c, Cxcl12, Foxf1, Cdh5	0.00498673
Cluster.Delay	GOTERM_BP_FAT	GO:0007017~microtubule-based process	18	3.56436	7.15661e-05	Kif4, Cep192, Nuf2, Ndc80, Nusap1, Tubb2a, Kif2c, Ckap5, Kif15, Kif11, Cenpe, Kif20b, Brca1, Birc5, Kif14, Tacc3, Stmn1, Kif18a	0.00569205
Cluster.Delay	GOTERM_BP_FAT	GO:0000910~cytokinesis	7	1.38614	7.3509e-05	Incenp, Birc5, Cit, Racgap1, Nusap1, Aurkb, Prc1	0.00562192
Cluster.Delay	GOTERM_BP_FAT	GO:0007010~cytoskeleton organization	23	4.55446	9.59269e-05	Agap2, Cep192, Racgap1, Nuf2, Ndc80, Nusap1, Ckap5, Bcl2, Ehd2, Bcar1, Kif11, Nras, Cenpe, Rhoj, Birc5, Brca1, Thy1, Dlc1, Diap3, Nuak2, Tacc3, Stmn1, Kif18a	0.00705968
Cluster.Delay	GOTERM_BP_FAT	GO:0048514~blood vessel morphogenesis	17	3.36634	0.000112144	Qk, Cxcr4, Cav1, Rhob, Ctnnb1, Fgf1, Nrp1, Epas1, Acvrl1, Glmn, Vezf1, Thy1, Foxm1, Lepr, Sema3c, Foxf1, Cxcl12	0.00795488
Cluster.Delay	KEGG_PATHWAY	mmu05322:Systemic lupus erythematosus	13	2.57426	0.000121035	Cd28, C1s, Hist2h3c1, Hc, Hist1h3a, Hist1h3g, Hist1h3f, Hist1h2bc, Trav7d-3, Hist1h2ak, Hist1h4f, Hist1h2be, Hist1h2bm, Hist1h2ba, Hist1h2bb, Hist2h2bb, Hist1h2bh, Hist2h3b	0.00759666
Cluster.Delay	GOTERM_BP_FAT	GO:0033554~cellular response to stress	26	5.14851	0.000128136	Rad51, Ube2n, Polq, Chek1, Ccdc47, Epas1, Rad54l, Uimc1, Pole, Esco2, Brip1, Atad5, Nuak2, Bbc3, Foxo3, Bcl2, Casp3, Neil3, Blm, Btg2, Bard1, Brca1, Pola1, Ppp1r15a, Uaca, Clspn	0.00877229
Cluster.Delay	GOTERM_BP_FAT	GO:0006974~response to DNA damage stimulus	21	4.15842	0.000128884	Rad51, Ube2n, Foxo3, Polq, Chek1, Casp3, Neil3, Blm, Bard1, Btg2, Rad54l, Pole, Uimc1, Esco2, Brca1, Brip1, Pola1, Atad5, Uaca, Clspn, Bbc3	0.00853048
Cluster.Delay	GOTERM_BP_FAT	GO:0001568~blood vessel development	19	3.76238	0.000137326	Qk, Cxcr4, Cav1, Rhob, Ctnnb1, Fgf1, Nrp1, Epas1, Acvrl1, Glmn, Vezf1, Thy1, Dhcr7, Foxm1, Lepr, Sema3c, Cxcl12, Foxf1, Cdh5	0.00879484
Cluster.Delay	GOTERM_BP_FAT	GO:0045786~negative regulation of cell cycle	8	1.58416	0.000149991	Cep192, Gmnn, Rhob, Bcl2, Casp3, Mad2l1, Hpgd, Cenpe	0.00930344
Cluster.Delay	GOTERM_BP_FAT	GO:0045935~positive regulation of nucleobase, nucleoside, nucleotide and nucleic acid metabolic process	30	5.94059	0.000165937	Meis2, Rora, Ube2n, Adrb2, Ikzf2, Myc, Epas1, Uimc1, Sdpr, Med14, Klf7, Nfix, Foxm1, Ehf, Cenpk, Runx2, Cd28, Rara, Klf2, Foxo3, Rgmb, Ctnnb1, Fos, Wwtr1, Nfib, Atxn1, Smad4, Jun, Sox11, Aff1	0.00997737
Cluster.Delay	GOTERM_BP_FAT	GO:0050863~regulation of T cell activation	12	2.37624	0.000179067	Cd28, Lck, Ndfip1, Thy1, Cd3e, Casp3, Nfkbid, Efnb1, Glmn, Il4ra, Blm, Cenpf	0.0104477
Cluster.Delay	GOTERM_BP_FAT	GO:0006333~chromatin assembly or disassembly	12	2.37624	0.000194379	Asf1b, Hells, Hist2h3c1, Hist1h3a, Hist1h3g, Hist1h3f, Hist1h2bc, Hist1h2ak, Smarca2, Hist1h4f, Hist1h2be, Hist1h2bm, Hist1h2ba, Hist1h2bb, Hist2h2bb, Hist1h2bh, Hist2h3b	0.011014
Cluster.Delay	GOTERM_BP_FAT	GO:0043933~macromolecular complex subunit organization	24	4.75248	0.000199162	Ptrf, Asf1b, Tubb2a, Myc, Hist1h3a, Hist1h2bc, Vwf, Hist1h4f, Cd3d, Hist1h2be, Hist1h2ba, Hist1h2bb, Cav2, Hist2h3b, Kif18a, Cav1, Hells, Hist2h3c1, Insr, Hist1h3g, Hist1h3f, Hist1h2ak, Smarca2, Hist1h2bm, Rrm1, Hist2h2bb, Hist1h2bh, Stmn1, Rrm2	0.0109718
Cluster.Delay	GOTERM_BP_FAT	GO:0000226~microtubule cytoskeleton organization	12	2.37624	0.000228349	Cep192, Brca1, Birc5, Nuf2, Ndc80, Nusap1, Ckap5, Kif11, Tacc3, Stmn1, Cenpe, Kif18a	0.0122322
Cluster.Delay	GOTERM_BP_FAT	GO:0006259~DNA metabolic process	26	5.14851	0.000242618	Rad51, Ube2n, Polq, Chek1, Myc, Cdc6, Rad54l, Uimc1, Pole, Esco2, Brip1, Mcm6, Nfix, Dnmt1, Hells, Casp3, Neil3, Blm, Bard1, Nfib, Brca1, Pola1, Rrm1, Gins2, Clspn, Rrm2	0.0126519
Cluster.Delay	GOTERM_BP_FAT	GO:0051173~positive regulation of nitrogen compound metabolic process	30	5.94059	0.000279016	Meis2, Rora, Ube2n, Adrb2, Ikzf2, Myc, Epas1, Uimc1, Sdpr, Med14, Klf7, Nfix, Foxm1, Ehf, Cenpk, Runx2, Cd28, Rara, Klf2, Foxo3, Rgmb, Ctnnb1, Fos, Wwtr1, Nfib, Atxn1, Smad4, Jun, Sox11, Aff1	0.0141663
Cluster.Delay	GOTERM_BP_FAT	GO:0010557~positive regulation of macromolecule biosynthetic process	30	5.94059	0.000314749	Meis2, Rora, Adrb2, Ikzf2, Myc, Epas1, Glmn, Sdpr, Med14, Klf7, Cd3e, Nfix, Foxm1, Ehf, Cenpk, Runx2, Cd28, Rara, Klf2, Foxo3, Rgmb, Ctnnb1, Fos, Wwtr1, Nfib, Atxn1, Smad4, Jun, Sox11, Aff1	0.0155702
Cluster.Delay	GOTERM_BP_FAT	GO:0002694~regulation of leukocyte activation	14	2.77228	0.000316346	Cd28, Rora, Casp3, Nfkbid, Efnb1, Glmn, Blm, Lck, Ndfip1, Thy1, Cd3e, Slc7a2, Il4ra, Cenpf	0.0152698
Cluster.Delay	GOTERM_BP_FAT	GO:0050865~regulation of cell activation	14	2.77228	0.00035867	Cd28, Rora, Casp3, Nfkbid, Efnb1, Glmn, Blm, Lck, Ndfip1, Thy1, Cd3e, Slc7a2, Il4ra, Cenpf	0.0168871
Cluster.Delay	GOTERM_BP_FAT	GO:0070507~regulation of microtubule cytoskeleton organization	7	1.38614	0.00039291	Cep192, Cav1, Ska3, Ska2, Cep76, Stmn1, Cenpe	0.0180586
Cluster.Delay	GOTERM_BP_FAT	GO:0050851~antigen receptor-mediated signaling pathway	7	1.38614	0.00039291	Ube2n, Lck, Thy1, Themis, Cd3e, Bcar1, Lyn	0.0180586
Cluster.Delay	GOTERM_BP_FAT	GO:0065003~macromolecular complex assembly	22	4.35644	0.000424244	Ptrf, Asf1b, Tubb2a, Myc, Hist1h3a, Hist1h2bc, Vwf, Hist1h4f, Cd3d, Hist1h2be, Hist1h2ba, Cav2, Hist1h2bb, Hist2h3b, Cav1, Hells, Hist2h3c1, Insr, Hist1h3g, Hist1h3f, Hist1h2ak, Smarca2, Hist1h2bm, Rrm1, Hist2h2bb, Hist1h2bh, Rrm2	0.0190463
Cluster.Delay	KEGG_PATHWAY	mmu04660:T cell receptor signaling pathway	13	2.57426	0.000439552	Cd28, Ctla4, Fos, Nras, Lck, Trav7d-3, Cd8a, Cd3d, Cd3e, Cd3g, Jun, Cd8b1, Pdcd1	0.0182958
Cluster.Delay	GOTERM_BP_FAT	GO:0045893~positive regulation of transcription, DNA-dependent	25	4.9505	0.000487243	Meis2, Rora, Adrb2, Ikzf2, Myc, Epas1, Sdpr, Med14, Klf7, Nfix, Foxm1, Ehf, Cenpk, Runx2, Rara, Foxo3, Ctnnb1, Fos, Wwtr1, Nfib, Atxn1, Smad4, Jun, Sox11, Aff1	0.021364
Cluster.Delay	GOTERM_BP_FAT	GO:0051254~positive regulation of RNA metabolic process	25	4.9505	0.000541853	Meis2, Rora, Adrb2, Ikzf2, Myc, Epas1, Sdpr, Med14, Klf7, Nfix, Foxm1, Ehf, Cenpk, Runx2, Rara, Foxo3, Ctnnb1, Fos, Wwtr1, Nfib, Atxn1, Smad4, Jun, Sox11, Aff1	0.0232207
Cluster.Delay	GOTERM_BP_FAT	GO:0031328~positive regulation of cellular biosynthetic process	30	5.94059	0.000609869	Meis2, Rora, Adrb2, Ikzf2, Myc, Epas1, Glmn, Sdpr, Med14, Klf7, Cd3e, Nfix, Foxm1, Ehf, Cenpk, Runx2, Cd28, Rara, Klf2, Foxo3, Rgmb, Ctnnb1, Fos, Wwtr1, Nfib, Atxn1, Smad4, Jun, Sox11, Aff1	0.0255498
Cluster.Delay	GOTERM_BP_FAT	GO:0045941~positive regulation of transcription	27	5.34653	0.000640345	Meis2, Rora, Adrb2, Ikzf2, Myc, Epas1, Sdpr, Med14, Klf7, Nfix, Foxm1, Ehf, Cenpk, Runx2, Rara, Klf2, Foxo3, Rgmb, Ctnnb1, Fos, Wwtr1, Nfib, Atxn1, Smad4, Jun, Sox11, Aff1	0.0262586
Cluster.Delay	GOTERM_BP_FAT	GO:0051174~regulation of phosphorus metabolic process	20	3.9604	0.000651039	Agap2, Cav1, Prkar1a, Aplp2, Fgf1, Bcl2, Casp3, Glmn, Bard1, Bmpr2, Atxn1, Cenpe, Smad4, Thy1, Cd3e, Ppp1r2, Jun, Ceacam1, Lime1, Lyn	0.0261538
Cluster.Delay	GOTERM_BP_FAT	GO:0019220~regulation of phosphate metabolic process	20	3.9604	0.000651039	Agap2, Cav1, Prkar1a, Aplp2, Fgf1, Bcl2, Casp3, Glmn, Bard1, Bmpr2, Atxn1, Cenpe, Smad4, Thy1, Cd3e, Ppp1r2, Jun, Ceacam1, Lime1, Lyn	0.0261538
Cluster.Delay	GOTERM_BP_FAT	GO:0006917~induction of apoptosis	14	2.77228	0.000687772	Cd28, Foxo3, Dapk1, Myc, Casp3, Col4a3, Lck, Brca1, Cd3e, Tradd, Ripk3, Uaca, Sh3glb1, Bbc3	0.0270648
Cluster.Delay	GOTERM_BP_FAT	GO:0012502~induction of programmed cell death	14	2.77228	0.000687772	Cd28, Foxo3, Dapk1, Myc, Casp3, Col4a3, Lck, Brca1, Cd3e, Tradd, Ripk3, Uaca, Sh3glb1, Bbc3	0.0270648
Cluster.Delay	GOTERM_BP_FAT	GO:0009891~positive regulation of biosynthetic process	30	5.94059	0.000706427	Meis2, Rora, Adrb2, Ikzf2, Myc, Epas1, Glmn, Sdpr, Med14, Klf7, Cd3e, Nfix, Foxm1, Ehf, Cenpk, Runx2, Cd28, Rara, Klf2, Foxo3, Rgmb, Ctnnb1, Fos, Wwtr1, Nfib, Atxn1, Smad4, Jun, Sox11, Aff1	0.0272515
Cluster.Delay	GOTERM_BP_FAT	GO:0032880~regulation of protein localization	10	1.9802	0.000784977	Smad4, Cep192, Dnajc1, Bcl2, Uaca, Glmn, Tacc3, Cenpf, Bard1, Cenpe	0.0296638
Cluster.Delay	GOTERM_BP_FAT	GO:0002429~immune response-activating cell surface receptor signaling pathway	7	1.38614	0.000808416	Ube2n, Lck, Thy1, Themis, Cd3e, Bcar1, Lyn	0.0299688
Cluster.Delay	GOTERM_BP_FAT	GO:0045944~positive regulation of transcription from RNA polymerase II promoter	22	4.35644	0.000892426	Meis2, Rara, Rora, Foxo3, Adrb2, Ctnnb1, Ikzf2, Myc, Epas1, Fos, Wwtr1, Nfib, Atxn1, Smad4, Sdpr, Med14, Nfix, Jun, Foxm1, Sox11, Cenpk, Runx2	0.0324308
Cluster.Delay	GOTERM_BP_FAT	GO:0010628~positive regulation of gene expression	27	5.34653	0.000946141	Meis2, Rora, Adrb2, Ikzf2, Myc, Epas1, Sdpr, Med14, Klf7, Nfix, Foxm1, Ehf, Cenpk, Runx2, Rara, Klf2, Foxo3, Rgmb, Ctnnb1, Fos, Wwtr1, Nfib, Atxn1, Smad4, Jun, Sox11, Aff1	0.0337359
Cluster.Delay	GOTERM_BP_FAT	GO:0006260~DNA replication	13	2.57426	0.000967925	Rad51, Polq, Cdc6, Blm, Nfib, Pole, Brca1, Pola1, Mcm6, Nfix, Rrm1, Gins2, Rrm2	0.033894
Cluster.Delay	GOTERM_BP_FAT	GO:0035295~tube development	18	3.56436	0.000997158	Rara, Cxcr4, Ctnnb1, Fgf1, Bcl2, Nrp1, Epas1, Stil, Nfib, Bmpr2, Smad4, Dhcr7, Tgif1, Gpc3, Dlc1, Dag1, Cxcl12, Foxf1	0.0342985
Cluster.Delay	GOTERM_BP_FAT	GO:0031577~spindle checkpoint	4	0.792079	0.00102888	Cep192, Birc5, Mad2l1, Cenpe	0.0347713
Cluster.Delay	GOTERM_BP_FAT	GO:0030217~T cell differentiation	9	1.78218	0.00108866	Cd28, Lck, Cd8a, Cd3d, Themis, Cd3e, Ctnnb1, Bcl2, Blm	0.0361436
Cluster.Delay	GOTERM_BP_FAT	GO:0042325~regulation of phosphorylation	19	3.76238	0.00109103	Agap2, Cav1, Prkar1a, Aplp2, Fgf1, Bcl2, Casp3, Glmn, Bard1, Bmpr2, Atxn1, Cenpe, Smad4, Thy1, Cd3e, Jun, Ceacam1, Lime1, Lyn	0.0356282
Cluster.Delay	GOTERM_BP_FAT	GO:0006325~chromatin organization	20	3.9604	0.00112236	Ube2n, Whsc1, Asf1b, Hdac1, Hist1h3a, Hist1h2bc, Uimc1, Hist1h4f, Hist1h2be, Hist1h2ba, Hist1h2bb, Dnmt1, Hist2h3b, Tbl1xr1, Hells, Hist2h3c1, Hist1h3g, Hist1h3f, Gsg2, Hist1h2ak, Smarca2, Hist1h2bm, Ezh2, Hist2h2bb, Hist1h2bh	0.0360434
Cluster.Delay	GOTERM_BP_FAT	GO:0002768~immune response-regulating cell surface receptor signaling pathway	7	1.38614	0.00118466	Ube2n, Lck, Thy1, Themis, Cd3e, Bcar1, Lyn	0.0374052
Cluster.Delay	GOTERM_BP_FAT	GO:0042110~T cell activation	11	2.17822	0.00130188	Cd28, Lck, Cxcr4, Cd8a, Cd3d, Themis, Cd3e, Ctnnb1, Bcl2, Blm, Cxcl12	0.0403938
Cluster.Delay	GOTERM_BP_FAT	GO:0008283~cell proliferation	17	3.36634	0.00130821	Rpl29, Racgap1, Cxcr4, Prkar1a, Hells, Ctnnb1, Bcl2, Uhrf2, Nras, Col4a3, Ncapg2, Pola1, Aspm, E2f8, Tacc3, Gng2, Cxcl12	0.0399651
Cluster.Delay	GOTERM_BP_FAT	GO:0042981~regulation of apoptosis	29	5.74257	0.00131855	Adrb2, Myc, Mcl1, Birc5, Lck, Birc3, G2e3, Cd3e, Cd3g, Ripk3, Nuak2, Bbc3, Cd28, Foxo3, Hells, Dapk1, Bcl2, Casp3, Nfkbid, Stil, Nras, Btg2, Bard1, Col4a3, Brca1, Tradd, Uaca, Sh3glb1, Cenpf	0.0396676
Cluster.Delay	GOTERM_BP_FAT	GO:0008285~negative regulation of cell proliferation	16	3.16832	0.00132108	Cdkn2c, Cav1, Bcl2, Casp3, Glmn, Nfib, Smad4, Smarca2, Ndfip1, Tgif1, Gpc3, Dlc1, Jun, Cav2, Cd9, Cdh5	0.039152
Cluster.Delay	GOTERM_BP_FAT	GO:0043065~positive regulation of apoptosis	17	3.36634	0.00136479	Cd28, Foxo3, Adrb2, Dapk1, Myc, Casp3, Nfkbid, Bard1, Col4a3, Lck, Brca1, Cd3e, Tradd, Ripk3, Uaca, Sh3glb1, Bbc3	0.0398305
Cluster.Delay	GOTERM_BP_FAT	GO:0043068~positive regulation of programmed cell death	17	3.36634	0.00147971	Cd28, Foxo3, Adrb2, Dapk1, Myc, Casp3, Nfkbid, Bard1, Col4a3, Lck, Brca1, Cd3e, Tradd, Ripk3, Uaca, Sh3glb1, Bbc3	0.0424933
Cluster.Delay	KEGG_PATHWAY	mmu04514:Cell adhesion molecules (CAMs)	14	2.77228	0.00150781	Cd28, Ctla4, Cd226, Ptprm, Icam2, Trav7d-3, Cd8a, Itga6, Sell, Pvrl3, Pecam1, Cd8b1, Cdh5, Pdcd1	0.04642
Cluster.Delay	GOTERM_BP_FAT	GO:0043067~regulation of programmed cell death	29	5.74257	0.00158803	Adrb2, Myc, Mcl1, Birc5, Lck, Birc3, G2e3, Cd3e, Cd3g, Ripk3, Nuak2, Bbc3, Cd28, Foxo3, Hells, Dapk1, Bcl2, Casp3, Nfkbid, Stil, Nras, Btg2, Bard1, Col4a3, Brca1, Tradd, Uaca, Sh3glb1, Cenpf	0.0448895
Cluster.Delay	GOTERM_BP_FAT	GO:0010942~positive regulation of cell death	17	3.36634	0.00161031	Cd28, Foxo3, Adrb2, Dapk1, Myc, Casp3, Nfkbid, Bard1, Col4a3, Lck, Brca1, Cd3e, Tradd, Ripk3, Uaca, Sh3glb1, Bbc3	0.04487
Cluster.Delay	GOTERM_BP_FAT	GO:0010941~regulation of cell death	29	5.74257	0.00174283	Adrb2, Myc, Mcl1, Birc5, Lck, Birc3, G2e3, Cd3e, Cd3g, Ripk3, Nuak2, Bbc3, Cd28, Foxo3, Hells, Dapk1, Bcl2, Casp3, Nfkbid, Stil, Nras, Btg2, Bard1, Col4a3, Brca1, Tradd, Uaca, Sh3glb1, Cenpf	0.0478087

## Sheet: Up_Down
Cluster	Category	Term	Count	%	Pvalue	Genes	Benjamini
Cluster.Up	GOTERM_BP_FAT	GO:0007049~cell cycle	102	12.7024	2.37408e-34	Pelo, Ckap5, Dclre1a, Sgol2, Sgol1, Anln, Spc24, E2f8, Mcm6, Dlgap5, Mis18bp1, 2610039C10Rik, Nuf2, Hells, Nde1, Rbbp8, Ncapd2, Cenpf, Stmn1, Prc1, Ccnh, Slfn1, Cep55, Bub1b, Cep110, Ska2, Cdca2, Cdca5, Cdc6, Bub1, Cit, Smc2, Daxx, Ccng1, Ncaph, Kif18a, Ndc80, Psmd13, Pim1, Ccdc99, Aurkb, Kif11, Kif20b, Brca1, Ska1, Ska3, 2400003C14Rik, Ube2c, Cenph, Spag5, Mad2l1, Ncapg2, Mdm2, Uhmk1, Ccna2, 492…	5.53872e-31
Cluster.Up	GOTERM_BP_FAT	GO:0000278~mitotic cell cycle	64	7.97011	7.58569e-33	Spag5, Ckap5, Mad2l1, Dclre1a, Ncapg2, Mdm2, Sgol1, Spc24, Anln, Ccna2, 4922501C03Rik, Dlgap5, Mis18bp1, 2610039C10Rik, Anapc4, Nusap1, Nuf2, Hells, Rbbp8, Nde1, App, Ncapd2, Cdca8, Cenpf, Stmn1, Ccnb1, Slfn1, Ercc6l, Chek1, Cep55, Bub1b, Ska2, Cdca2, Cdc6, Cdca5, Bub1, Cit, Birc5, Ccnb2, Smc2, Ccng1, Ccnf, Ncaph, Kif18a, Incenp, Ndc80, Cdca3, Kntc1, Cables1, Ccdc99, Aurkb, Itgb1, Kif11, Cenpe, K…	8.8487e-30
Cluster.Up	GOTERM_BP_FAT	GO:0051301~cell division	68	8.46824	1.32576e-32	Pelo, Spag5, Ckap5, Mad2l1, Dclre1a, Ncapg2, Sgol2, Sgol1, Anln, Spc24, Ccna2, 4922501C03Rik, Cdc14a, Ppp1ca, Mis18bp1, 2610039C10Rik, Racgap1, Anapc4, Nusap1, Nuf2, Hells, Nde1, Ncapd2, Cdca8, Top2a, Prc1, Ccnb1, Ercc6l, Cep55, Bub1b, Cep110, Ska2, Cdca2, Cdc6, Cdca5, Tial1, Bub1, Cit, Ccnd3, Birc5, Ccne2, Ccnb2, Smc2, Daxx, Cks1b, Ccng1, Cdc45, Ccnf, Ncaph, Incenp, Ndc80, Cdca3, Kntc1, Cables1,…	1.031e-29
Cluster.Up	GOTERM_BP_FAT	GO:0022402~cell cycle process	79	9.83811	5.24933e-32	Spag5, Ckap5, Mad2l1, Dclre1a, Ncapg2, Sgol2, Mdm2, Sgol1, Anln, Spc24, Uhmk1, Ccna2, 4922501C03Rik, Dlgap5, Tacc3, Mki67, Ppp1ca, Mis18bp1, 2610039C10Rik, Racgap1, Anapc4, Nusap1, Nuf2, Hells, Nde1, Tpx2, Rbbp8, App, Ncapd2, Skil, Cdca8, Cenpf, Stmn1, Ccnb1, Rad51, Slfn1, Ercc6l, Chek1, Cep55, Bub1b, Ska2, Cdca2, Cdc6, Cdca5, Bub1, Cit, Birc5, Ccnb2, Daxx, Smc2, Ccng1, Ccnf, Ncaph, Kif18a, Incen…	3.06167e-29
Cluster.Up	GOTERM_BP_FAT	GO:0022403~cell cycle phase	72	8.96638	1.17782e-31	Spag5, Ckap5, Mad2l1, Dclre1a, Ncapg2, Sgol2, Mdm2, Sgol1, Anln, Spc24, Ccna2, 4922501C03Rik, Dlgap5, Tacc3, Mki67, Ppp1ca, Mis18bp1, 2610039C10Rik, Anapc4, Nusap1, Nuf2, Hells, Nde1, Rbbp8, Tpx2, App, Ncapd2, Cdca8, Cenpf, Stmn1, Ccnb1, Rad51, Slfn1, Ercc6l, Chek1, Cep55, Bub1b, Ska2, Cdca2, Cdc6, Cdca5, Bub1, Cit, Birc5, Ccnb2, Smc2, Ccng1, Ccnf, Ncaph, Kif18a, Incenp, Ndc80, Cdca3, Psmd13, Mns…	5.4957e-29
Cluster.Up	GOTERM_BP_FAT	GO:0000087~M phase of mitotic cell cycle	55	6.84932	4.85198e-30	Spag5, Ckap5, Mad2l1, Dclre1a, Ncapg2, Sgol1, Spc24, Anln, Ccna2, 4922501C03Rik, Dlgap5, Mis18bp1, 2610039C10Rik, Nusap1, Nuf2, Anapc4, Hells, Nde1, Ncapd2, Cdca8, Cenpf, Ccnb1, Ercc6l, Cep55, Bub1b, Ska2, Cdca2, Cdc6, Cdca5, Bub1, Birc5, Cit, Ccnb2, Smc2, Ccng1, Ccnf, Ncaph, Kif18a, Incenp, Ndc80, Cdca3, Kntc1, Ccdc99, Aurkb, Kif11, Cenpe, Kif20b, Aspm, Plk1, Ska1, Ska3, Cdc25c, Ube2c, Cdk1, Cen…	1.88661e-27
Cluster.Up	GOTERM_BP_FAT	GO:0000279~M phase	64	7.97011	7.17867e-29	Spag5, Ckap5, Mad2l1, Dclre1a, Ncapg2, Sgol2, Sgol1, Spc24, Anln, Ccna2, 4922501C03Rik, Dlgap5, Tacc3, Mki67, Ppp1ca, Mis18bp1, 2610039C10Rik, Anapc4, Nusap1, Nuf2, Hells, Tpx2, Nde1, Ncapd2, Cdca8, Cenpf, Stmn1, Ccnb1, Rad51, Ercc6l, Cep55, Bub1b, Ska2, Cdca2, Cdc6, Cdca5, Bub1, Cit, Birc5, Ccnb2, Smc2, Ccng1, Ccnf, Ncaph, Kif18a, Incenp, Ndc80, Psmd13, Cdca3, Mns1, Kntc1, Ccdc99, Aurkb, Kif11, …	2.39255e-26
Cluster.Up	GOTERM_BP_FAT	GO:0000280~nuclear division	53	6.60025	1.44289e-28	Spag5, Ckap5, Mad2l1, Dclre1a, Ncapg2, Sgol1, Spc24, Anln, Ccna2, 4922501C03Rik, Mis18bp1, 2610039C10Rik, Nusap1, Nuf2, Anapc4, Hells, Nde1, Ncapd2, Cdca8, Ccnb1, Ercc6l, Cep55, Bub1b, Ska2, Cdca2, Cdca5, Cdc6, Bub1, Birc5, Cit, Ccnb2, Smc2, Ccng1, Ccnf, Ncaph, Kif18a, Incenp, Ndc80, Cdca3, Kntc1, Ccdc99, Aurkb, Kif11, Cenpe, Kif20b, Aspm, Plk1, Ska1, Ska3, Cdc25c, Ube2c, Cdk1, Cenph	4.20782e-26
Cluster.Up	GOTERM_BP_FAT	GO:0007067~mitosis	53	6.60025	1.44289e-28	Spag5, Ckap5, Mad2l1, Dclre1a, Ncapg2, Sgol1, Spc24, Anln, Ccna2, 4922501C03Rik, Mis18bp1, 2610039C10Rik, Nusap1, Nuf2, Anapc4, Hells, Nde1, Ncapd2, Cdca8, Ccnb1, Ercc6l, Cep55, Bub1b, Ska2, Cdca2, Cdca5, Cdc6, Bub1, Birc5, Cit, Ccnb2, Smc2, Ccng1, Ccnf, Ncaph, Kif18a, Incenp, Ndc80, Cdca3, Kntc1, Ccdc99, Aurkb, Kif11, Cenpe, Kif20b, Aspm, Plk1, Ska1, Ska3, Cdc25c, Ube2c, Cdk1, Cenph	4.20782e-26
Cluster.Up	GOTERM_BP_FAT	GO:0048285~organelle fission	53	6.60025	9.74492e-28	Spag5, Ckap5, Mad2l1, Dclre1a, Ncapg2, Sgol1, Spc24, Anln, Ccna2, 4922501C03Rik, Mis18bp1, 2610039C10Rik, Nusap1, Nuf2, Anapc4, Hells, Nde1, Ncapd2, Cdca8, Ccnb1, Ercc6l, Cep55, Bub1b, Ska2, Cdca2, Cdca5, Cdc6, Bub1, Birc5, Cit, Ccnb2, Smc2, Ccng1, Ccnf, Ncaph, Kif18a, Incenp, Ndc80, Cdca3, Kntc1, Ccdc99, Aurkb, Kif11, Cenpe, Kif20b, Aspm, Plk1, Ska1, Ska3, Cdc25c, Ube2c, Cdk1, Cenph	2.5261e-25
Cluster.Up	GOTERM_BP_FAT	GO:0006955~immune response	65	8.09465	2.41992e-17	H2-Q7, Ctla4, C1qa, Irgm1, H2-T23, H2-Q8, Cxcl10, Dclre1c, Gbp6, Tmem173, Bcl3, Ccl7, Sp110, Ccl4, Cd8a, Oas2, Ifng, Oasl2, Cd8b1, Oas1g, Lime1, Polr3k, Sh2d1a, Cd28, Sla2, Xcl1, Gbp8, Il27, Mx1, Foxp3, Tgtp1, Ifih1, Ddx58, C1qb, Cxcl11, Gbp11, Crtam, C1qc, Gadd45g, Oas1a, Tnfsf9, Mr1, H2-T22, Gbp5, Dhx58, Il18bp, Lax1, Oasl1, Rsad2, Tap1, Irf7, Tap2, Gbp4, Cd27, Themis, Psmb9, Psmb8, Ccr5, Samhd…	5.64567e-15
Cluster.Up	GOTERM_BP_FAT	GO:0051276~chromosome organization	49	6.10212	5.07249e-11	Hist1h2ao, Ube2n, Pelo, Asf1b, Whsc1, Hist1h4m, Hist1h3a, Mad2l1, Dclre1c, Hist1h2bc, Uimc1, Ncapg2, Sgol2, Wrn, Hist1h4f, Hist2h3b, Tbl1xr1, Aebp2, Nusap1, Hells, Hist1h3g, Ncapd2, Hist1h2ak, Hist1h1b, Cbx5, Top2a, Ezh2, Cbx3, Eya3, Hist1h2an, Hdac1, Cdca5, Rad54l, Cit, Hat1, Hist1h2be, Hist1h4b, Hist1h2ba, Hist1h2bb, Smc2, Dnmt1, Hist1h2af, Chd7, Ncaph, Kif18a, Ccdc99, Hist2h3c1, Hist2h2aa1, Hi…	1.07583e-08
Cluster.Up	GOTERM_BP_FAT	GO:0007059~chromosome segregation	19	2.36613	6.77298e-11	Incenp, Nuf2, Ndc80, Nusap1, Ccdc99, Ska2, Mad2l1, Cdca5, Cenpe, Sgol2, Cit, Birc5, Sgol1, Ska1, Ska3, Top2a, Cenpf, Kif18a, Cenph	1.31678e-08
Cluster.Up	GOTERM_BP_FAT	GO:0006323~DNA packaging	23	2.86426	1.27568e-10	Hist1h2an, Hist1h2ao, Asf1b, Hist1h4m, Hist1h3a, Cdca5, Hist1h2bc, Ncapg2, Hist1h4f, Hist1h2be, Hist1h4b, Hist1h2ba, Hist1h2bb, Smc2, Hist1h2af, Ncaph, Hist2h3b, Nusap1, Hells, Hist2h3c1, Hist2h2aa1, Hist1h3g, Ncapd2, Hist1h3f, H2afz, Hist1h2ak, Hist1h1b, Hist1h2bm, Top2a, Hist1h2bp, Hist2h2bb, Hist1h2bh	2.28936e-08
Cluster.Up	KEGG_PATHWAY	mmu05322:Systemic lupus erythematosus	22	2.73973	1.6798e-08	Hist1h2an, Hist1h2ao, C1qa, Hist1h3a, Hist1h4m, Hist1h2bc, Trav7d-3, Cd86, Hist1h4f, Ifng, Hist1h2be, Hist1h4b, Hist1h2ba, Hist1h2bb, Hist1h2af, Hist2h3b, Cd28, Hist2h3c1, Hist2h2aa1, Hist1h3g, Hist1h3f, H2afz, Hist1h2ak, Hist1h2bm, C1qb, Il10, Hist1h2bp, Cbx3, Hist2h2bb, Hist1h2bh, C1qc	2.4861e-06
Cluster.Up	GOTERM_BP_FAT	GO:0050863~regulation of T cell activation	21	2.61519	1.74103e-08	Cd28, Cd27, Adora2a, Tigit, Casp3, Glmn, Blm, Lck, Cd274, Thy1, Il27, Ndfip1, Foxp3, Cd3e, Ifng, Il2ra, Lag3, Pdcd1lg2, Cenpf, Cd5, Zap70	2.9013e-06
Cluster.Up	GOTERM_BP_FAT	GO:0002694~regulation of leukocyte activation	25	3.11333	2.28627e-08	Rora, Glmn, Lck, Cd274, Ndfip1, Thy1, Slc7a2, Cd3e, Ifng, Il2ra, Pdcd1lg2, Cd5, Zap70, Cd28, Cd27, Tigit, Tnfrsf4, Adora2a, Casp3, Blm, Il27, Foxp3, Lag3, Il10, Cenpf	3.5559e-06
Cluster.Up	GOTERM_BP_FAT	GO:0050865~regulation of cell activation	25	3.11333	2.95624e-08	Rora, Glmn, Lck, Cd274, Ndfip1, Thy1, Slc7a2, Cd3e, Ifng, Il2ra, Pdcd1lg2, Cd5, Zap70, Cd28, Cd27, Tigit, Tnfrsf4, Adora2a, Casp3, Blm, Il27, Foxp3, Lag3, Il10, Cenpf	4.31055e-06
Cluster.Up	KEGG_PATHWAY	mmu04110:Cell cycle	24	2.98879	4.26154e-08	Cdkn2c, Anapc4, Hdac1, Chek1, Bub1b, Mad2l1, Cdc6, Bub1, Mcm4, Mdm2, Ccnd3, Ccne2, Plk1, Ccnb2, Mcm6, Ccna2, Cdc25c, Ttk, Cdc14a, Cdc45, Cdk1, Ccnb1, Gadd45g, Ccnh	3.15353e-06
Cluster.Up	GOTERM_BP_FAT	GO:0046649~lymphocyte activation	27	3.36239	1.01734e-07	Dclre1c, Ptpn22, Tcra, Bcl3, Ccnd3, Lck, Cd86, Lax1, Cd8a, Cd3d, Cd3e, Irf1, Bak1, Zbtb32, Slamf1, Zap70, Cd28, Cd27, Sla2, Hells, Themis, Ctnnb1, Blm, Foxp3, Hprt, Nlrc3, Gadd45g	1.39614e-05
Cluster.Up	GOTERM_BP_FAT	GO:0051249~regulation of lymphocyte activation	23	2.86426	1.26638e-07	Cd28, Cd27, Adora2a, Tigit, Tnfrsf4, Casp3, Glmn, Blm, Lck, Cd274, Thy1, Il27, Ndfip1, Foxp3, Cd3e, Ifng, Il2ra, Lag3, Pdcd1lg2, Il10, Cd5, Cenpf, Zap70	1.64136e-05
Cluster.Up	GOTERM_BP_FAT	GO:0045321~leukocyte activation	29	3.61146	1.27176e-07	Dclre1c, Ptpn22, Tcra, Bcl3, Lck, Ccnd3, Cd86, Lax1, Cd8a, Cd3d, Slc7a2, Cd3e, Irf1, Bak1, Zbtb32, Slamf1, Zap70, Cd28, Cd27, Sla2, Hells, Themis, Ctnnb1, Blm, Foxp3, Hprt, Sbno2, Nlrc3, Gadd45g	1.56158e-05
Cluster.Up	GOTERM_BP_FAT	GO:0001817~regulation of cytokine production	22	2.73973	2.96738e-07	Cd28, Cd27, H2-Q7, Tigit, H2-Q8, Tnfrsf4, Ubash3a, Glmn, Bcl3, Ndfip1, Pycard, Foxp3, Casp1, Cd3e, Ifng, Irf1, Lag3, Ddx58, Zbtb32, Il10, Crtam, Cenpf, F2r	3.46139e-05
Cluster.Up	GOTERM_BP_FAT	GO:0042110~T cell activation	20	2.49066	3.01256e-07	Cd28, Sla2, Themis, Ctnnb1, Blm, Ptpn22, Tcra, Bcl3, Lck, Ccnd3, Cd86, Cd8a, Cd3d, Foxp3, Cd3e, Irf1, Zbtb32, Zap70, Nlrc3, Gadd45g	3.34676e-05
Cluster.Up	GOTERM_BP_FAT	GO:0031497~chromatin assembly	16	1.99253	3.77327e-07	Hist1h2an, Hist1h2ao, Asf1b, Hist1h3a, Hist1h4m, Hist1h2bc, Hist1h4f, Hist1h2be, Hist1h4b, Hist1h2ba, Hist1h2bb, Hist1h2af, Hist2h3b, Hells, Hist2h3c1, Hist2h2aa1, Hist1h3g, Hist1h3f, Hist1h2ak, H2afz, Hist1h1b, Hist1h2bm, Hist1h2bp, Hist2h2bb, Hist1h2bh	4.0013e-05
Cluster.Up	GOTERM_BP_FAT	GO:0001775~cell activation	30	3.73599	4.3775e-07	Dclre1c, Ptpn22, Tcra, Bcl3, Lck, Ccnd3, Cd86, Lax1, Cd8a, Cd3d, Slc7a2, Cd3e, Irf1, Bak1, Zbtb32, Slamf1, Zap70, Cd28, Cd27, Sla2, Hells, Themis, Adora2a, Ctnnb1, Blm, Foxp3, Hprt, Sbno2, Nlrc3, Gadd45g	4.44021e-05
Cluster.Up	GOTERM_BP_FAT	GO:0065004~protein-DNA complex assembly	16	1.99253	4.52306e-07	Hist1h2an, Hist1h2ao, Asf1b, Hist1h3a, Hist1h4m, Hist1h2bc, Hist1h4f, Hist1h2be, Hist1h4b, Hist1h2ba, Hist1h2bb, Hist1h2af, Hist2h3b, Hells, Hist2h3c1, Hist2h2aa1, Hist1h3g, Hist1h3f, Hist1h2ak, H2afz, Hist1h1b, Hist1h2bm, Hist1h2bp, Hist2h2bb, Hist1h2bh	4.39669e-05
Cluster.Up	GOTERM_BP_FAT	GO:0002684~positive regulation of immune system process	27	3.36239	4.62335e-07	Ube2n, H2-Q7, Cacnb3, C1qa, H2-Q8, Ptpn22, Lck, Lax1, Thy1, Cd3e, Ifng, Il2ra, Pdcd1lg2, Cd5, Zap70, Tap2, Cd28, Sh2d1a, Cd27, Themis, Tnfrsf4, Blm, Thbs1, Foxp3, Lag3, C1qb, Crtam, C1qc	4.31442e-05
Cluster.Up	GOTERM_BP_FAT	GO:0006333~chromatin assembly or disassembly	19	2.36613	5.44211e-07	Hist1h2an, Hist1h2ao, Asf1b, Hist1h4m, Hist1h3a, Hist1h2bc, Hist1h4f, Hist1h2be, Hist1h4b, Hist1h2ba, Hist1h2bb, Hist1h2af, Chd7, Hist2h3b, Hells, Hist2h3c1, Hist2h2aa1, Hist1h3g, Hist1h3f, H2afz, Hist1h2ak, Hist1h1b, Hist1h2bm, Cbx5, Hist1h2bp, Cbx3, Hist2h2bb, Hist1h2bh	4.88313e-05
Cluster.Up	GOTERM_BP_FAT	GO:0007017~microtubule-based process	27	3.36239	7.38639e-07	Kif2c, Ckap5, Birc5, Kif22, Tacc3, Kif18a, Kif4, Cep192, Nuf2, Ndc80, Nusap1, Tpx2, Nde1, Ccdc99, Kif15, Kif13b, App, Htt, Kif11, Dst, Tes, Cenpe, Kif20b, Brca1, Kif14, Tekt2, Stmn1	6.38219e-05
Cluster.Up	GOTERM_BP_FAT	GO:0006952~defense response	43	5.35492	7.69185e-07	H2-Q7, C1qa, Irgm1, H2-Q8, Cxcl10, Csnk2b, Hif1a, Dhx58, Bcl3, Chst2, Tmem173, Ccl7, Sp110, Ccl4, Nfkbiz, Slc7a2, Ifng, Rsad2, Tap1, F2r, Polr3k, Ifi47, Sh2d1a, Tnfrsf4, Ccr5, Samhd1, Ccl2, Kdm6b, Stat3, Lipa, Mefv, Thbs1, Il27, Mx1, Ccl12, Pycard, Apaf1, Ddx58, Ifih1, C1qb, Cxcl11, Il10, Cxcl9, C1qc	6.40875e-05
Cluster.Up	KEGG_PATHWAY	mmu04115:p53 signaling pathway	16	1.99253	8.34323e-07	Chek1, Casp3, Mdm2, Ccnd3, Ccne2, Thbs1, Gtse1, Ccnb2, Apaf1, Ccng1, Cycs, Rrm2, Cdk1, Gadd45g, Ccnb1, Casp8	4.11591e-05
Cluster.Up	GOTERM_BP_FAT	GO:0048584~positive regulation of response to stimulus	25	3.11333	8.53217e-07	Ube2n, H2-Q7, Cacnb3, C1qa, H2-Q8, Uimc1, Ptpn22, Lck, Lax1, Thy1, Cd3e, Zap70, Tap2, Sh2d1a, Cd28, Cd27, Themis, Thbs1, Foxp3, Prkca, Lag3, C1qb, Crtam, Jak2, C1qc, Eya3	6.86375e-05
Cluster.Up	GOTERM_BP_FAT	GO:0070201~regulation of establishment of protein localization	15	1.868	1.10639e-06	Cep192, Tnfrsf4, Adora2a, Glmn, Bard1, Kcnn4, Dnajc1, Foxp3, Casp1, Pycard, Ifng, Uhmk1, Cenpf, Tacc3, Crtam	8.60367e-05
Cluster.Up	GOTERM_BP_FAT	GO:0006334~nucleosome assembly	15	1.868	1.57354e-06	Hist1h2an, Hist1h2ao, Asf1b, Hist2h3c1, Hist2h2aa1, Hist1h4m, Hist1h3g, Hist1h3a, Hist1h3f, Hist1h2bc, H2afz, Hist1h2ak, Hist1h4f, Hist1h1b, Hist1h2be, Hist1h4b, Hist1h2ba, Hist1h2bm, Hist1h2bb, Hist1h2bp, Hist2h2bb, Hist1h2af, Hist1h2bh, Hist2h3b	0.000118414
Cluster.Up	GOTERM_BP_FAT	GO:0043065~positive regulation of apoptosis	29	3.61146	1.64989e-06	Runx3, Gzmb, Bcl3, Lck, Sp110, Cd3e, Bak1, Il2ra, Ripk3, Cycs, Cd5, Dapk2, Cd28, Cd27, Ifi204, Adora2a, Dapk1, Bcl2l11, Casp3, Bard1, Brca1, Ern1, Casp4, Pycard, Tradd, Casp1, Apaf1, Prkca, Il10	0.00012028
Cluster.Up	GOTERM_BP_FAT	GO:0012502~induction of programmed cell death	23	2.86426	1.71476e-06	Cd28, Cd27, Ifi204, Runx3, Adora2a, Dapk1, Gzmb, Casp3, Bcl3, Lck, Brca1, Sp110, Ern1, Casp4, Pycard, Casp1, Cd3e, Tradd, Apaf1, Prkca, Ripk3, Cd5, Dapk2	0.000121221
Cluster.Up	GOTERM_BP_FAT	GO:0006917~induction of apoptosis	23	2.86426	1.71476e-06	Cd28, Cd27, Ifi204, Runx3, Adora2a, Dapk1, Gzmb, Casp3, Bcl3, Lck, Brca1, Sp110, Ern1, Casp4, Pycard, Casp1, Cd3e, Tradd, Apaf1, Prkca, Ripk3, Cd5, Dapk2	0.000121221
Cluster.Up	GOTERM_BP_FAT	GO:0043068~positive regulation of programmed cell death	29	3.61146	1.93487e-06	Runx3, Gzmb, Bcl3, Lck, Sp110, Cd3e, Bak1, Il2ra, Ripk3, Cycs, Cd5, Dapk2, Cd28, Cd27, Ifi204, Adora2a, Dapk1, Bcl2l11, Casp3, Bard1, Brca1, Ern1, Casp4, Pycard, Tradd, Casp1, Apaf1, Prkca, Il10	0.000132758
Cluster.Up	GOTERM_BP_FAT	GO:0010942~positive regulation of cell death	29	3.61146	2.29257e-06	Runx3, Gzmb, Bcl3, Lck, Sp110, Cd3e, Bak1, Il2ra, Ripk3, Cycs, Cd5, Dapk2, Cd28, Cd27, Ifi204, Adora2a, Dapk1, Bcl2l11, Casp3, Bard1, Brca1, Ern1, Casp4, Pycard, Tradd, Casp1, Apaf1, Prkca, Il10	0.000152805
Cluster.Up	GOTERM_BP_FAT	GO:0050708~regulation of protein secretion	10	1.24533	2.34598e-06	Kcnn4, Dnajc1, Pycard, Tnfrsf4, Adora2a, Casp1, Foxp3, Ifng, Glmn, Crtam	0.000152021
Cluster.Up	GOTERM_BP_FAT	GO:0006259~DNA metabolic process	40	4.98132	2.59402e-06	Rad51, Ube2n, Chek1, Polq, Dclre1c, Cdc6, Rad54l, Uimc1, Pole, Dclre1a, Esco2, Wrn, Mcm4, Mcm10, Ccne2, Brip1, Kif22, Mcm6, Polk, Dnmt1, Cdc45, Rad54b, Trex1, Hells, Casp3, Neil3, Blm, Tk1, Chaf1a, Bard1, Brca1, Pola1, Apaf1, Rrm1, Top2a, Gins2, Clspn, Rrm2, Dtl, Eya3	0.00016355
Cluster.Up	GOTERM_BP_FAT	GO:0009615~response to virus	15	1.868	2.60627e-06	H2-Q7, H2-Q8, Isg15, Eif2ak2, Samhd1, Zc3hav1, Ifi27l2a, Mx1, Ifng, Tgtp1, Rsad2, Ddx58, Ifih1, Irf7, Polr3k, Oas1a	0.000159999
Cluster.Up	GOTERM_BP_FAT	GO:0034728~nucleosome organization	15	1.868	2.60627e-06	Hist1h2an, Hist1h2ao, Asf1b, Hist2h3c1, Hist2h2aa1, Hist1h4m, Hist1h3g, Hist1h3a, Hist1h3f, Hist1h2bc, H2afz, Hist1h2ak, Hist1h4f, Hist1h1b, Hist1h2be, Hist1h4b, Hist1h2ba, Hist1h2bm, Hist1h2bb, Hist1h2bp, Hist2h2bb, Hist1h2af, Hist1h2bh, Hist2h3b	0.000159999
Cluster.Up	GOTERM_BP_FAT	GO:0030217~T cell differentiation	15	1.868	2.60627e-06	Cd28, Themis, Ctnnb1, Blm, Ptpn22, Tcra, Bcl3, Lck, Cd8a, Cd3d, Foxp3, Cd3e, Irf1, Zap70, Gadd45g	0.000159999
Cluster.Up	GOTERM_BP_FAT	GO:0042981~regulation of apoptosis	48	5.97758	2.73703e-06	Traf1, Runx3, Gzmb, Hif1a, Bcl3, Wrn, Birc5, Lck, Sp110, G2e3, Cd3e, Cd3g, Atg5, Bak1, Il2ra, Ripk3, Cd5, Cycs, F2r, Dapk2, Casp8, Cd28, Cd27, Ifi204, Hells, Adora2a, Tnfrsf4, Pim1, Bcl2l11, Dapk1, Casp3, Cflar, Nras, Stil, Htt, Bard1, Brca1, Ern1, Casp4, Skil, Tradd, Pycard, Casp1, Apaf1, Prkca, Ifih1, Il10, Cenpf	0.000163718
Cluster.Up	GOTERM_BP_FAT	GO:0050714~positive regulation of protein secretion	8	0.996264	2.86548e-06	Kcnn4, Pycard, Tnfrsf4, Adora2a, Casp1, Ifng, Glmn, Crtam	0.000167116
Cluster.Up	GOTERM_BP_FAT	GO:0000226~microtubule cytoskeleton organization	18	2.24159	3.29095e-06	Cep192, Nuf2, Ndc80, Nusap1, Nde1, Tpx2, Ccdc99, Ckap5, Kif11, Dst, Tes, Cenpe, Brca1, Birc5, Tekt2, Tacc3, Stmn1, Kif18a	0.000187246
Cluster.Up	GOTERM_BP_FAT	GO:0043067~regulation of programmed cell death	48	5.97758	3.8564e-06	Traf1, Runx3, Gzmb, Hif1a, Bcl3, Wrn, Birc5, Lck, Sp110, G2e3, Cd3e, Cd3g, Atg5, Bak1, Il2ra, Ripk3, Cd5, Cycs, F2r, Dapk2, Casp8, Cd28, Cd27, Ifi204, Hells, Adora2a, Tnfrsf4, Pim1, Bcl2l11, Dapk1, Casp3, Cflar, Nras, Stil, Htt, Bard1, Brca1, Ern1, Casp4, Skil, Tradd, Pycard, Casp1, Apaf1, Prkca, Ifih1, Il10, Cenpf	0.000214191
Cluster.Up	GOTERM_BP_FAT	GO:0032880~regulation of protein localization	16	1.99253	4.24925e-06	Cep192, Tnfrsf4, Adora2a, Glmn, Bard1, Cenpe, Kcnn4, Dnajc1, Foxp3, Casp1, Pycard, Ifng, Uhmk1, Crtam, Cenpf, Tacc3	0.000230521
Cluster.Up	GOTERM_BP_FAT	GO:0010941~regulation of cell death	48	5.97758	4.45155e-06	Traf1, Runx3, Gzmb, Hif1a, Bcl3, Wrn, Birc5, Lck, Sp110, G2e3, Cd3e, Cd3g, Atg5, Bak1, Il2ra, Ripk3, Cd5, Cycs, F2r, Dapk2, Casp8, Cd28, Cd27, Ifi204, Hells, Adora2a, Tnfrsf4, Pim1, Bcl2l11, Dapk1, Casp3, Cflar, Nras, Stil, Htt, Bard1, Brca1, Ern1, Casp4, Skil, Tradd, Pycard, Casp1, Apaf1, Prkca, Ifih1, Il10, Cenpf	0.000236006
Cluster.Up	GOTERM_BP_FAT	GO:0042129~regulation of T cell proliferation	13	1.61893	4.60873e-06	Cd28, Casp3, Glmn, Blm, Cd274, Il27, Ndfip1, Foxp3, Cd3e, Ifng, Il2ra, Pdcd1lg2, Zap70	0.000238909
Cluster.Up	GOTERM_BP_FAT	GO:0030098~lymphocyte differentiation	18	2.24159	4.77869e-06	Cd28, Themis, Hells, Ctnnb1, Blm, Dclre1c, Ptpn22, Tcra, Bcl3, Lck, Cd8a, Cd3d, Foxp3, Cd3e, Irf1, Bak1, Zap70, Gadd45g	0.000242334
Cluster.Up	GOTERM_BP_FAT	GO:0032944~regulation of mononuclear cell proliferation	15	1.868	4.90453e-06	Cd28, Tnfrsf4, Casp3, Glmn, Blm, Cd274, Il27, Ndfip1, Foxp3, Cd3e, Ifng, Il2ra, Pdcd1lg2, Il10, Zap70	0.000243424
Cluster.Up	GOTERM_BP_FAT	GO:0050670~regulation of lymphocyte proliferation	15	1.868	4.90453e-06	Cd28, Tnfrsf4, Casp3, Glmn, Blm, Cd274, Il27, Ndfip1, Foxp3, Cd3e, Ifng, Il2ra, Pdcd1lg2, Il10, Zap70	0.000243424
Cluster.Up	GOTERM_BP_FAT	GO:0006915~apoptosis	42	5.23039	4.9423e-06	Traf1, Gzmb, Eif2ak2, Aimp2, Bub1b, Tial1, Tnfrsf18, Tmem173, Lck, Birc5, Sp110, G2e3, Ifng, Bak1, Il2ra, Ripk3, Aktip, Daxx, Cycs, Dapk2, Casp8, Cd27, Xaf1, Bcl2l11, Dapk1, Ctnnb1, App, Casp3, Cflar, Htt, Mfsd10, Fam188a, Ern1, Casp4, Tradd, Pycard, Casp1, Apaf1, Ckap2, Jak2, Pdcd1, Gadd45g	0.000240188
Cluster.Up	KEGG_PATHWAY	mmu05340:Primary immunodeficiency	11	1.36986	5.70936e-06	Lck, Cd8a, Cd3d, Icos, Cd3e, Tap1, Dclre1c, Cd8b1, Zap70, Tap2, Jak3	0.000211225
Cluster.Up	GOTERM_BP_FAT	GO:0016265~death	45	5.60399	6.14436e-06	Traf1, Gzmb, Eif2ak2, Aimp2, Bub1b, Tial1, Tnfrsf18, Tmem173, Lck, Birc5, Sp110, G2e3, Ifng, Bak1, Il2ra, Ripk3, Aktip, Daxx, Cycs, F2r, Dapk2, Casp8, Cd27, Xaf1, Bcl2l11, Dapk1, Ctnnb1, App, Casp3, Gzmc, Cflar, Htt, Mfsd10, Fam188a, Ern1, Casp4, Tradd, Pycard, Casp1, Apaf1, Ckap2, Hprt, Jak2, Pdcd1, Gadd45g	0.000292505
Cluster.Up	GOTERM_BP_FAT	GO:0033554~cellular response to stress	38	4.73225	6.14534e-06	Rad51, Dusp19, Ube2n, Chek1, Polq, Eif2ak2, Ccdc47, Hif1a, Dclre1c, Rad54l, Uimc1, Pole, Dclre1a, Esco2, Bcl3, Wrn, Brip1, Kif22, Ifng, Atg5, Atad5, Polk, Rad54b, Trex1, Ifi204, Casp3, Neil3, Blm, Chaf1a, Bard1, Brca1, Ptplad1, Ern1, Pola1, Clspn, Cdk1, Dtl, Eya3	0.000286701
Cluster.Up	GOTERM_BP_FAT	GO:0070663~regulation of leukocyte proliferation	15	1.868	6.62151e-06	Cd28, Tnfrsf4, Casp3, Glmn, Blm, Cd274, Il27, Ndfip1, Foxp3, Cd3e, Ifng, Il2ra, Pdcd1lg2, Il10, Zap70	0.000302857
Cluster.Up	GOTERM_BP_FAT	GO:0012501~programmed cell death	42	5.23039	7.48031e-06	Traf1, Gzmb, Eif2ak2, Aimp2, Bub1b, Tial1, Tnfrsf18, Tmem173, Lck, Birc5, Sp110, G2e3, Ifng, Bak1, Il2ra, Ripk3, Aktip, Daxx, Cycs, Dapk2, Casp8, Cd27, Xaf1, Bcl2l11, Dapk1, Ctnnb1, App, Casp3, Cflar, Htt, Mfsd10, Fam188a, Ern1, Casp4, Tradd, Pycard, Casp1, Apaf1, Ckap2, Jak2, Pdcd1, Gadd45g	0.000335552
Cluster.Up	GOTERM_BP_FAT	GO:0008219~cell death	44	5.47945	7.75229e-06	Traf1, Gzmb, Eif2ak2, Aimp2, Bub1b, Tial1, Tnfrsf18, Tmem173, Lck, Birc5, Sp110, G2e3, Ifng, Bak1, Il2ra, Ripk3, Aktip, Daxx, Cycs, Dapk2, Casp8, Cd27, Xaf1, Bcl2l11, Dapk1, Ctnnb1, App, Casp3, Gzmc, Cflar, Htt, Mfsd10, Fam188a, Ern1, Casp4, Tradd, Pycard, Casp1, Apaf1, Ckap2, Hprt, Jak2, Pdcd1, Gadd45g	0.00034119
Cluster.Up	GOTERM_BP_FAT	GO:0000910~cytokinesis	9	1.1208	9.61075e-06	Incenp, Birc5, Cit, Racgap1, Nusap1, Anln, Daxx, Aurkb, Prc1	0.000415136
Cluster.Up	GOTERM_BP_FAT	GO:0006974~response to DNA damage stimulus	30	3.73599	9.88512e-06	Rad51, Ube2n, Chek1, Polq, Dclre1c, Rad54l, Uimc1, Pole, Dclre1a, Esco2, Bcl3, Wrn, Brip1, Kif22, Atad5, Polk, Rad54b, Trex1, Ifi204, Casp3, Neil3, Blm, Chaf1a, Bard1, Brca1, Pola1, Clspn, Cdk1, Dtl, Eya3	0.000419223
Cluster.Up	GOTERM_BP_FAT	GO:0051726~regulation of cell cycle	25	3.11333	1.02121e-05	Runx3, Chek1, Mad2l1, Uimc1, Mdm2, Birc5, Ccnd3, Ccne2, Bak1, Tacc3, Cep192, Cd28, Gmnn, Nusap1, Cables1, App, Casp3, Itgb1, Nras, Cep76, Cenpe, Clspn, Cenpf, Cdk1, Gadd45g	0.000425356
Cluster.Up	GOTERM_BP_FAT	GO:0050851~antigen receptor-mediated signaling pathway	10	1.24533	1.23363e-05	Ube2n, Lck, Lax1, Thy1, Themis, Cacnb3, Cd3e, Foxp3, Zap70, Ptpn22	0.000504797
Cluster.Up	GOTERM_BP_FAT	GO:0032886~regulation of microtubule-based process	11	1.36986	1.25874e-05	Cep192, Ska1, Ska3, Ska2, Tacc3, Cenpf, Dst, Cep76, Tes, Stmn1, Cenpe	0.000506191
Cluster.Up	GOTERM_BP_FAT	GO:0051223~regulation of protein transport	13	1.61893	1.31945e-05	Tnfrsf4, Adora2a, Glmn, Bard1, Kcnn4, Dnajc1, Foxp3, Casp1, Pycard, Ifng, Uhmk1, Tacc3, Crtam	0.000521611
Cluster.Up	GOTERM_BP_FAT	GO:0050778~positive regulation of immune response	19	2.36613	1.39621e-05	Cd28, Sh2d1a, Ube2n, H2-Q7, Cacnb3, Themis, C1qa, H2-Q8, Ptpn22, Lck, Thy1, Lax1, Foxp3, Cd3e, Lag3, C1qb, Crtam, Zap70, Tap2, C1qc	0.000542749
Cluster.Up	GOTERM_BP_FAT	GO:0006260~DNA replication	20	2.49066	1.85847e-05	Rad51, Polq, Blm, Tk1, Cdc6, Chaf1a, Pole, Wrn, Brca1, Mcm4, Ccne2, Mcm10, Pola1, Mcm6, Rrm1, Gins2, Polk, Cdc45, Rrm2, Dtl	0.000710544
Cluster.Up	GOTERM_BP_FAT	GO:0050707~regulation of cytokine secretion	7	0.871731	1.86398e-05	Pycard, Tnfrsf4, Casp1, Foxp3, Ifng, Glmn, Crtam	0.000701157
Cluster.Up	GOTERM_BP_FAT	GO:0050852~T cell receptor signaling pathway	8	0.996264	2.09364e-05	Ube2n, Thy1, Themis, Cacnb3, Cd3e, Foxp3, Zap70, Ptpn22	0.00077502
Cluster.Up	GOTERM_BP_FAT	GO:0006325~chromatin organization	31	3.86052	2.21196e-05	Hist1h2an, Ube2n, Hist1h2ao, Whsc1, Asf1b, Hdac1, Hist1h4m, Hist1h3a, Hist1h2bc, Uimc1, Hist1h4f, Hat1, Hist1h2be, Hist1h4b, Hist1h2ba, Hist1h2bb, Dnmt1, Hist1h2af, Chd7, Hist2h3b, Tbl1xr1, Aebp2, Hells, Hist2h3c1, Hist2h2aa1, Hist1h3g, Hist1h3f, Gsg2, Kdm6b, Hist1h2ak, H2afz, Hist1h1b, Hist1h2bm, Cbx5, Ezh2, Cbx3, Hist1h2bp, Hist2h2bb, Hist1h2bh, Eya3	0.000806012
Cluster.Up	GOTERM_BP_FAT	GO:0002521~leukocyte differentiation	19	2.36613	2.53557e-05	Cd28, Hells, Themis, Ctnnb1, Blm, Dclre1c, Ptpn22, Tcra, Bcl3, Lck, Cd8a, Cd3d, Foxp3, Cd3e, Irf1, Bak1, Zap70, Gadd45g, Casp8	0.000909672
Cluster.Up	GOTERM_BP_FAT	GO:0051329~interphase of mitotic cell cycle	11	1.36986	2.78976e-05	Mdm2, Birc5, Slfn1, Pola1, Rbbp8, Chek1, Cables1, App, Itgb1, Cdca5, Cenpf	0.000985664
Cluster.Up	GOTERM_BP_FAT	GO:0002429~immune response-activating cell surface receptor signaling pathway	10	1.24533	3.80994e-05	Ube2n, Lck, Lax1, Thy1, Themis, Cacnb3, Cd3e, Foxp3, Zap70, Ptpn22	0.0013258
Cluster.Up	GOTERM_BP_FAT	GO:0008283~cell proliferation	26	3.23786	3.91343e-05	Pelo, Sh2d2a, Ncapg2, Ccnd3, Cd86, E2f8, Bak1, Zbtb32, Tacc3, Mki67, Rpl29, Cd27, Racgap1, Hells, Prkar1a, Pim1, Nde1, Ctnnb1, Uhrf2, Nras, Lipa, Stat4, Pola1, Aspm, Hprt, Gng2	0.00134178
Cluster.Up	GOTERM_BP_FAT	GO:0051325~interphase	11	1.36986	4.02385e-05	Mdm2, Birc5, Slfn1, Pola1, Rbbp8, Chek1, Cables1, App, Itgb1, Cdca5, Cenpf	0.00135963
Cluster.Up	GOTERM_BP_FAT	GO:0050868~negative regulation of T cell activation	10	1.24533	4.67174e-05	Cd274, Ndfip1, Adora2a, Tigit, Foxp3, Il2ra, Lag3, Pdcd1lg2, Casp3, Glmn	0.00155585
Cluster.Up	GOTERM_BP_FAT	GO:0051250~negative regulation of lymphocyte activation	11	1.36986	4.79837e-05	Cd274, Ndfip1, Adora2a, Tigit, Foxp3, Il2ra, Lag3, Pdcd1lg2, Casp3, Glmn, Il10	0.0015755
Cluster.Up	GOTERM_BP_FAT	GO:0048534~hemopoietic or lymphoid organ development	28	3.48692	4.8413e-05	Ebp, Hif1a, Dclre1c, Ptpn22, Id2, Tcra, Bcl3, Lck, Cd8a, Ccnb2, Cd3d, Cd3e, Irf1, Bak1, Zbtb32, Tacc3, Zap70, Casp8, Cd28, Hells, Themis, Bcl2l11, Ctnnb1, Blm, Foxp3, Jak2, Jak3, Gadd45g	0.00156752
Cluster.Up	KEGG_PATHWAY	mmu04660:T cell receptor signaling pathway	18	2.24159	5.43797e-05	Cd28, Ctla4, Nras, Map3k8, Lck, Trav7d-3, Nfkbie, Cd8a, Nfkbib, Icos, Cd3d, Cd3e, Ifng, Cd3g, Il10, Cd8b1, Zap70, Pdcd1	0.00160839
Cluster.Up	GOTERM_BP_FAT	GO:0006281~DNA repair	24	2.98879	5.51624e-05	Rad51, Ube2n, Polq, Chek1, Neil3, Blm, Dclre1c, Bard1, Chaf1a, Rad54l, Uimc1, Pole, Dclre1a, Esco2, Wrn, Brca1, Pola1, Brip1, Kif22, Polk, Clspn, Rad54b, Trex1, Eya3	0.00176142
Cluster.Up	GOTERM_BP_FAT	GO:0050866~negative regulation of cell activation	11	1.36986	5.69646e-05	Cd274, Ndfip1, Adora2a, Tigit, Foxp3, Il2ra, Lag3, Pdcd1lg2, Casp3, Glmn, Il10	0.00179436
Cluster.Up	GOTERM_BP_FAT	GO:0002695~negative regulation of leukocyte activation	11	1.36986	5.69646e-05	Cd274, Ndfip1, Adora2a, Tigit, Foxp3, Il2ra, Lag3, Pdcd1lg2, Casp3, Glmn, Il10	0.00179436
Cluster.Up	KEGG_PATHWAY	mmu04623:Cytosolic DNA-sensing pathway	12	1.4944	5.73865e-05	Tmem173, Nfkbib, Ccl4, Pycard, Casp1, Cxcl10, Ddx58, Ripk3, Irf7, Polr3k, Zbp1, Trex1	0.00141457
Cluster.Up	GOTERM_BP_FAT	GO:0002683~negative regulation of immune system process	13	1.61893	6.69032e-05	Tigit, Adora2a, Ubash3a, Casp3, Glmn, Cd274, Ndfip1, Thy1, Foxp3, Il2ra, Pdcd1lg2, Lag3, Il10	0.00207904
Cluster.Up	GOTERM_BP_FAT	GO:0006954~inflammatory response	24	2.98879	6.79371e-05	C1qa, Tnfrsf4, Cxcl10, Ccr5, Hif1a, Ccl2, Kdm6b, Ccl7, Stat3, Chst2, Lipa, Mefv, Ccl4, Il27, Thbs1, Nfkbiz, Pycard, Slc7a2, Ccl12, C1qb, Cxcl11, F2r, Cxcl9, C1qc	0.00208339
Cluster.Up	GOTERM_BP_FAT	GO:0002768~immune response-regulating cell surface receptor signaling pathway	10	1.24533	6.89485e-05	Ube2n, Lck, Lax1, Thy1, Themis, Cacnb3, Cd3e, Foxp3, Zap70, Ptpn22	0.00208694
Cluster.Up	GOTERM_BP_FAT	GO:0050870~positive regulation of T cell activation	12	1.4944	8.0733e-05	Cd28, Cd27, Lck, Thy1, Cd3e, Foxp3, Ifng, Il2ra, Pdcd1lg2, Blm, Cd5, Zap70	0.00241193
Cluster.Up	GOTERM_BP_FAT	GO:0042325~regulation of phosphorylation	28	3.48692	8.33571e-05	Agap2, Dusp19, Dnajc3, Nrg1, Glmn, Socs3, Thy1, Cd3e, Ifng, Bak1, Aktip, F2r, Lime1, Prkar1a, Tnfrsf4, Adora2a, Aplp2, Dgkz, App, Dgkh, Casp3, Bard1, Cenpe, Atxn1, Ern1, Prkca, Jak2, Gadd45g	0.00245875
Cluster.Up	GOTERM_BP_FAT	GO:0070507~regulation of microtubule cytoskeleton organization	9	1.1208	9.39899e-05	Cep192, Ska1, Ska3, Ska2, Dst, Cep76, Tes, Stmn1, Cenpe	0.00273736
Cluster.Up	GOTERM_BP_FAT	GO:0007010~cytoskeleton organization	30	3.73599	0.000103858	Agap2, Arhgap10, Ckap5, Birc5, Thy1, Diap3, Tmsb15a, Tacc3, Kif18a, Cep192, Racgap1, Nuf2, Ndc80, Nusap1, Tpx2, Nde1, Ccdc99, Neb, Itgb1, Kif11, Nras, Dst, Tes, Cenpe, Brca1, Vps54, Fmnl2, Tekt2, Aif1, Stmn1	0.00298705
Cluster.Up	GOTERM_BP_FAT	GO:0002520~immune system development	28	3.48692	0.000111264	Ebp, Hif1a, Dclre1c, Ptpn22, Id2, Tcra, Bcl3, Lck, Cd8a, Ccnb2, Cd3d, Cd3e, Irf1, Bak1, Zbtb32, Tacc3, Zap70, Casp8, Cd28, Hells, Themis, Bcl2l11, Ctnnb1, Blm, Foxp3, Jak2, Jak3, Gadd45g	0.00316078
Cluster.Up	GOTERM_BP_FAT	GO:0030097~hemopoiesis	25	3.11333	0.000135882	Ebp, Hif1a, Dclre1c, Ptpn22, Id2, Tcra, Bcl3, Lck, Cd8a, Cd3d, Cd3e, Irf1, Bak1, Zbtb32, Tacc3, Zap70, Casp8, Cd28, Hells, Themis, Ctnnb1, Blm, Foxp3, Jak2, Gadd45g	0.00381241
Cluster.Up	GOTERM_BP_FAT	GO:0002757~immune response-activating signal transduction	10	1.24533	0.000140575	Ube2n, Lck, Lax1, Thy1, Themis, Cacnb3, Cd3e, Foxp3, Zap70, Ptpn22	0.00389697
Cluster.Up	GOTERM_BP_FAT	GO:0051174~regulation of phosphorus metabolic process	28	3.48692	0.000155224	Agap2, Dusp19, Dnajc3, Nrg1, Glmn, Socs3, Thy1, Cd3e, Ifng, Bak1, Aktip, F2r, Lime1, Prkar1a, Tnfrsf4, Adora2a, Aplp2, Dgkz, App, Dgkh, Casp3, Bard1, Cenpe, Atxn1, Ern1, Prkca, Jak2, Gadd45g	0.00425172
Cluster.Up	GOTERM_BP_FAT	GO:0019220~regulation of phosphate metabolic process	28	3.48692	0.000155224	Agap2, Dusp19, Dnajc3, Nrg1, Glmn, Socs3, Thy1, Cd3e, Ifng, Bak1, Aktip, F2r, Lime1, Prkar1a, Tnfrsf4, Adora2a, Aplp2, Dgkz, App, Dgkh, Casp3, Bard1, Cenpe, Atxn1, Ern1, Prkca, Jak2, Gadd45g	0.00425172
Cluster.Up	GOTERM_BP_FAT	GO:0050000~chromosome localization	5	0.622665	0.000183629	Birc5, Ccdc99, Cdca5, Cenpf, Kif18a	0.00496955
Cluster.Up	GOTERM_BP_FAT	GO:0051303~establishment of chromosome localization	5	0.622665	0.000183629	Birc5, Ccdc99, Cdca5, Cenpf, Kif18a	0.00496955
Cluster.Up	GOTERM_BP_FAT	GO:0030261~chromosome condensation	7	0.871731	0.000216396	Ncapg2, Nusap1, Top2a, Smc2, Ncapd2, Cdca5, Ncaph	0.00578671
Cluster.Up	GOTERM_BP_FAT	GO:0002253~activation of immune response	13	1.61893	0.000225737	Ube2n, Themis, C1qa, Cacnb3, Ptpn22, Lck, Lax1, Thy1, Foxp3, Cd3e, C1qb, Zap70, C1qc	0.0059674
Cluster.Up	GOTERM_BP_FAT	GO:0034621~cellular macromolecular complex subunit organization	24	2.98879	0.000242671	Hist1h2an, Hist1h2ao, Asf1b, Hist1h4m, Hist1h3a, Nrg1, Tbca, Celf2, Hist1h2bc, Hist1h4f, Hist1h2be, Hist1h4b, Hist1h2ba, Hist1h2bb, Hist1h2af, Mbnl1, Kif18a, Hist2h3b, Hells, Hist2h3c1, Hist2h2aa1, Hist1h3g, Hist1h3f, Tes, H2afz, Hist1h2ak, Hist1h1b, Hist1h2bm, Hist1h2bp, Hist2h2bb, Hist1h2bh, Stmn1, Cenph	0.00634184
Cluster.Up	GOTERM_BP_FAT	GO:0002764~immune response-regulating signal transduction	10	1.24533	0.000265843	Ube2n, Lck, Lax1, Thy1, Themis, Cacnb3, Cd3e, Foxp3, Zap70, Ptpn22	0.00686845
Cluster.Up	GOTERM_BP_FAT	GO:0007018~microtubule-based movement	14	1.74346	0.000284461	Kif4, Kif2c, Nde1, App, Kif13b, Kif15, Htt, Kif11, Dst, Cenpe, Kif20b, Kif22, Kif14, Kif18a	0.00726732
Cluster.Up	GOTERM_BP_FAT	GO:0008624~induction of apoptosis by extracellular signals	7	0.871731	0.000461632	Cd28, Adora2a, Cd3e, Gzmb, Dapk1, Casp3, Cd5	0.0116408
Cluster.Up	GOTERM_BP_FAT	GO:0042102~positive regulation of T cell proliferation	8	0.996264	0.000514992	Cd28, Cd3e, Foxp3, Ifng, Il2ra, Pdcd1lg2, Blm, Zap70	0.0128393
Cluster.Up	GOTERM_BP_FAT	GO:0050672~negative regulation of lymphocyte proliferation	8	0.996264	0.000514992	Cd274, Ndfip1, Foxp3, Il2ra, Pdcd1lg2, Casp3, Glmn, Il10	0.0128393
Cluster.Up	GOTERM_BP_FAT	GO:0032945~negative regulation of mononuclear cell proliferation	8	0.996264	0.000514992	Cd274, Ndfip1, Foxp3, Il2ra, Pdcd1lg2, Casp3, Glmn, Il10	0.0128393
Cluster.Up	GOTERM_BP_FAT	GO:0070664~negative regulation of leukocyte proliferation	8	0.996264	0.000514992	Cd274, Ndfip1, Foxp3, Il2ra, Pdcd1lg2, Casp3, Glmn, Il10	0.0128393
Cluster.Up	GOTERM_BP_FAT	GO:0050715~positive regulation of cytokine secretion	5	0.622665	0.000515183	Pycard, Casp1, Ifng, Glmn, Crtam	0.0127083
Cluster.Up	GOTERM_BP_FAT	GO:0006270~DNA replication initiation	5	0.622665	0.000515183	Mcm4, Ccne2, Pola1, Mcm6, Cdc45	0.0127083
Cluster.Up	GOTERM_BP_FAT	GO:0051251~positive regulation of lymphocyte activation	13	1.61893	0.000521037	Cd28, Cd27, Tnfrsf4, Blm, Lck, Thy1, Foxp3, Cd3e, Ifng, Il2ra, Pdcd1lg2, Cd5, Zap70	0.0127174
Cluster.Up	KEGG_PATHWAY	mmu04062:Chemokine signaling pathway	21	2.61519	0.000551903	Cxcr3, Xcl1, Cxcr6, Xcr1, Cxcl10, Ccr5, Ccl2, Nras, Ccl7, Stat3, Stat1, Stat2, Ccl4, Nfkbib, Ccl12, Cxcl11, Cxcl9, Gng2, Jak2, Cxcl16, Jak3	0.0116042
Cluster.Up	GOTERM_BP_FAT	GO:0051052~regulation of DNA metabolic process	10	1.24533	0.000616192	Cd28, Gmnn, Ube2n, Ndfip1, Foxp3, Ifng, Clspn, Blm, Uimc1, Eya3	0.0148677
Cluster.Up	GOTERM_BP_FAT	GO:0051222~positive regulation of protein transport	8	0.996264	0.000616613	Kcnn4, Pycard, Tnfrsf4, Adora2a, Casp1, Ifng, Glmn, Crtam	0.0147256
Cluster.Up	GOTERM_BP_FAT	GO:0000070~mitotic sister chromatid segregation	6	0.747198	0.000677251	Cit, Nusap1, Ccdc99, Mad2l1, Cdca5, Kif18a	0.0159988
Cluster.Up	GOTERM_BP_FAT	GO:0006793~phosphorus metabolic process	57	7.09838	0.000694142	Ptpn13, Eif2ak2, Galk2, Lck, Ptpn3, Ifng, Ripk3, Uhmk1, Ttk, Zap70, Cdc14a, F2r, Ppp1ca, Dapk2, Mlkl, Abi2, Dapk1, Ptpn7, Ptpn2, App, Map3k8, Pbk, Ccnb1, Gadd45g, Eya3, Dusp19, Chek1, Bub1b, Wnk1, Ptpn22, Bub1, Cit, Il12rb1, Alpk1, Camk4, Csnk1g1, Il12rb2, Fes, Atp5h, Prkar1a, Pim1, Aurkb, Tes, Gsg2, Stat4, Ern1, Stk39, Plk1, Prkca, Cdc25c, Oxsr1, Gnptab, Mastl, Cdk1, Melk, Jak2, Jak3	0.0162304
Cluster.Up	GOTERM_BP_FAT	GO:0006796~phosphate metabolic process	57	7.09838	0.000694142	Ptpn13, Eif2ak2, Galk2, Lck, Ptpn3, Ifng, Ripk3, Uhmk1, Ttk, Zap70, Cdc14a, F2r, Ppp1ca, Dapk2, Mlkl, Abi2, Dapk1, Ptpn7, Ptpn2, App, Map3k8, Pbk, Ccnb1, Gadd45g, Eya3, Dusp19, Chek1, Bub1b, Wnk1, Ptpn22, Bub1, Cit, Il12rb1, Alpk1, Camk4, Csnk1g1, Il12rb2, Fes, Atp5h, Prkar1a, Pim1, Aurkb, Tes, Gsg2, Stat4, Ern1, Stk39, Plk1, Prkca, Cdc25c, Oxsr1, Gnptab, Mastl, Cdk1, Melk, Jak2, Jak3	0.0162304
Cluster.Up	GOTERM_BP_FAT	GO:0002696~positive regulation of leukocyte activation	13	1.61893	0.000835179	Cd28, Cd27, Tnfrsf4, Blm, Lck, Thy1, Foxp3, Cd3e, Ifng, Il2ra, Pdcd1lg2, Cd5, Zap70	0.0193041
Cluster.Up	GOTERM_BP_FAT	GO:0042130~negative regulation of T cell proliferation	7	0.871731	0.000882828	Cd274, Ndfip1, Foxp3, Il2ra, Pdcd1lg2, Casp3, Glmn	0.0201948
Cluster.Up	GOTERM_BP_FAT	GO:0000819~sister chromatid segregation	6	0.747198	0.000887848	Cit, Nusap1, Ccdc99, Mad2l1, Cdca5, Kif18a	0.0201114
Cluster.Up	GOTERM_BP_FAT	GO:0046632~alpha-beta T cell differentiation	6	0.747198	0.000887848	Bcl3, Foxp3, Irf1, Blm, Zap70, Gadd45g	0.0201114
Cluster.Up	GOTERM_BP_FAT	GO:0050671~positive regulation of lymphocyte proliferation	9	1.1208	0.000998017	Cd28, Tnfrsf4, Cd3e, Foxp3, Ifng, Il2ra, Pdcd1lg2, Blm, Zap70	0.022363
Cluster.Up	GOTERM_BP_FAT	GO:0032946~positive regulation of mononuclear cell proliferation	9	1.1208	0.000998017	Cd28, Tnfrsf4, Cd3e, Foxp3, Ifng, Il2ra, Pdcd1lg2, Blm, Zap70	0.022363
Cluster.Up	GOTERM_BP_FAT	GO:0050867~positive regulation of cell activation	13	1.61893	0.000998837	Cd28, Cd27, Tnfrsf4, Blm, Lck, Thy1, Foxp3, Cd3e, Ifng, Il2ra, Pdcd1lg2, Cd5, Zap70	0.0221684
Cluster.Up	GOTERM_BP_FAT	GO:0001776~leukocyte homeostasis	8	0.996264	0.00101957	Ccnb2, Skil, Bcl2l11, Foxp3, Ifng, Il2ra, Bak1, Casp3	0.0224105
Cluster.Up	GOTERM_BP_FAT	GO:0002697~regulation of immune effector process	12	1.4944	0.00105203	Sh2d1a, Cd28, H2-Q7, H2-Q8, Tnfrsf4, Ndfip1, Foxp3, Ifng, Ddx58, Lag3, Cenpf, Crtam, Tap2	0.0229004
Cluster.Up	GOTERM_BP_FAT	GO:0042127~regulation of cell proliferation	39	4.85679	0.0010599	Slfn1, Runx3, Eif2ak2, Cxcl10, Glmn, Tial1, Cd274, Ndfip1, Cd3e, Ifng, Il2ra, Pdcd1lg2, Foxm1, Dnmt1, Zap70, Runx2, F2r, Cd9, Cd28, E2f7, Cdkn2c, Adora2a, Tnfrsf4, Ctnnb1, Casp3, Itgb1, Nras, Ccl2, Cdca7l, Blm, Tes, Il27, Dhcr7, Foxp3, Prkca, Il10, Cenpf, Marcksl1, Jak2	0.0228567
Cluster.Up	GOTERM_BP_FAT	GO:0002260~lymphocyte homeostasis	7	0.871731	0.00129626	Ccnb2, Skil, Bcl2l11, Foxp3, Il2ra, Bak1, Casp3	0.027631
Cluster.Up	GOTERM_BP_FAT	GO:0070665~positive regulation of leukocyte proliferation	9	1.1208	0.00130042	Cd28, Tnfrsf4, Cd3e, Foxp3, Ifng, Il2ra, Pdcd1lg2, Blm, Zap70	0.0274675
Cluster.Up	GOTERM_BP_FAT	GO:0051310~metaphase plate congression	4	0.498132	0.00131517	Ccdc99, Cdca5, Cenpf, Kif18a	0.027526
Cluster.Up	GOTERM_BP_FAT	GO:0006468~protein amino acid phosphorylation	44	5.47945	0.00137547	Chek1, Eif2ak2, Bub1b, Wnk1, Bub1, Cit, Lck, Il12rb1, Ifng, Alpk1, Camk4, Ripk3, Uhmk1, Csnk1g1, Ttk, Il12rb2, Fes, Zap70, F2r, Dapk2, Mlkl, Prkar1a, Abi2, Pim1, Dapk1, App, Aurkb, Tes, Gsg2, Map3k8, Pbk, Stat4, Ern1, Stk39, Plk1, Prkca, Oxsr1, Mastl, Jak2, Melk, Cdk1, Ccnb1, Gadd45g, Jak3	0.0285152
Cluster.Up	GOTERM_BP_FAT	GO:0042592~homeostatic process	41	5.10585	0.00140903	2700094K13Rik, Xcr1, Sh3bgrl3, Ccdc47, Nrg1, Hif1a, Dclre1c, Jph2, Id2, Wrn, Lck, Ccnb2, Ifng, Bak1, Il2ra, Pde3b, F2r, Cd9, Txndc17, Got1, Xcl1, Adora2a, Bcl2l11, Ctnnb1, Aplp2, App, Casp3, Slc4a4, Ccl2, Blm, Htt, Atxn1, Lipa, Stat3, Kcnn4, Vps54, Skil, Foxp3, Nab1, Prkca, Xdh	0.0289442
Cluster.Up	GOTERM_BP_FAT	GO:0002706~regulation of lymphocyte mediated immunity	10	1.24533	0.00142857	Cd28, Sh2d1a, H2-Q7, Ndfip1, H2-Q8, Foxp3, Ifng, Lag3, Crtam, Cenpf, Tap2	0.0290841
Cluster.Up	GOTERM_BP_FAT	GO:0051047~positive regulation of secretion	9	1.1208	0.00147674	Kcnn4, Pycard, Tnfrsf4, Adora2a, Casp1, Ifng, Glmn, Crtam, Sytl2	0.029791
Cluster.Up	KEGG_PATHWAY	mmu04622:RIG-I-like receptor signaling pathway	11	1.36986	0.00161794	Tmem173, Nfkbib, Isg15, Tradd, Atg5, Cxcl10, Ddx58, Ifih1, Dhx58, Irf7, Casp8	0.0295118
Cluster.Up	GOTERM_BP_FAT	GO:0045087~innate immune response	13	1.61893	0.00165715	Irgm1, C1qa, Dhx58, Samhd1, Tmem173, Sp110, Il27, Mx1, Ddx58, Ifih1, C1qb, Polr3k, C1qc	0.0330868
Cluster.Up	KEGG_PATHWAY	mmu04060:Cytokine-cytokine receptor interaction	24	2.98879	0.00184895	Tnfsf9, Cd27, Cxcr3, Xcl1, Cxcr6, Xcr1, Tnfrsf4, Cxcl10, Ccr5, Ccl2, Tnfrsf18, Tnfrsf9, Ccl7, Ccl4, Il12rb1, Ccl12, Ifng, Il2ra, Cxcl11, Il10, Il12rb2, Cxcl9, Il15ra, Cxcl16	0.0299746
Cluster.Up	GOTERM_BP_FAT	GO:0006302~double-strand break repair	8	0.996264	0.00184963	Rad51, Ube2n, Pola1, Dclre1c, Rad54l, Rad54b, Uimc1, Eya3	0.0365496
Cluster.Up	GOTERM_BP_FAT	GO:0034622~cellular macromolecular complex assembly	20	2.49066	0.0018759	Hist1h2an, Hist1h2ao, Asf1b, Hist1h4m, Hist1h3a, Tbca, Celf2, Hist1h2bc, Hist1h4f, Hist1h2be, Hist1h4b, Hist1h2ba, Hist1h2bb, Hist1h2af, Mbnl1, Hist2h3b, Hells, Hist2h3c1, Hist2h2aa1, Hist1h3g, Hist1h3f, Tes, H2afz, Hist1h2ak, Hist1h1b, Hist1h2bm, Hist1h2bp, Hist2h2bb, Hist1h2bh	0.0367486
Cluster.Up	GOTERM_BP_FAT	GO:0033043~regulation of organelle organization	16	1.99253	0.00196375	Cd28, Cep192, Ube2n, Nusap1, Neb, Ska2, Mad2l1, Cep76, Tes, Dst, Cenpe, Foxp3, Ska1, Ska3, Tmsb15a, Stmn1	0.0381184
Cluster.Up	GOTERM_BP_FAT	GO:0045859~regulation of protein kinase activity	18	2.24159	0.00202794	Agap2, Dusp19, Adora2a, Tnfrsf4, Aplp2, Dnajc3, App, Dgkz, Casp3, Dgkh, Nrg1, Cenpe, Ern1, Thy1, Prkca, F2r, Lime1, Gadd45g	0.0390166
Cluster.Up	GOTERM_BP_FAT	GO:0045076~regulation of interleukin-2 biosynthetic process	5	0.622665	0.00214896	Cd28, Cd3e, Foxp3, Lag3, Glmn	0.0409617
Cluster.Up	GOTERM_BP_FAT	GO:0046631~alpha-beta T cell activation	6	0.747198	0.00223783	Bcl3, Foxp3, Irf1, Blm, Zap70, Gadd45g	0.0422763
Cluster.Up	GOTERM_BP_FAT	GO:0010605~negative regulation of macromolecule metabolic process	36	4.48319	0.00235127	Hdac1, Nrg1, Uimc1, Zfp281, Id2, Bcl3, Ndfip1, Hat1, Atg5, Bak1, Daxx, Dnmt1, Srp14, Lime1, Mov10, Tbl1xr1, Gmnn, Sla2, Bhlhe40, Hells, Tnfrsf4, Ctnnb1, Mxd3, Blm, Kdm6b, Atxn1, Skil, Foxp3, Nab1, Prkca, Lag3, Cbx5, Cbx3, Clspn, Cenpf, Sbno2	0.0440179
Cluster.Up	GOTERM_BP_FAT	GO:0050727~regulation of inflammatory response	9	1.1208	0.00237993	Cd28, Ndfip1, Nt5e, Adora2a, Slc7a2, Foxp3, Il2ra, Prkca, Sbno2	0.044189
Cluster.Up	GOTERM_BP_FAT	GO:0002703~regulation of leukocyte mediated immunity	10	1.24533	0.00241785	Cd28, Sh2d1a, H2-Q7, Ndfip1, H2-Q8, Foxp3, Ifng, Lag3, Crtam, Cenpf, Tap2	0.0445241
Cluster.Up	GOTERM_BP_FAT	GO:0016310~phosphorylation	47	5.85305	0.00247006	Chek1, Eif2ak2, Bub1b, Wnk1, Galk2, Bub1, Cit, Lck, Il12rb1, Ifng, Alpk1, Camk4, Ripk3, Uhmk1, Csnk1g1, Ttk, Il12rb2, Fes, Zap70, F2r, Atp5h, Dapk2, Mlkl, Prkar1a, Abi2, Pim1, Dapk1, App, Aurkb, Tes, Gsg2, Map3k8, Pbk, Stat4, Ern1, Stk39, Plk1, Prkca, Oxsr1, Gnptab, Mastl, Jak2, Melk, Cdk1, Ccnb1, Gadd45g, Jak3	0.0451092
Cluster.Up	GOTERM_BP_FAT	GO:0045787~positive regulation of cell cycle	7	0.871731	0.00254916	Cd28, Mdm2, Birc5, Nusap1, App, Cenpf, Cenpe	0.0461608
Cluster.Down	KEGG_PATHWAY	mmu00982:Drug metabolism	20	2.48139	2.13536e-09	Gsta2, Gsta3, Fmo3, Gstm7, Gstk1, Adh1, Fmo1, Gstm2, Gstm3, Gstm1, Mgst3, Maob, Adh7, Maoa, Gsta1, Aldh3a1, Mgst1, Gsta4, Gstt2, Fmo2	3.30981e-07
Cluster.Down	GOTERM_BP_FAT	GO:0001944~vasculature development	32	3.97022	2.31615e-08	Cxcr4, Rhob, Acvrl1, Epas1, Efnb2, Vezf1, Egfl7, Zfp36l1, Tgfbr2, Pkd1, Mef2c, Cxcl17, Sema3c, Cdh5, Gja5, Sox18, Gjc1, Qk, Vegfa, Cav1, Fgf1, Col3a1, Sema5a, Ppap2b, Eng, Smad5, Il18, Lepr, Cxcl12, Pten, Foxf1, Nr2f2	5.71145e-05
Cluster.Down	GOTERM_BP_FAT	GO:0001568~blood vessel development	31	3.84615	4.75124e-08	Cxcr4, Rhob, Epas1, Acvrl1, Vezf1, Egfl7, Zfp36l1, Tgfbr2, Pkd1, Mef2c, Cxcl17, Sema3c, Cdh5, Gja5, Sox18, Gjc1, Qk, Vegfa, Cav1, Fgf1, Col3a1, Sema5a, Ppap2b, Eng, Smad5, Il18, Lepr, Cxcl12, Pten, Foxf1, Nr2f2	5.8581e-05
Cluster.Down	GOTERM_BP_FAT	GO:0042127~regulation of cell proliferation	50	6.20347	6.78768e-08	Kitl, Klf4, Notch2, Hmgn1, Ltb, Fabp4, Cd81, Sox2, Cdh5, Calcrl, Cdkn1b, Rara, Cav1, Irs2, Nfib, Hhex, Smad4, Mecom, Scgb1a1, Il18, Dlc1, Jun, Hes1, Kifap3, Cd24a, Pten, Syk, Adrb2, Myc, Arhgap5, Efnb1, Ifitm3, Tgfbr2, Tgif1, Nfkbia, Gpc3, Gal, Sparc, Cav2, Cebpa, Lyn, Tek, Vegfa, Fgf1, Bcl2, Il6st, Smarca2, Rbp4, Dpt, Ighm	5.57931e-05
Cluster.Down	KEGG_PATHWAY	mmu00980:Metabolism of xenobiotics by cytochrome P450	17	2.10918	8.12672e-08	Gsta2, Gsta3, Gstm7, Gstk1, Adh1, Gstm2, Gstm3, Mgst3, Gstm1, Adh7, Gsta1, Aldh3a1, Mgst1, Gsta4, Ephx1, Gstt2, Cyp2f2	6.29819e-06
Cluster.Down	KEGG_PATHWAY	mmu00480:Glutathione metabolism	15	1.86104	1.29973e-07	Gsta2, Gsta3, Gstm7, Gstk1, Gstm2, Gstm3, Idh2, Mgst3, Gstm1, Idh1, Gsta1, Mgst1, Gsta4, Gpx7, Gstt2	6.71526e-06
Cluster.Down	GOTERM_BP_FAT	GO:0048514~blood vessel morphogenesis	26	3.22581	3.79224e-07	Cxcr4, Rhob, Epas1, Acvrl1, Vezf1, Egfl7, Zfp36l1, Tgfbr2, Mef2c, Cxcl17, Sema3c, Sox18, Gjc1, Qk, Vegfa, Cav1, Fgf1, Sema5a, Eng, Smad5, Il18, Lepr, Pten, Foxf1, Cxcl12, Nr2f2	0.000233764
Cluster.Down	GOTERM_BP_FAT	GO:0035295~tube development	30	3.72208	8.84957e-07	Mgp, Cxcr4, Grlf1, Nr3c1, Epas1, Hoxa5, Tgfbr2, Tgif1, Gpc3, Cebpa, Gja5, Rara, Vegfa, Lmo4, Fgf1, Bcl2, Sema5a, Bmpr2, Nfib, Hhex, Eng, Smad2, Smad4, Vangl2, Rbp4, Dlc1, Hes1, Dag1, Cxcl12, Foxf1	0.000436366
Cluster.Down	GOTERM_BP_FAT	GO:0007155~cell adhesion	48	5.95533	1.43007e-06	Mcam, Kitl, Rhob, Sorbs3, Ptprf, Col14a1, Icam2, Vwf, Perp, Pkd1, Jup, Nid1, Thra, Itga6, Cd34, Sell, Igfbp7, Cd36, Parva, Cdh5, Fbln5, Cldn10, Fermt2, Tek, Cd2ap, Antxr1, Rgmb, Ctnnd1, Bcl2, Lyve1, Nedd9, Bcar1, Vcl, Emilin2, Eng, Col4a3, Ptprm, Rhoa, Mybpc2, Egfl6, Dlc1, Cd93, Pvrl3, Hes1, Pecam1, Dpt, Cd24a, Cd2	0.000587589
Cluster.Down	GOTERM_BP_FAT	GO:0022610~biological adhesion	48	5.95533	1.50453e-06	Mcam, Kitl, Rhob, Sorbs3, Ptprf, Col14a1, Icam2, Vwf, Perp, Pkd1, Jup, Nid1, Thra, Itga6, Cd34, Sell, Igfbp7, Cd36, Parva, Cdh5, Fbln5, Cldn10, Fermt2, Tek, Cd2ap, Antxr1, Rgmb, Ctnnd1, Bcl2, Lyve1, Nedd9, Bcar1, Vcl, Emilin2, Eng, Col4a3, Ptprm, Rhoa, Mybpc2, Egfl6, Dlc1, Cd93, Pvrl3, Hes1, Pecam1, Dpt, Cd24a, Cd2	0.000529885
Cluster.Down	GOTERM_BP_FAT	GO:0007178~transmembrane receptor protein serine/threonine kinase signaling pathway	15	1.86104	2.31607e-06	Ltbp4, Twsg1, Spnb2, Rgmb, Acvrl1, Smad6, Hpgd, Bmpr2, Tob1, Eng, Smad2, Smad4, Tgfbr2, Smad5, Bmp6	0.000713675
Cluster.Down	GOTERM_BP_FAT	GO:0055114~oxidation reduction	53	6.57568	4.04137e-06	Ndufs2, Aox3, Pcyox1, Akr1b3, Scd1, Maob, Aldh3a2, Cbr3, Aldh3a1, Cyb5, 1700055N04Rik, Ado, Cyp2f2, Cyp39a1, Fmo2, Aldh1a1, Adh1, Aldh2, Aldh1a7, Degs1, Pxdn, ND1, Lepre1, ND2, Adh7, Maoa, Nnt, Gpx7, Nphp3, Acox1, Cyp4a12b, Hsd17b4, Cyp4b1, Me1, H2-Ke6, Mical2, Hpgd, Idh1, Gmpr, Cat, Pam, Cyb5r3, Cbr2, Cybasc3, Vkorc1, Cbr1, Ldhb, Cp, Fmo3, Fmo1, Idh2, Egln1, Adi1	0.00110672
Cluster.Down	GOTERM_BP_FAT	GO:0010604~positive regulation of macromolecule metabolic process	50	6.20347	7.75097e-06	Atf4, Kitl, Epas1, Crebbp, Klf4, Ltb, Thra, Klf7, Cd81, Sox2, Ehf, Arntl, Rara, Foxo3, Fos, Wwtr1, Nfib, Bmpr2, Smad2, Smad4, Mecom, Smad5, Ddit3, Jun, Hes1, Cd24a, Aff1, Syk, Meis2, Adrb2, Myc, Sdpr, Mef2c, Gpc3, Nfkb1, Nfix, Cebpa, Epc1, Serp1, Lyn, Trim32, Klf2, Vegfa, Rgmb, Fgf1, Bcl2, Csrnp1, Sox11, Ghr, Ighm	0.00190957
Cluster.Down	GOTERM_BP_FAT	GO:0006357~regulation of transcription from RNA polymerase II promoter	49	6.0794	8.1915e-06	Id3, Atf4, Epas1, Nkx6-2, Crebbp, Klf4, Thra, Sox2, Maged1, Rara, Arntl, Foxo3, Txnip, Hivep1, Fos, Wwtr1, Nfib, Hhex, Smad2, Smad4, Mecom, Smad5, Scgb1a1, Mxi1, Jun, Hes1, Nr2f2, Sox7, Meis2, Adrb2, Sorbs3, Hexim1, Trim27, Myc, Sdpr, Jmy, Tgif1, Mef2c, Nfkb1, Nfix, Bhlhe41, Cebpa, Brwd1, Epc1, Vegfa, Tcea3, Rhoa, Csrnp1, Sox11	0.00183471
Cluster.Down	GOTERM_BP_FAT	GO:0008285~negative regulation of cell proliferation	25	3.10174	1.1851e-05	Ifitm3, Notch2, Klf4, Ltb, Tgfbr2, Tgif1, Gpc3, Gal, Cav2, Cebpa, Cdh5, Cdkn1b, Cav1, Bcl2, Nfib, Smad4, Smarca2, Scgb1a1, Rbp4, Dlc1, Jun, Kifap3, Dpt, Cd24a, Pten	0.00243244
Cluster.Down	GOTERM_BP_FAT	GO:0006790~sulfur metabolic process	15	1.86104	2.18443e-05	Sult1d1, Bgn, Gstk1, Sulf1, Dcn, Idh1, Gsta1, Sepp1, Mgst1, Adi1, Ocln, Gstt2, Mamdc2, Ghr, Papss1	0.00413516
Cluster.Down	GOTERM_BP_FAT	GO:0001525~angiogenesis	18	2.23325	2.35736e-05	Vegfa, Cxcr4, Rhob, Fgf1, Epas1, Sema5a, Acvrl1, Vezf1, Egfl7, Eng, Tgfbr2, Smad5, Il18, Lepr, Cxcl17, Pten, Cxcl12, Sox18	0.00414376
Cluster.Down	GOTERM_BP_FAT	GO:0006081~cellular aldehyde metabolic process	7	0.868486	3.46935e-05	Aldh3a1, Rbp4, Aldh1a7, 1700055N04Rik, Idh2, Idh1, Aldh3a2	0.00568748
Cluster.Down	GOTERM_BP_FAT	GO:0045596~negative regulation of cell differentiation	21	2.60546	4.36295e-05	Twsg1, Zfp36, Cav1, Nfkbid, Nkx6-2, Lmo2, Wwtr1, Mbnl3, Tob2, Tob1, Crebbp, Klf4, Sema3f, Nfkbia, Ttc3, Sox2, Hes1, Il4ra, Cd24a, Nphp3, Abcg1	0.00670199
Cluster.Down	GOTERM_BP_FAT	GO:0001934~positive regulation of protein amino acid phosphorylation	11	1.36476	6.78799e-05	Smad4, Kitl, Cd81, Fgf1, Bcl2, Cd24a, Ghr, Bmpr2, Syk, Ighm, Lyn	0.00979859
Cluster.Down	GOTERM_BP_FAT	GO:0005976~polysaccharide metabolic process	14	1.73697	7.49437e-05	Glt25d1, Aoah, Bgn, Chi3l3, Dcn, Lyve1, Il6st, Fbn1, Ppp1r2, Chi3l4, Gaa, Mamdc2, Ppp1cc, Ppp1cb	0.0102151
Cluster.Down	KEGG_PATHWAY	mmu04520:Adherens junction	14	1.73697	7.72588e-05	Ctnnd1, Tjp1, Ptprf, Insr, Vcl, Ptprb, Crebbp, Smad2, Rhoa, Ptprm, Smad4, Tgfbr2, Yes1, Pvrl3	0.00298942
Cluster.Down	KEGG_PATHWAY	mmu04350:TGF-beta signaling pathway	15	1.86104	8.23004e-05	Id3, Rock2, Dcn, Myc, Acvrl1, Smad6, Bmpr2, Crebbp, Smad2, Rhoa, Smad4, Tgfbr2, Smurf2, Smad5, Bmp6	0.00254817
Cluster.Down	GOTERM_BP_FAT	GO:0007507~heart development	23	2.8536	9.50518e-05	Rara, Id3, Hexim1, Myh6, Egln1, Hhex, Eng, Smad2, Pbrm1, Vangl2, Mecom, Tgfbr2, Rbp4, Pkd1, Mef2c, Dlc1, Adamts1, Gaa, Sema3c, Pten, Gja5, Calcrl, Gjc1	0.0122615
Cluster.Down	GOTERM_BP_FAT	GO:0007167~enzyme linked receptor protein signaling pathway	26	3.22581	0.000109335	Twsg1, Spnb2, Acvrl1, Smad6, Hpgd, Tgfbr2, Ltbp4, Tek, Vegfa, Rgmb, Txnip, Fgf1, Insr, Bcar1, Irs2, Bmpr2, Tob1, Eng, Smad2, Csrnp1, Smad4, Smad5, Bmp6, Pten, Ghr, Syk	0.0133913
Cluster.Down	GOTERM_BP_FAT	GO:0009725~response to hormone stimulus	19	2.35732	0.000114306	Mgp, Cav1, Adh1, Me1, Bcl2, Insr, Prkci, Bcar1, Timp3, Irs2, Sort1, Tgfbr2, Fabp4, Rbp4, Gal, Lepr, Cd24a, Ghr, Lyn	0.0133339
Cluster.Down	GOTERM_BP_FAT	GO:0042327~positive regulation of phosphorylation	11	1.36476	0.000124433	Smad4, Kitl, Cd81, Fgf1, Bcl2, Cd24a, Ghr, Bmpr2, Syk, Ighm, Lyn	0.0138518
Cluster.Down	GOTERM_BP_FAT	GO:0060541~respiratory system development	16	1.98511	0.000132746	Mgp, Vegfa, Fgf1, Epas1, Nfib, Bmpr2, Hhex, Smad2, Hoxa5, Tgfbr2, Rbp4, Sox2, Hes1, Dag1, Cebpa, Foxf1	0.0141328
Cluster.Down	GOTERM_BP_FAT	GO:0030324~lung development	15	1.86104	0.000140963	Mgp, Vegfa, Fgf1, Epas1, Nfib, Bmpr2, Hhex, Smad2, Hoxa5, Tgfbr2, Rbp4, Hes1, Dag1, Cebpa, Foxf1	0.0143806
Cluster.Down	GOTERM_BP_FAT	GO:0010033~response to organic substance	39	4.83871	0.000151026	Id3, Mgp, Me1, Nr3c1, Myc, Mcl1, Lbp, Glul, Fabp4, Tgfbr2, Nfkbia, Plcg2, Sell, Gal, Serp1, Ddah2, Lyn, Trf, Cav1, Adh1, Bcl2, Insr, Prkci, Fos, Bcar1, Timp3, Irs2, Smad2, Sort1, Rbp4, Ppp1r15a, Ttc3, Thbd, Ddit3, Ephx1, Acp5, Lepr, Cd24a, Ghr	0.0147879
Cluster.Down	GOTERM_BP_FAT	GO:0050853~B cell receptor signaling pathway	6	0.744417	0.000152251	Cd79b, Bcar1, Cd79a, Syk, Ighm, Lyn	0.0143378
Cluster.Down	GOTERM_BP_FAT	GO:0009719~response to endogenous stimulus	20	2.48139	0.00015498	Mgp, Cav1, Adh1, Me1, Bcl2, Insr, Prkci, Bcar1, Timp3, Irs2, Sort1, Tgfbr2, Fabp4, Rbp4, Ddit3, Gal, Lepr, Cd24a, Ghr, Lyn	0.0140562
Cluster.Down	GOTERM_BP_FAT	GO:0010562~positive regulation of phosphorus metabolic process	11	1.36476	0.000165124	Smad4, Kitl, Cd81, Fgf1, Bcl2, Cd24a, Ghr, Bmpr2, Syk, Ighm, Lyn	0.0144387
Cluster.Down	GOTERM_BP_FAT	GO:0045937~positive regulation of phosphate metabolic process	11	1.36476	0.000165124	Smad4, Kitl, Cd81, Fgf1, Bcl2, Cd24a, Ghr, Bmpr2, Syk, Ighm, Lyn	0.0144387
Cluster.Down	GOTERM_BP_FAT	GO:0030323~respiratory tube development	15	1.86104	0.000170859	Mgp, Vegfa, Fgf1, Epas1, Nfib, Bmpr2, Hhex, Smad2, Hoxa5, Tgfbr2, Rbp4, Hes1, Dag1, Cebpa, Foxf1	0.0144251
Cluster.Down	GOTERM_BP_FAT	GO:0035239~tube morphogenesis	19	2.35732	0.000180192	Vegfa, Cxcr4, Grlf1, Lmo4, Nr3c1, Bcl2, Sema5a, Hhex, Eng, Hoxa5, Smad4, Vangl2, Tgfbr2, Tgif1, Gpc3, Dlc1, Dag1, Cxcl12, Foxf1	0.0147039
Cluster.Down	GOTERM_BP_FAT	GO:0060429~epithelium development	25	3.10174	0.000247286	Id3, Grlf1, Nr3c1, Vezf1, Notch2, Hoxa5, Tgif1, Gpc3, Ehf, Sema3c, Vegfa, Lmo4, Aldh1a1, Ctnnd1, Bcl2, Hhex, Smad2, Smad4, Mecom, Vangl2, Hoxb5, Dlc1, Jun, Dag1, Foxf1	0.0194814
Cluster.Down	GOTERM_BP_FAT	GO:0001570~vasculogenesis	9	1.11663	0.000269938	Qk, Tgfbr2, Cav1, Egfl7, Foxf1, Zfp36l1, Eng, Sox18, Gjc1	0.02059
Cluster.Down	GOTERM_BP_FAT	GO:0045944~positive regulation of transcription from RNA polymerase II promoter	30	3.72208	0.000270965	Meis2, Atf4, Adrb2, Myc, Epas1, Crebbp, Klf4, Sdpr, Mef2c, Thra, Nfkb1, Nfix, Sox2, Cebpa, Epc1, Arntl, Rara, Foxo3, Vegfa, Fos, Wwtr1, Nfib, Smad2, Csrnp1, Smad4, Mecom, Smad5, Jun, Hes1, Sox11	0.0200476
Cluster.Down	KEGG_PATHWAY	mmu04510:Focal adhesion	23	2.8536	0.000290461	Col1a2, Vegfa, Rock2, Cav1, Grlf1, Col3a1, Bcl2, Chad, Col4a1, Arhgap5, Bcar1, Vcl, Rhoa, Vwf, Dock1, Birc3, Itga6, Jun, Cav2, Parva, Ppp1cc, Pten, Ppp1cb	0.00747657
Cluster.Down	GOTERM_BP_FAT	GO:0048754~branching morphogenesis of a tube	13	1.6129	0.000336036	Vegfa, Cxcr4, Bcl2, Sema5a, Hhex, Eng, Smad4, Hoxa5, Tgfbr2, Gpc3, Dag1, Foxf1, Cxcl12	0.0240819
Cluster.Down	GOTERM_BP_FAT	GO:0045893~positive regulation of transcription, DNA-dependent	33	4.09429	0.000337779	Meis2, Atf4, Adrb2, Myc, Epas1, Crebbp, Klf4, Sdpr, Mef2c, Thra, Klf7, Nfkb1, Nfix, Sox2, Ehf, Cebpa, Epc1, Arntl, Rara, Foxo3, Vegfa, Fos, Wwtr1, Nfib, Smad2, Csrnp1, Smad4, Mecom, Smad5, Jun, Hes1, Sox11, Aff1	0.0235219
Cluster.Down	GOTERM_BP_FAT	GO:0051254~positive regulation of RNA metabolic process	33	4.09429	0.000382539	Meis2, Atf4, Adrb2, Myc, Epas1, Crebbp, Klf4, Sdpr, Mef2c, Thra, Klf7, Nfkb1, Nfix, Sox2, Ehf, Cebpa, Epc1, Arntl, Rara, Foxo3, Vegfa, Fos, Wwtr1, Nfib, Smad2, Csrnp1, Smad4, Mecom, Smad5, Jun, Hes1, Sox11, Aff1	0.0258685
Cluster.Down	GOTERM_BP_FAT	GO:0010557~positive regulation of macromolecule biosynthetic process	39	4.83871	0.00039439	Meis2, Atf4, Adrb2, Myc, Epas1, Crebbp, Klf4, Ltb, Sdpr, Thra, Mef2c, Klf7, Nfkb1, Nfix, Sox2, Ehf, Cebpa, Epc1, Serp1, Arntl, Rara, Klf2, Foxo3, Vegfa, Rgmb, Fos, Wwtr1, Nfib, Smad2, Smad4, Csrnp1, Mecom, Smad5, Ddit3, Jun, Hes1, Sox11, Aff1, Syk	0.0259481
Cluster.Down	GOTERM_BP_FAT	GO:0051094~positive regulation of developmental process	21	2.60546	0.000399439	Foxo3, Lpl, Adrb2, Kitl, Rhob, Jund, Bcl2, Nkx6-2, Tob2, Smad2, Rhoa, Smad4, Tgif2, Tgfbr2, Smad5, Tgif1, Cd36, Sox2, Il4ra, Epc1, Syk	0.0255935
Cluster.Down	GOTERM_BP_FAT	GO:0045941~positive regulation of transcription	36	4.4665	0.000406053	Meis2, Atf4, Adrb2, Myc, Epas1, Crebbp, Klf4, Sdpr, Thra, Mef2c, Klf7, Nfkb1, Nfix, Sox2, Ehf, Cebpa, Epc1, Arntl, Rara, Klf2, Foxo3, Vegfa, Rgmb, Fos, Wwtr1, Nfib, Smad2, Smad4, Csrnp1, Mecom, Smad5, Ddit3, Jun, Hes1, Sox11, Aff1	0.0253533
Cluster.Down	GOTERM_BP_FAT	GO:0051247~positive regulation of protein metabolic process	14	1.73697	0.000421447	Trim32, Kitl, Fgf1, Bcl2, Bmpr2, Smad4, Gpc3, Cd81, Cd24a, Serp1, Ghr, Ighm, Syk, Lyn	0.0256529
Cluster.Down	KEGG_PATHWAY	mmu04662:B cell receptor signaling pathway	13	1.6129	0.000517526	Cr2, Fos, Igh, Nfkbia, Cd79b, Plcg2, Pik3ap1, Nfkb1, Cd81, Jun, Cd79a, Syk, Lyn	0.011397
Cluster.Down	GOTERM_BP_FAT	GO:0009891~positive regulation of biosynthetic process	40	4.96278	0.000531099	Meis2, Atf4, Adrb2, Myc, Epas1, Crebbp, Klf4, Ltb, Sdpr, Thra, Mef2c, Klf7, Nfkb1, Nfix, Sox2, Ehf, Cebpa, Epc1, Serp1, Abcg1, Arntl, Rara, Klf2, Foxo3, Vegfa, Rgmb, Fos, Wwtr1, Nfib, Smad2, Smad4, Csrnp1, Mecom, Smad5, Ddit3, Jun, Hes1, Sox11, Aff1, Syk	0.0314471
Cluster.Down	GOTERM_BP_FAT	GO:0007179~transforming growth factor beta receptor signaling pathway	9	1.11663	0.000588938	Ltbp4, Smad4, Tgfbr2, Smad5, Acvrl1, Smad6, Hpgd, Eng, Smad2	0.0339979
Cluster.Down	GOTERM_BP_FAT	GO:0048729~tissue morphogenesis	22	2.72953	0.000620792	Twsg1, Grlf1, Aldh1a1, Lmo4, Ctnnd1, Nr3c1, Bcl2, Egln1, Bmpr2, Hhex, Klf4, Notch2, Smad2, Hoxa5, Smad4, Vangl2, Tgif1, Gpc3, Dlc1, Dag1, Sema3c, Foxf1	0.0349861
Cluster.Down	GOTERM_BP_FAT	GO:0002253~activation of immune response	12	1.48883	0.00063505	C1s, Cd79b, Nfkbia, Plcg2, Cr2, Hc, Bcar1, Cd79a, Syk, Ighm, Lyn, Cd55	0.0349766
Cluster.Down	GOTERM_BP_FAT	GO:0010628~positive regulation of gene expression	36	4.4665	0.000667884	Meis2, Atf4, Adrb2, Myc, Epas1, Crebbp, Klf4, Sdpr, Thra, Mef2c, Klf7, Nfkb1, Nfix, Sox2, Ehf, Cebpa, Epc1, Arntl, Rara, Klf2, Foxo3, Vegfa, Rgmb, Fos, Wwtr1, Nfib, Smad2, Smad4, Csrnp1, Mecom, Smad5, Ddit3, Jun, Hes1, Sox11, Aff1	0.0359502
Cluster.Down	GOTERM_BP_FAT	GO:0045597~positive regulation of cell differentiation	18	2.23325	0.000688577	Foxo3, Lpl, Kitl, Jund, Bcl2, Nkx6-2, Smad2, Rhoa, Smad4, Tgif2, Tgfbr2, Smad5, Tgif1, Cd36, Sox2, Il4ra, Epc1, Syk	0.036253
Cluster.Down	KEGG_PATHWAY	mmu04670:Leukocyte transendothelial migration	16	1.98511	0.00073519	Gnai1, Cxcr4, Rock2, Grlf1, Ctnnd1, Arhgap5, Bcar1, Vcl, Rhoa, Plcg2, Ocln, Pecam1, Txk, Cdh5, Cxcl12, Cldn10	0.0141485
Cluster.Down	KEGG_PATHWAY	mmu04640:Hematopoietic cell lineage	13	1.6129	0.000812619	Kitl, Cr2, Igh, Itga6, Cd34, Cd36, Il4ra, Cd24a, Il5ra, Ms4a1, Cd2, Mme, Cd55	0.0139032
Cluster.Down	GOTERM_BP_FAT	GO:0044092~negative regulation of molecular function	15	1.86104	0.000850325	Npr3, Adrb2, Cav1, Hexim1, Myc, Nfkbid, Cat, Sh3bp5, Fabp4, Nfkbia, Ddit3, Thra, Lepr, Pxk, Cdkn1b	0.0436525
Cluster.Down	GOTERM_BP_FAT	GO:0031328~positive regulation of cellular biosynthetic process	39	4.83871	0.000858178	Meis2, Atf4, Adrb2, Myc, Epas1, Crebbp, Klf4, Ltb, Sdpr, Thra, Mef2c, Klf7, Nfkb1, Nfix, Sox2, Ehf, Cebpa, Epc1, Serp1, Arntl, Rara, Klf2, Foxo3, Vegfa, Rgmb, Fos, Wwtr1, Nfib, Smad2, Smad4, Csrnp1, Mecom, Smad5, Ddit3, Jun, Hes1, Sox11, Aff1, Syk	0.0431492
Cluster.Down	GOTERM_BP_FAT	GO:0050873~brown fat cell differentiation	7	0.868486	0.000882762	Selenbp1, Fabp4, Adrb2, Itga6, Rgs2, Cebpa, Scd1	0.0434727
Cluster.Down	GOTERM_BP_FAT	GO:0009991~response to extracellular stimulus	15	1.86104	0.000916242	Tek, Mgp, Adh1, Bcl2, Fos, Klf4, Tgfbr2, Map1lc3a, Ddit3, Itga6, Sox2, Nuak2, Lepr, Ddah2, Cp	0.044203
Cluster.Down	GOTERM_BP_FAT	GO:0043065~positive regulation of apoptosis	22	2.72953	0.00105644	Id3, Foxo3, Serinc3, Adrb2, Aldh1a1, Nr3c1, Myc, Nfkbid, Col4a3, Notch2, Ltb, Perp, Jmy, Bnip3l, Ddit3, Il18, Gal, Uaca, Sh3glb1, Cd24a, Pten, Bbc3	0.0498249
Cluster.Down	GOTERM_BP_FAT	GO:0051100~negative regulation of binding	7	0.868486	0.00106648	Adrb2, Thra, Ddit3, Nfkbia, Myc, Nfkbid, Cat	0.0493437
Cluster.Down	GOTERM_BP_FAT	GO:0031401~positive regulation of protein modification process	11	1.36476	0.00108837	Smad4, Kitl, Cd81, Fgf1, Bcl2, Cd24a, Ghr, Bmpr2, Syk, Ighm, Lyn	0.0494053
Cluster.Down	GOTERM_BP_FAT	GO:0001932~regulation of protein amino acid phosphorylation	14	1.73697	0.00114222	Kitl, Cav1, Fgf1, Bcl2, Prkar2b, Bmpr2, Smad4, Cd81, Jun, Cd24a, Ghr, Syk, Ighm, Lyn	0.0499515
Cluster.Down	GOTERM_BP_FAT	GO:0030278~regulation of ossification	9	1.11663	0.00116032	Twsg1, Mgp, Adrb2, Smad5, Jund, Sox2, Bcl2, Tob1, Tob2	0.0498403
Cluster.Down	GOTERM_BP_FAT	GO:0043068~positive regulation of programmed cell death	22	2.72953	0.00116891	Id3, Foxo3, Serinc3, Adrb2, Aldh1a1, Nr3c1, Myc, Nfkbid, Col4a3, Notch2, Ltb, Perp, Jmy, Bnip3l, Ddit3, Il18, Gal, Uaca, Sh3glb1, Cd24a, Pten, Bbc3	0.0493415
Cluster.Down	GOTERM_BP_FAT	GO:0051270~regulation of cell motion	13	1.6129	0.0012032	Tek, Cxcr4, Bcl2, Arhgap5, Bcar1, Vcl, Egfl7, Irs2, Sema3f, Pecam1, Cxcl12, Pten, Cdkn1b	0.0498996
