# Supplementary material for: Diversity in Compartmental Dynamics of Gene Regulatory Networks: The Immune Response in Primary Influenza A Infection in Mice
Source: PLoS One. 2015 Sep 28;10(9):e0138110. doi: 10.1371/journal.pone.0138110 (PMC4586376; doi:10.1371/journal.pone.0138110)
Supplement: S4 Table — (XLSX) [file pone.0138110.s004.xlsx]

## Sheet: Mode
Cluster	Category	Term	Count	%	Pvalue	Genes	Benjamini
Cluster.Modes1	GOTERM_BP_FAT	GO:0007049~cell cycle	56	16.1383	1.19887e-24	6720463M24Rik, Mad2l1, Ncapg2, Mcm3, Ccna2, Dlgap5, S100a6, Tacc3, Mki67, Psmc3ip, Nusap1, Rbbp8, Tpx2, Dusp1, Ncapd2, Chaf1a, Cdc27, Spc25, Cdkn3, Cdc20, Ckap2, Cenpf, Lin9, Cdk2ap1, Prc1, Ccnb1, Rad51, Ercc6l, Cep55, Bub1b, Ska2, Bub3, Cdca2, Cdca5, Cdc123, Pttg1, Cks1b, Ncaph, Gmnn, Bod1, Ndc80, Cdca3, Kntc1, Aurka, Tipin, Lig1, Aurkb, Itgb1, Gsg2, Rpa1, Cenpe, Kif20b, Brca1, Plk1, Clspn, Cenph	1.39069e-21
Cluster.Modes1	GOTERM_BP_FAT	GO:0022403~cell cycle phase	40	11.5274	8.46424e-22	Rad51, Ercc6l, Cep55, Bub1b, Bub3, 6720463M24Rik, Ska2, Mad2l1, Cdca2, Cdca5, Ncapg2, Cdc123, Pttg1, Ccna2, Dlgap5, Tacc3, Mki67, Ncaph, Psmc3ip, Bod1, Nusap1, Ndc80, Cdca3, Tpx2, Rbbp8, Kntc1, Tipin, Aurkb, Itgb1, Ncapd2, Cdc27, Cenpe, Rpa1, Spc25, Kif20b, Plk1, Cdc20, Cenpf, Ccnb1, Cenph	4.90926e-19
Cluster.Modes1	GOTERM_BP_FAT	GO:0000278~mitotic cell cycle	35	10.0865	2.61987e-21	Ercc6l, Cep55, Bub1b, Bub3, Ska2, 6720463M24Rik, Mad2l1, Cdca2, Cdca5, Ncapg2, Cdc123, Pttg1, Ccna2, Dlgap5, Ncaph, Bod1, Nusap1, Ndc80, Cdca3, Rbbp8, Kntc1, Aurka, Tipin, Aurkb, Itgb1, Ncapd2, Cenpe, Spc25, Cdc27, Kif20b, Plk1, Cdc20, Cenpf, Ccnb1, Cenph	1.01302e-18
Cluster.Modes1	GOTERM_BP_FAT	GO:0000279~M phase	37	10.6628	3.68711e-21	Rad51, Ercc6l, Cep55, Bub1b, Bub3, Ska2, 6720463M24Rik, Mad2l1, Cdca2, Cdca5, Ncapg2, Pttg1, Ccna2, Dlgap5, Tacc3, Mki67, Ncaph, Psmc3ip, Bod1, Nusap1, Ndc80, Cdca3, Tpx2, Kntc1, Tipin, Aurkb, Ncapd2, Cdc27, Rpa1, Cenpe, Spc25, Kif20b, Plk1, Cdc20, Cenpf, Ccnb1, Cenph	1.06926e-18
Cluster.Modes1	GOTERM_BP_FAT	GO:0022402~cell cycle process	42	12.1037	9.6453e-21	Rad51, Ercc6l, Cep55, Bub1b, Bub3, 6720463M24Rik, Ska2, Mad2l1, Cdca2, Cdca5, Ncapg2, Cdc123, Pttg1, Ccna2, Dlgap5, Tacc3, Mki67, Ncaph, Psmc3ip, Bod1, Nusap1, Ndc80, Cdca3, Tpx2, Rbbp8, Kntc1, Aurkb, Tipin, Itgb1, Ncapd2, Cdc27, Cenpe, Rpa1, Spc25, Kif20b, Brca1, Cdkn3, Plk1, Cdc20, Cenpf, Ccnb1, Cenph	2.23771e-18
Cluster.Modes1	GOTERM_BP_FAT	GO:0000087~M phase of mitotic cell cycle	31	8.93372	3.23488e-20	Ercc6l, Cep55, Bub1b, Bub3, Ska2, 6720463M24Rik, Cdca2, Mad2l1, Cdca5, Ncapg2, Pttg1, Ccna2, Dlgap5, Ncaph, Bod1, Nusap1, Ndc80, Cdca3, Kntc1, Tipin, Aurkb, Ncapd2, Spc25, Cenpe, Cdc27, Kif20b, Plk1, Cdc20, Cenpf, Ccnb1, Cenph	6.2541e-18
Cluster.Modes1	GOTERM_BP_FAT	GO:0007067~mitosis	29	8.35735	2.33389e-18	Ercc6l, Cep55, Bub1b, Bub3, Ska2, 6720463M24Rik, Cdca2, Mad2l1, Cdca5, Ncapg2, Pttg1, Ccna2, Ncaph, Bod1, Nusap1, Ndc80, Cdca3, Kntc1, Tipin, Aurkb, Ncapd2, Spc25, Cenpe, Cdc27, Kif20b, Plk1, Cdc20, Cenph, Ccnb1	3.86758e-16
Cluster.Modes1	GOTERM_BP_FAT	GO:0000280~nuclear division	29	8.35735	2.33389e-18	Ercc6l, Cep55, Bub1b, Bub3, Ska2, 6720463M24Rik, Cdca2, Mad2l1, Cdca5, Ncapg2, Pttg1, Ccna2, Ncaph, Bod1, Nusap1, Ndc80, Cdca3, Kntc1, Tipin, Aurkb, Ncapd2, Spc25, Cenpe, Cdc27, Kif20b, Plk1, Cdc20, Cenph, Ccnb1	3.86758e-16
Cluster.Modes1	GOTERM_BP_FAT	GO:0048285~organelle fission	29	8.35735	6.22568e-18	Ercc6l, Cep55, Bub1b, Bub3, Ska2, 6720463M24Rik, Cdca2, Mad2l1, Cdca5, Ncapg2, Pttg1, Ccna2, Ncaph, Bod1, Nusap1, Ndc80, Cdca3, Kntc1, Tipin, Aurkb, Ncapd2, Spc25, Cenpe, Cdc27, Kif20b, Plk1, Cdc20, Cenph, Ccnb1	9.02724e-16
Cluster.Modes1	GOTERM_BP_FAT	GO:0051301~cell division	33	9.51009	1.87514e-17	Ercc6l, Cep55, Bub1b, Ska2, 6720463M24Rik, Mad2l1, Cdca2, Cdca5, Ncapg2, Cdc123, Pttg1, Ccna2, Cks1b, Ncaph, Bod1, Nusap1, Ndc80, Cdca3, Kntc1, Lig1, Tipin, Aurkb, Ncapd2, Cenpe, Spc25, Cdc27, Kif20b, Plk1, Cdc20, Top2a, Prc1, Ccnb1, Cenph	2.41684e-15
Cluster.Modes1	GOTERM_BP_FAT	GO:0007059~chromosome segregation	12	3.45821	1.18795e-08	Ndc80, Nusap1, Pttg1, Top2a, Ska2, Bub3, Mad2l1, Cdca5, Cenpf, Spc25, Cenpe, Cenph	1.37803e-06
Cluster.Modes1	GOTERM_BP_FAT	GO:0051276~chromosome organization	24	6.91643	6.43501e-07	Smchd1, Nusap1, Ttf1, Cenpa, Whsc1, Satb1, Bub3, Suz12, Mad2l1, Ncapd2, Cdca5, Gsg2, Rad54l, Uimc1, Rpa1, Irf4, Ncapg2, Pttg1, Chd3, Top2a, Pinx1, Ncaph, Cenph, Hist1h2ab	6.78578e-05
Cluster.Modes1	GOTERM_BP_FAT	GO:0006259~DNA metabolic process	24	6.91643	1.29492e-06	Rad51, Parp2, Lig1, Tipin, Neil3, Chaf1a, Rad54l, Uimc1, Rpa1, Orc2, Brca1, Mcm3, Brip1, Kif22, Pttg1, Prim1, Top2a, Pinx1, Gins2, Rfc1, Clspn, Lin9, Psmc3ip, Dtl	0.000125168
Cluster.Modes1	GOTERM_BP_FAT	GO:0006260~DNA replication	14	4.03458	2.55433e-06	Rad51, Tipin, Lig1, Chaf1a, Rpa1, Orc2, Brca1, Mcm3, Prim1, Pinx1, Rfc1, Gins2, Lin9, Dtl	0.000227899
Cluster.Modes1	KEGG_PATHWAY	mmu04110:Cell cycle	12	3.45821	5.70911e-06	Orc2, Mcm3, Plk1, Pttg1, Cdc20, Bub1b, Ccna2, Ttk, Bub3, Mad2l1, Cdc27, Ccnb1	0.000633512
Cluster.Modes1	GOTERM_BP_FAT	GO:0030261~chromosome condensation	6	1.72911	3.19758e-05	Ncapg2, Nusap1, Top2a, Ncapd2, Cdca5, Ncaph	0.00264596
Cluster.Modes1	GOTERM_BP_FAT	GO:0007017~microtubule-based process	14	4.03458	8.54178e-05	Ndc80, Nusap1, Hook1, Tpx2, Kif15, Cenpe, Spc25, Kif20b, Brca1, Kif22, Kif14, Kif20a, Tacc3, Tuba1b	0.00658415
Cluster.Modes1	GOTERM_BP_FAT	GO:0006974~response to DNA damage stimulus	16	4.61095	0.000157117	Rad51, Parp2, Tipin, Lig1, Neil3, Chaf1a, Rad54l, Rpa1, Uimc1, Brca1, Brip1, Dyrk2, Kif22, Pttg1, Clspn, Dtl	0.0113273
Cluster.Modes1	GOTERM_BP_FAT	GO:0033554~cellular response to stress	19	5.4755	0.00026535	Rad51, Parp2, St8sia1, Eif2ak2, Aars, Lig1, Tipin, Neil3, Chaf1a, Rad54l, Uimc1, Rpa1, Brca1, Brip1, Dyrk2, Kif22, Pttg1, Clspn, Dtl	0.0179457
Cluster.Modes1	GOTERM_BP_FAT	GO:0006281~DNA repair	13	3.7464	0.000529297	Rad51, Parp2, Lig1, Neil3, Chaf1a, Rad54l, Rpa1, Uimc1, Brca1, Brip1, Pttg1, Kif22, Clspn	0.0335438
Cluster.Modes1	GOTERM_BP_FAT	GO:0000226~microtubule cytoskeleton organization	9	2.59366	0.000717982	Brca1, Ndc80, Nusap1, Hook1, Tpx2, Tacc3, Spc25, Cenpe, Tuba1b	0.0429029
Cluster.Modes1	GOTERM_BP_FAT	GO:0008156~negative regulation of DNA replication	4	1.15274	0.000779463	Gmnn, Ttf1, Tipin, Clspn	0.044219
Cluster.Modes1	GOTERM_BP_FAT	GO:0006323~DNA packaging	8	2.30548	0.00192587	Ncapg2, Cenpa, Nusap1, Top2a, Ncapd2, Cdca5, Ncaph, Hist1h2ab	0.101011
Cluster.Modes1	KEGG_PATHWAY	mmu03030:DNA replication	5	1.44092	0.00230543	Mcm3, Prim1, Rfc1, Lig1, Rpa1	0.120234
Cluster.Modes1	KEGG_PATHWAY	mmu04114:Oocyte meiosis	8	2.30548	0.00247485	Plk1, Pttg1, Cdc20, Aurka, Mad2l1, Cdc27, Ccnb1, Ppp3cc	0.0876056
Cluster.Modes1	GOTERM_BP_FAT	GO:0000070~mitotic sister chromatid segregation	4	1.15274	0.00352237	Nusap1, Bub3, Mad2l1, Cdca5	0.16977
Cluster.Modes1	GOTERM_BP_FAT	GO:0006275~regulation of DNA replication	4	1.15274	0.00352237	Gmnn, Ttf1, Tipin, Clspn	0.16977
Cluster.Modes1	GOTERM_BP_FAT	GO:0000819~sister chromatid segregation	4	1.15274	0.00412945	Nusap1, Bub3, Mad2l1, Cdca5	0.188361
Cluster.Modes1	GOTERM_BP_FAT	GO:0051053~negative regulation of DNA metabolic process	4	1.15274	0.00479625	Gmnn, Ttf1, Tipin, Clspn	0.207352
Cluster.Modes1	GOTERM_BP_FAT	GO:0043648~dicarboxylic acid metabolic process	4	1.15274	0.00479625	Mdh1, Mdh2, Got2, Got1	0.207352
Cluster.Modes1	GOTERM_BP_FAT	GO:0006107~oxaloacetate metabolic process	3	0.864553	0.00600463	Mdh1, Got2, Got1	0.243804
Cluster.Modes1	GOTERM_BP_FAT	GO:0007018~microtubule-based movement	7	2.01729	0.00845721	Kif20b, Kif14, Kif22, Kif20a, Kif15, Cenpe, Tuba1b	0.315404
Cluster.Modes1	GOTERM_BP_FAT	GO:0031327~negative regulation of cellular biosynthetic process	16	4.61095	0.0085011	Gmnn, Ttf1, Hivep1, Satb1, Twist2, Suz12, Tipin, Ski, Mtdh, Uimc1, Zfp281, Brca1, Tgif1, Clspn, Cenpf, Txn1	0.307047
Cluster.Modes1	GOTERM_BP_FAT	GO:0009890~negative regulation of biosynthetic process	16	4.61095	0.00923983	Gmnn, Ttf1, Hivep1, Satb1, Twist2, Suz12, Tipin, Ski, Mtdh, Uimc1, Zfp281, Brca1, Tgif1, Clspn, Cenpf, Txn1	0.319258
Cluster.Modes1	GOTERM_BP_FAT	GO:0045934~negative regulation of nucleobase, nucleoside, nucleotide and nucleic acid metabolic process	15	4.32277	0.00988961	Gmnn, Ttf1, Hivep1, Satb1, Twist2, Suz12, Tipin, Ski, Mtdh, Uimc1, Zfp281, Tgif1, Clspn, Cenpf, Txn1	0.328038
Cluster.Modes1	GOTERM_BP_FAT	GO:0051329~interphase of mitotic cell cycle	5	1.44092	0.0103474	Cdc123, Rbbp8, Itgb1, Cdca5, Cenpf	0.331143
Cluster.Modes1	GOTERM_BP_FAT	GO:0051172~negative regulation of nitrogen compound metabolic process	15	4.32277	0.0108058	Gmnn, Ttf1, Hivep1, Satb1, Twist2, Suz12, Tipin, Ski, Mtdh, Uimc1, Zfp281, Tgif1, Clspn, Cenpf, Txn1	0.334054
Cluster.Modes1	GOTERM_BP_FAT	GO:0051325~interphase	5	1.44092	0.0118802	Cdc123, Rbbp8, Itgb1, Cdca5, Cenpf	0.351593
Cluster.Modes1	GOTERM_BP_FAT	GO:0007051~spindle organization	4	1.15274	0.0124437	Ndc80, Tpx2, Tacc3, Spc25	0.356066
Cluster.Modes1	GOTERM_BP_FAT	GO:0000075~cell cycle checkpoint	5	1.44092	0.0126983	Tipin, Mad2l1, Clspn, Uimc1, Cenpe	0.35339
Cluster.Modes1	GOTERM_BP_FAT	GO:0019320~hexose catabolic process	5	1.44092	0.0126983	Mdh1, Mdh2, Glyr1, Eno1, Uevld	0.35339
Cluster.Modes1	GOTERM_BP_FAT	GO:0006007~glucose catabolic process	5	1.44092	0.0126983	Mdh1, Mdh2, Glyr1, Eno1, Uevld	0.35339
Cluster.Modes1	GOTERM_BP_FAT	GO:0051726~regulation of cell cycle	10	2.88184	0.0127629	Gmnn, Nusap1, Tipin, Mad2l1, Itgb1, Clspn, Tacc3, Cenpf, Uimc1, Cenpe	0.346701
Cluster.Modes1	GOTERM_BP_FAT	GO:0006888~ER to Golgi vesicle-mediated transport	4	1.15274	0.013704	Lman1, 0610009B22Rik, Sec24a, Bet1	0.358936
Cluster.Modes1	GOTERM_BP_FAT	GO:0046365~monosaccharide catabolic process	5	1.44092	0.0144404	Mdh1, Mdh2, Glyr1, Eno1, Uevld	0.366204
Cluster.Modes1	GOTERM_BP_FAT	GO:0010558~negative regulation of macromolecule biosynthetic process	15	4.32277	0.0150994	Gmnn, Ttf1, Hivep1, Satb1, Twist2, Suz12, Tipin, Ski, Mtdh, Uimc1, Zfp281, Tgif1, Clspn, Cenpf, Txn1	0.371516
Cluster.Modes1	GOTERM_BP_FAT	GO:0051052~regulation of DNA metabolic process	5	1.44092	0.0183609	Gmnn, Ttf1, Tipin, Clspn, Uimc1	0.42374
Cluster.Modes1	GOTERM_BP_FAT	GO:0001701~in utero embryonic development	11	3.17003	0.0188935	Ncapg2, Nmt1, Keap1, Prdm1, Rbbp8, Sbds, Eno1, Itgb1, Stil, Rpa1, Ccnb1	0.424866
Cluster.Modes1	GOTERM_BP_FAT	GO:0032880~regulation of protein localization	6	1.72911	0.0205246	Casp1, Rabgap1l, Tacc3, Txn1, Cenpf, Cenpe	0.443862
Cluster.Modes1	GOTERM_BP_FAT	GO:0044275~cellular carbohydrate catabolic process	5	1.44092	0.0205457	Mdh1, Mdh2, Glyr1, Eno1, Uevld	0.436374
Cluster.Modes1	GOTERM_BP_FAT	GO:0000724~double-strand break repair via homologous recombination	3	0.864553	0.0208191	Rad51, Rad54l, Rpa1	0.433093
Cluster.Modes1	GOTERM_BP_FAT	GO:0000725~recombinational repair	3	0.864553	0.0208191	Rad51, Rad54l, Rpa1	0.433093
Cluster.Modes1	GOTERM_BP_FAT	GO:0045184~establishment of protein localization	20	5.76369	0.0210336	Sft2d1, Dnajc19, Lman1, Hook1, H47, Sec61a1, Sec24a, Snx27, Stx4a, Xpo5, Bet1, Cenpe, Kpnb1, Timm17b, Rasef, Ssr3, Kif20a, Scfd1, Uevld, Gga1	0.42904
Cluster.Modes1	GOTERM_BP_FAT	GO:0006261~DNA-dependent DNA replication	4	1.15274	0.0210626	Rad51, Mcm3, Prim1, Tipin	0.422327
Cluster.Modes1	GOTERM_BP_FAT	GO:0046164~alcohol catabolic process	5	1.44092	0.0266836	Mdh1, Mdh2, Glyr1, Eno1, Uevld	0.494411
Cluster.Modes1	GOTERM_BP_FAT	GO:0010605~negative regulation of macromolecule metabolic process	16	4.61095	0.0320969	Gmnn, Ttf1, Hivep1, Satb1, Twist2, Xpo5, Suz12, Tipin, Ski, Mtdh, Uimc1, Zfp281, Tgif1, Clspn, Cenpf, Txn1	0.552989
Cluster.Modes1	GOTERM_BP_FAT	GO:0019550~glutamate catabolic process to aspartate	2	0.576369	0.0345808	Got2, Got1	0.572796
Cluster.Modes1	GOTERM_BP_FAT	GO:0019551~glutamate catabolic process to 2-oxoglutarate	2	0.576369	0.0345808	Got2, Got1	0.572796
Cluster.Modes1	GOTERM_BP_FAT	GO:0006532~aspartate biosynthetic process	2	0.576369	0.0345808	Got2, Got1	0.572796
Cluster.Modes1	GOTERM_BP_FAT	GO:0015031~protein transport	19	5.4755	0.0362425	Sft2d1, Lman1, Dnajc19, Hook1, H47, Sec61a1, Sec24a, Snx27, Stx4a, Xpo5, Bet1, Kpnb1, Timm17b, Rasef, Ssr3, Kif20a, Scfd1, Uevld, Gga1	0.582687
Cluster.Modes1	GOTERM_BP_FAT	GO:0010564~regulation of cell cycle process	5	1.44092	0.0385689	Nusap1, Tipin, Mad2l1, Cenpf, Cenpe	0.598485
Cluster.Modes1	GOTERM_BP_FAT	GO:0006302~double-strand break repair	4	1.15274	0.0387784	Rad51, Rad54l, Uimc1, Rpa1	0.593257
Cluster.Modes1	GOTERM_BP_FAT	GO:0008104~protein localization	21	6.05187	0.0402774	Sft2d1, Dnajc19, Lman1, Hook1, H47, Sec61a1, Sec24a, Snx27, Stx4a, Xpo5, Bet1, Cenpe, Kpnb1, Timm17b, Rasef, Ssr3, Kif20a, Scfd1, Tacc3, Uevld, Gga1	0.60032
Cluster.Modes1	GOTERM_BP_FAT	GO:0006096~glycolysis	4	1.15274	0.0410968	Mdh1, Mdh2, Eno1, Uevld	0.600876
Cluster.Modes1	GOTERM_BP_FAT	GO:0006310~DNA recombination	5	1.44092	0.0419435	Rad51, Lig1, Rad54l, Rpa1, Psmc3ip	0.60166
Cluster.Modes1	GOTERM_BP_FAT	GO:0032886~regulation of microtubule-based process	4	1.15274	0.0434838	Ska2, Tacc3, Cenpf, Cenpe	0.608453
Cluster.Modes1	KEGG_PATHWAY	mmu04914:Progesterone-mediated oocyte maturation	5	1.44092	0.0484575	Plk1, Ccna2, Mad2l1, Cdc27, Ccnb1	0.748011
Cluster.Modes1	KEGG_PATHWAY	mmu00360:Phenylalanine metabolism	3	0.864553	0.0486592	Got2, Aldh1a3, Got1	0.669583
Cluster.Modes1	KEGG_PATHWAY	mmu03430:Mismatch repair	3	0.864553	0.0486592	Rfc1, Lig1, Rpa1	0.669583
Cluster.Modes2	GOTERM_BP_FAT	GO:0048193~Golgi vesicle transport	10	1.78891	9.75755e-06	Nbea, Cog3, Trappc4, Vps29, Trappc2, Kif1c, Gosr1, Blzf1, Steap2, Vamp7	0.0165087
Cluster.Modes2	GOTERM_BP_FAT	GO:0044271~nitrogen compound biosynthetic process	22	3.9356	8.25905e-05	Prpsap1, Nampt, Gch1, Pnp, Tbpl1, Atp10b, Adssl1, Kynu, Chrna7, Atp6v1h, Adcy9, Th, Nme7, Hprt, Atp2c1, Mtr, Pth2, Psat1, Atp8a1, Atp6v0a1, Slc6a3, Atp6v0d1	0.0680281
Cluster.Modes2	GOTERM_BP_FAT	GO:0009165~nucleotide biosynthetic process	16	2.86225	8.28622e-05	Prpsap1, Nampt, Pnp, Tbpl1, Atp10b, Adssl1, Kynu, Atp6v1h, Adcy9, Nme7, Hprt, Atp2c1, Pth2, Atp8a1, Atp6v0a1, Atp6v0d1	0.0460299
Cluster.Modes2	GOTERM_BP_FAT	GO:0034404~nucleobase, nucleoside and nucleotide biosynthetic process	16	2.86225	0.000114093	Prpsap1, Nampt, Pnp, Tbpl1, Atp10b, Adssl1, Kynu, Atp6v1h, Adcy9, Nme7, Hprt, Atp2c1, Pth2, Atp8a1, Atp6v0a1, Atp6v0d1	0.0474984
Cluster.Modes2	GOTERM_BP_FAT	GO:0034654~nucleobase, nucleoside, nucleotide and nucleic acid biosynthetic process	16	2.86225	0.000114093	Prpsap1, Nampt, Pnp, Tbpl1, Atp10b, Adssl1, Kynu, Atp6v1h, Adcy9, Nme7, Hprt, Atp2c1, Pth2, Atp8a1, Atp6v0a1, Atp6v0d1	0.0474984
Cluster.Modes2	GOTERM_BP_FAT	GO:0009396~folic acid and derivative biosynthetic process	4	0.715564	0.00101289	Mthfd2, Gch1, Mtr, Mthfs	0.292328
Cluster.Modes2	GOTERM_BP_FAT	GO:0006164~purine nucleotide biosynthetic process	12	2.14669	0.00130216	Atp6v1h, Adcy9, Nme7, Hprt, Pnp, Atp10b, Atp2c1, Pth2, Adssl1, Atp6v0a1, Atp8a1, Atp6v0d1	0.309603
Cluster.Modes2	GOTERM_BP_FAT	GO:0006892~post-Golgi vesicle-mediated transport	4	0.715564	0.00148876	Nbea, Vps29, Blzf1, Steap2	0.304485
Cluster.Modes2	GOTERM_BP_FAT	GO:0006511~ubiquitin-dependent protein catabolic process	12	2.14669	0.00164276	Cul5, Uchl4, Cul2, Dub1, Usp1, Usp14, Psma1, Psma4, Psma6, Usp9x, Uchl3, Usp37	0.295739
Cluster.Modes2	GOTERM_BP_FAT	GO:0006261~DNA-dependent DNA replication	6	1.07335	0.00211583	Mcm4, Mcm2, Pola1, Rev1, Pold1, Helb	0.330679
Cluster.Modes2	GOTERM_BP_FAT	GO:0006259~DNA metabolic process	23	4.11449	0.00271843	Asf1a, Pot1a, Nbn, Rnf8, Rad9, Rev1, Ccdc88a, Pold1, Sgip1, Msh3, Hinfp, Ercc3, Mcm4, Wrn, Mcm2, Pola1, Rbbp7, Swap70, Usp1, Atm, Gtf2h1, Esco1, Helb	0.371485
Cluster.Modes2	GOTERM_BP_FAT	GO:0006281~DNA repair	15	2.68336	0.00309229	Asf1a, Nbn, Rad9, Rnf8, Rev1, Pold1, Msh3, Hinfp, Ercc3, Wrn, Pola1, Usp1, Atm, Gtf2h1, Esco1	0.38142
Cluster.Modes2	GOTERM_BP_FAT	GO:0046907~intracellular transport	23	4.11449	0.00361292	Trappc4, Trappc2, Ywhab, Nde1, Vps16, Kif1c, Gosr1, Bcap29, Vps26a, Blzf1, Stx1a, Srsf10, Steap2, Nbea, Cog3, Vps29, Dscr3, Adam10, Mrpl45, Atp2c1, Ipo8, Myo5a, Vamp7	0.40224
Cluster.Modes2	GOTERM_BP_FAT	GO:0009142~nucleoside triphosphate biosynthetic process	9	1.61002	0.00434302	Atp6v1h, Nme7, Tbpl1, Pnp, Atp10b, Atp2c1, Atp6v0a1, Atp8a1, Atp6v0d1	0.435141
Cluster.Modes2	GOTERM_BP_FAT	GO:0006163~purine nucleotide metabolic process	12	2.14669	0.00439164	Atp6v1h, Adcy9, Nme7, Hprt, Pnp, Atp10b, Atp2c1, Pth2, Adssl1, Atp6v0a1, Atp8a1, Atp6v0d1	0.41511
Cluster.Modes2	GOTERM_BP_FAT	GO:0006760~folic acid and derivative metabolic process	4	0.715564	0.00467428	Mthfd2, Gch1, Mtr, Mthfs	0.41308
Cluster.Modes2	KEGG_PATHWAY	mmu03040:Spliceosome	10	1.78891	0.0049294	Thoc1, Prpf40a, Aqr, Hspa2, Prpf18, Alyref, Cdc5l, Lsm7, Sf3a1, Srsf10	0.476568
Cluster.Modes2	GOTERM_BP_FAT	GO:0006974~response to DNA damage stimulus	17	3.04114	0.00543126	Asf1a, Rif1, Nbn, Rnf8, Rad9, Rev1, Pold1, Pmaip1, Msh3, Hinfp, Ercc3, Wrn, Pola1, Usp1, Atm, Gtf2h1, Esco1	0.440486
Cluster.Modes2	GOTERM_BP_FAT	GO:0006397~mRNA processing	16	2.86225	0.00551113	Thoc1, Prpf40a, Adarb1, Aqr, Alyref, Prpf18, Rnmt, Cdc5l, Celf1, Strap, Srsf10, U2af1l4, Rbfox1, Cpsf2, Lsm7, Sf3a1	0.425691
Cluster.Modes2	GOTERM_BP_FAT	GO:0006888~ER to Golgi vesicle-mediated transport	5	0.894454	0.00749839	Cog3, Trappc4, Trappc2, Gosr1, Vamp7	0.510004
Cluster.Modes2	GOTERM_BP_FAT	GO:0033554~cellular response to stress	21	3.75671	0.00754164	Asf1a, Rif1, Eif2s1, Nbn, Rnf8, Rad9, Rev1, Pold1, Pmaip1, Msh3, Hinfp, Ercc3, Myd88, Wrn, Pola1, Usp1, Atm, Mdfi, Gtf2h1, Esco1, Sirt1	0.493244
Cluster.Modes2	KEGG_PATHWAY	mmu00020:Citrate cycle (TCA cycle)	5	0.894454	0.00815047	Pdha1, Dld, Sucla2, Fh1, Ogdh	0.414942
Cluster.Modes2	GOTERM_BP_FAT	GO:0006396~RNA processing	22	3.9356	0.00848571	Ints8, Thoc1, Adarb1, Prpf40a, Aqr, Alyref, Dus4l, Prpf18, Cdc5l, Rnmt, Utp15, Celf1, Strap, Adad2, Srsf10, U2af1l4, Rbfox1, Cpsf2, Nsun2, Lsm7, Sf3a1, Utp6	0.516604
Cluster.Modes2	GOTERM_BP_FAT	GO:0016071~mRNA metabolic process	17	3.04114	0.00867325	Elavl1, Thoc1, Prpf40a, Adarb1, Aqr, Alyref, Prpf18, Rnmt, Cdc5l, Celf1, Strap, Srsf10, U2af1l4, Rbfox1, Cpsf2, Lsm7, Sf3a1	0.50721
Cluster.Modes2	GOTERM_BP_FAT	GO:0008380~RNA splicing	13	2.32558	0.00905855	Thoc1, Prpf40a, Aqr, Prpf18, Alyref, Cdc5l, Strap, Celf1, Srsf10, U2af1l4, Rbfox1, Lsm7, Sf3a1	0.506213
Cluster.Modes2	GOTERM_BP_FAT	GO:0042416~dopamine biosynthetic process	3	0.536673	0.0103155	Chrna7, Th, Slc6a3	0.536578
Cluster.Modes2	GOTERM_BP_FAT	GO:0045184~establishment of protein localization	29	5.18784	0.0125324	Seh1l, Pex14, Vps16, Lin7b, Gosr1, Bcap29, Tnpo3, Gdi2, Blzf1, Stx1a, Nbea, Cog3, Clpx, Vps29, Mitd1, Vamp7, Col1a1, Agap1, Ywhab, Rab15, Vps26a, Hinfp, Vps53, Exoc5, Mrpl45, Rab8a, Rab30, Ipo8, Lsr	0.591994
Cluster.Modes2	GOTERM_BP_FAT	GO:0009141~nucleoside triphosphate metabolic process	9	1.61002	0.0132723	Atp6v1h, Nme7, Tbpl1, Pnp, Atp10b, Atp2c1, Atp6v0a1, Atp8a1, Atp6v0d1	0.598186
Cluster.Modes2	GOTERM_BP_FAT	GO:0000075~cell cycle checkpoint	6	1.07335	0.0132795	Hinfp, Cep192, Birc5, Atm, Nbn, Rad9	0.584044
Cluster.Modes2	GOTERM_BP_FAT	GO:0009206~purine ribonucleoside triphosphate biosynthetic process	8	1.43113	0.0134205	Atp6v1h, Nme7, Pnp, Atp10b, Atp2c1, Atp6v0a1, Atp8a1, Atp6v0d1	0.574171
Cluster.Modes2	GOTERM_BP_FAT	GO:0009201~ribonucleoside triphosphate biosynthetic process	8	1.43113	0.0134205	Atp6v1h, Nme7, Pnp, Atp10b, Atp2c1, Atp6v0a1, Atp8a1, Atp6v0d1	0.574171
Cluster.Modes2	GOTERM_BP_FAT	GO:0042417~dopamine metabolic process	4	0.715564	0.0140362	Chrna7, Th, Hprt, Slc6a3	0.577372
Cluster.Modes2	GOTERM_BP_FAT	GO:0009145~purine nucleoside triphosphate biosynthetic process	8	1.43113	0.0141727	Atp6v1h, Nme7, Pnp, Atp10b, Atp2c1, Atp6v0a1, Atp8a1, Atp6v0d1	0.568165
Cluster.Modes2	GOTERM_BP_FAT	GO:0031577~spindle checkpoint	3	0.536673	0.0185735	Cep192, Birc5, Atm	0.655666
Cluster.Modes2	GOTERM_BP_FAT	GO:0015031~protein transport	28	5.00894	0.0196922	Seh1l, Pex14, Vps16, Lin7b, Gosr1, Bcap29, Tnpo3, Gdi2, Blzf1, Stx1a, Nbea, Cog3, Clpx, Vps29, Mitd1, Vamp7, Col1a1, Agap1, Ywhab, Rab15, Vps26a, Vps53, Exoc5, Mrpl45, Rab8a, Rab30, Ipo8, Lsr	0.665299
Cluster.Modes2	GOTERM_BP_FAT	GO:0009205~purine ribonucleoside triphosphate metabolic process	8	1.43113	0.0203014	Atp6v1h, Nme7, Pnp, Atp10b, Atp2c1, Atp6v0a1, Atp8a1, Atp6v0d1	0.664943
Cluster.Modes2	KEGG_PATHWAY	mmu00230:Purine metabolism	10	1.78891	0.0212747	Pola1, Adcy9, Nt5c3, Nme7, Hprt, Pnp, Polr3g, Pde1c, Pold1, Adssl1	0.608989
Cluster.Modes2	GOTERM_BP_FAT	GO:0009199~ribonucleoside triphosphate metabolic process	8	1.43113	0.0213069	Atp6v1h, Nme7, Pnp, Atp10b, Atp2c1, Atp6v0a1, Atp8a1, Atp6v0d1	0.671561
Cluster.Modes2	GOTERM_BP_FAT	GO:0006260~DNA replication	10	1.78891	0.0233003	Mcm4, Wrn, Mcm2, Rbbp7, Pola1, Pot1a, Rev1, Pold1, Helb, Ccdc88a	0.693631
Cluster.Modes2	GOTERM_BP_FAT	GO:0008104~protein localization	31	5.54562	0.0234348	Seh1l, Pex14, Vps16, Lin7b, Gosr1, Tnpo3, Bcap29, Pmaip1, Gdi2, Blzf1, Stx1a, Nbea, Cog3, Clpx, Vps29, Mitd1, Vamp7, Col1a1, Agap1, Morc3, Ywhab, Rab15, Vps26a, Hinfp, Vps53, Exoc5, Mrpl45, Rab8a, Rab30, Ipo8, Lsr	0.685218
Cluster.Modes2	GOTERM_BP_FAT	GO:0007034~vacuolar transport	4	0.715564	0.0236837	Vps29, Dscr3, Vps26a, Vamp7	0.678851
Cluster.Modes2	GOTERM_BP_FAT	GO:0016579~protein deubiquitination	4	0.715564	0.0236837	Dub1, Usp1, Usp9x, Uchl3	0.678851
Cluster.Modes2	GOTERM_BP_FAT	GO:0009144~purine nucleoside triphosphate metabolic process	8	1.43113	0.0256747	Atp6v1h, Nme7, Pnp, Atp10b, Atp2c1, Atp6v0a1, Atp8a1, Atp6v0d1	0.698587
Cluster.Modes2	GOTERM_BP_FAT	GO:0009152~purine ribonucleotide biosynthetic process	8	1.43113	0.0268555	Atp6v1h, Nme7, Pnp, Atp10b, Atp2c1, Atp6v0a1, Atp8a1, Atp6v0d1	0.705406
Cluster.Modes2	KEGG_PATHWAY	mmu03010:Ribosome	7	1.25224	0.0283662	Rpl17, Rpl23a, Rpl23, Rpl7a, Rpl7, Mrpl13, Rps13	0.610318
Cluster.Modes2	GOTERM_BP_FAT	GO:0006270~DNA replication initiation	3	0.536673	0.0287975	Mcm4, Mcm2, Pola1	0.721462
Cluster.Modes2	GOTERM_BP_FAT	GO:0070646~protein modification by small protein removal	4	0.715564	0.029559	Dub1, Usp1, Usp9x, Uchl3	0.721879
Cluster.Modes2	GOTERM_BP_FAT	GO:0009108~coenzyme biosynthetic process	6	1.07335	0.0299794	Kynu, Mthfd2, Nampt, Gch1, Mtr, Mthfs	0.718188
Cluster.Modes2	GOTERM_BP_FAT	GO:0009260~ribonucleotide biosynthetic process	8	1.43113	0.0319477	Atp6v1h, Nme7, Pnp, Atp10b, Atp2c1, Atp6v0a1, Atp8a1, Atp6v0d1	0.732562
Cluster.Modes2	GOTERM_BP_FAT	GO:0022613~ribonucleoprotein complex biogenesis	9	1.61002	0.0337736	Nop56, Mrto4, Rpl7a, Utp15, Celf1, Znhit6, Utp6, Srsf10, Bms1	0.744133
Cluster.Modes2	GOTERM_BP_FAT	GO:0006403~RNA localization	6	1.07335	0.0355807	Lrpprc, Stau1, Seh1l, Thoc1, Alyref, Srsf10	0.75456
Cluster.Modes2	GOTERM_BP_FAT	GO:0042423~catecholamine biosynthetic process	3	0.536673	0.0407537	Chrna7, Th, Slc6a3	0.793485
Cluster.Modes2	GOTERM_BP_FAT	GO:0009628~response to abiotic stimulus	13	2.32558	0.0422725	Prrxl1, Col1a1, Pnp, Rad9, Rnf8, Pmaip1, Stx1a, Ercc3, Accn1, Nfkbil1, Atm, Usp1, Eif2b2	0.798479
Cluster.Modes2	GOTERM_BP_FAT	GO:0009150~purine ribonucleotide metabolic process	8	1.43113	0.0439826	Atp6v1h, Nme7, Pnp, Atp10b, Atp2c1, Atp6v0a1, Atp8a1, Atp6v0d1	0.804588
Cluster.Modes2	GOTERM_BP_FAT	GO:0009712~catechol metabolic process	4	0.715564	0.0472655	Chrna7, Th, Hprt, Slc6a3	0.821094
Cluster.Modes2	GOTERM_BP_FAT	GO:0006584~catecholamine metabolic process	4	0.715564	0.0472655	Chrna7, Th, Hprt, Slc6a3	0.821094
Cluster.Modes2	GOTERM_BP_FAT	GO:0034311~diol metabolic process	4	0.715564	0.0472655	Chrna7, Th, Hprt, Slc6a3	0.821094
Cluster.Modes2	GOTERM_BP_FAT	GO:0000077~DNA damage checkpoint	4	0.715564	0.0472655	Hinfp, Atm, Nbn, Rad9	0.821094
Cluster.Modes2	GOTERM_BP_FAT	GO:0018958~phenol metabolic process	4	0.715564	0.0472655	Chrna7, Th, Hprt, Slc6a3	0.821094

## Sheet: Activation_Day
Cluster	Category	Term	Count	%	Pvalue	Genes	Benjamini
Cluster.Act.Early	GOTERM_BP_FAT	GO:0070727~cellular macromolecule localization	66	2.51429	5.06217e-06	Kpna3, Kpna2, Stx17, H47, Mtx2, Sec24a, Vps16, Stx4a, Gosr1, Xpo5, Stx12, Copb2, Tmed10, Mlph, Stx1a, Ap2a2, Cox16, Stau1, Nbea, Pax6, Ap4e1, Ap3s2, Sec61a1, Rph3al, Snx1, Sec23a, Mrpl45, Ap1s3, Ipo8, Ppp3ca, Gga1, Ppp3r1, Ap4b1, Fxc1, Mudeng, Sytl1, Tomm20l, Sar1b, 1500001M20Rik, Atg4d, Bcap29, Pmaip1, Blzf1, Gipc1, Kpnb1, Timm9, Timm10, Ssr3, Cog3, Syngr2, Srp72, Tomm20, Tap2, Sec23b, Rph3a, Mo…	0.0178401
Cluster.Act.Early	GOTERM_BP_FAT	GO:0034613~cellular protein localization	65	2.47619	8.08045e-06	Kpna3, Kpna2, Stx17, H47, Mtx2, Sec24a, Vps16, Stx4a, Gosr1, Xpo5, Stx12, Copb2, Tmed10, Mlph, Stx1a, Ap2a2, Cox16, Nbea, Pax6, Ap4e1, Ap3s2, Sec61a1, Rph3al, Snx1, Sec23a, Mrpl45, Ap1s3, Ipo8, Ppp3ca, Gga1, Ppp3r1, Ap4b1, Fxc1, Mudeng, Sytl1, Tomm20l, Sar1b, 1500001M20Rik, Atg4d, Bcap29, Pmaip1, Blzf1, Gipc1, Kpnb1, Timm9, Timm10, Ssr3, Cog3, Syngr2, Srp72, Tomm20, Tap2, Sec23b, Rph3a, Morc3, Ip…	0.0142644
Cluster.Act.Early	GOTERM_BP_FAT	GO:0006886~intracellular protein transport	61	2.32381	9.3118e-06	Kpna3, Kpna2, Stx17, H47, Mtx2, Sec24a, Vps16, Stx4a, Gosr1, Xpo5, Stx12, Copb2, Tmed10, Mlph, Stx1a, Cox16, Ap2a2, Nbea, Ap4e1, Ap3s2, Sec61a1, Rph3al, Snx1, Sec23a, Mrpl45, Ap1s3, Ipo8, Ppp3ca, Gga1, Ap4b1, Fxc1, Mudeng, Sytl1, Tomm20l, Sar1b, 1500001M20Rik, Atg4d, Bcap29, Blzf1, Kpnb1, Gipc1, Timm9, Timm10, Ssr3, Cog3, Syngr2, Srp72, Tomm20, Tap2, Rph3a, Sec23b, Ipo11, Ywhab, Ramp2, Tob1, Timm…	0.010977
Cluster.Act.Early	GOTERM_BP_FAT	GO:0046907~intracellular transport	83	3.1619	4.92068e-05	Kpna3, Kpna2, Stx17, H47, Sec24a, Mtx2, Vps16, Stx4a, Gosr1, Xpo5, Stx12, Copb2, Trappc2l, Mlph, Tmed10, Steap2, Stx1a, Ap2a2, Cox16, Nbea, Vps29, Dscr3, Adam10, Ergic1, Ap4e1, Ap3s2, Vamp7, Sec61a1, Rph3al, Nde1, Snx1, Srsf10, Nup160, Nup155, Sec23a, Mrpl45, Ap1s3, Ipo8, Atp2c1, Ppp3ca, Gga1, Myo5a, Ap4b1, Fxc1, Mudeng, Sytl1, Trappc4, Tomm20l, Sar1b, 1500001M20Rik, Kif1c, Atg4d, Bcap29, Blzf1, …	0.0428028
Cluster.Act.Early	GOTERM_BP_FAT	GO:0048193~Golgi vesicle transport	18	0.685714	0.000115584	Trappc4, Sec23b, Sec24a, Trappc2, Kif1c, Gosr1, Trappc2l, Tmed10, Blzf1, Steap2, Nbea, 0610009B22Rik, Cog3, Vps29, Ergic1, Sec23a, Gabarapl2, Vamp7	0.0789197
Cluster.Act.Early	GOTERM_BP_FAT	GO:0045184~establishment of protein localization	114	4.34286	0.000168669	Stx17, H47, Mtx2, Vps16, Snx15, Stx4a, Copb2, Mlph, Stx1a, Cox16, Clpx, Vps29, Mitd1, Ap4e1, Tmed2, Rph3al, Rab15, Snx1, Vps13a, Nup160, Vps53, Nup155, Mrpl45, Rab30, Ap1s3, Ipo8, Gga1, Ap4b1, Fxc1, Mudeng, Sar1b, 1500001M20Rik, Rab7l1, Bcap29, Gdi2, Gipc1, Timm9, Timm10, Fras1, Srp72, Steap3, Tnfsf13b, Rab9, Snap29, Dnajc19, Agap1, Ipo11, Ywhab, Nup93, Arhgap33, Ramp2, Vps26a, Tob1, Rab11a, Hinf…	0.095138
Cluster.Act.Early	GOTERM_BP_FAT	GO:0015031~protein transport	113	4.30476	0.000191797	Stx17, H47, Mtx2, Vps16, Snx15, Stx4a, Copb2, Mlph, Stx1a, Cox16, Clpx, Vps29, Mitd1, Ap4e1, Tmed2, Rph3al, Rab15, Snx1, Vps13a, Nup160, Vps53, Nup155, Mrpl45, Rab30, Ap1s3, Ipo8, Gga1, Ap4b1, Fxc1, Mudeng, Sar1b, 1500001M20Rik, Rab7l1, Bcap29, Gdi2, Gipc1, Timm9, Timm10, Fras1, Srp72, Steap3, Tnfsf13b, Rab9, Snap29, Dnajc19, Agap1, Ipo11, Ywhab, Nup93, Arhgap33, Ramp2, Vps26a, Tob1, Rab11a, Rab2…	0.0928452
Cluster.Act.Early	GOTERM_BP_FAT	GO:0006829~zinc ion transport	10	0.380952	0.000768189	Slc30a3, Slc30a10, Slc39a6, Slc39a3, Slc39a5, Slc39a4, Slc39a13, Slc30a9, Slc39a9, Slc30a7	0.289361
Cluster.Act.Early	GOTERM_BP_FAT	GO:0008104~protein localization	123	4.68571	0.00116084	Stx17, H47, Mtx2, Vps16, Snx15, Stx4a, Copb2, Mlph, Stx1a, Cox16, Clpx, Vps29, Mitd1, Ap4e1, Tmed2, Rph3al, Rab15, Amn, Snx1, Vps13a, Nup160, Vps53, Nup155, Mrpl45, Rab30, Ap1s3, Ipo8, Fgfr1op, Gga1, Ap4b1, Fxc1, Mudeng, Sar1b, 1500001M20Rik, Rab7l1, Bcap29, Pmaip1, Gdi2, Gipc1, Timm9, Timm10, Fras1, Srp72, Steap3, Tnfsf13b, Rab9, Snap29, Dnajc19, Agap1, Morc3, Ywhab, Lrp4, Ipo11, Nup93, Arhgap33…	0.368039
Cluster.Act.Early	GOTERM_BP_FAT	GO:0034654~nucleobase, nucleoside, nucleotide and nucleic acid biosynthetic process	38	1.44762	0.00122395	Umps, Adcy1, Ldhd, Ucn2, Atp6v0a4, Prpsap1, Guca2b, Nampt, Atp5l, Tbpl1, Pnp, Atp10b, Atic, Dctd, Ppat, Prpsap2, Atp2b2, Adcy9, Nmnat2, Rp2h, Atp8a1, Aspdh, Atp4b, Naprt1, Rrm2b, Kmo, Adssl1, Atp8b4, Kynu, Atp6v1h, Hprt, Atp2b3, Atp2c1, Pth2, Atp6v0a1, Cmpk2, Atp6v0d1, G6pdx	0.353062
Cluster.Act.Early	GOTERM_BP_FAT	GO:0034404~nucleobase, nucleoside and nucleotide biosynthetic process	38	1.44762	0.00122395	Umps, Adcy1, Ldhd, Ucn2, Atp6v0a4, Prpsap1, Guca2b, Nampt, Atp5l, Tbpl1, Pnp, Atp10b, Atic, Dctd, Ppat, Prpsap2, Atp2b2, Adcy9, Nmnat2, Rp2h, Atp8a1, Aspdh, Atp4b, Naprt1, Rrm2b, Kmo, Adssl1, Atp8b4, Kynu, Atp6v1h, Hprt, Atp2b3, Atp2c1, Pth2, Atp6v0a1, Cmpk2, Atp6v0d1, G6pdx	0.353062
Cluster.Act.Early	GOTERM_BP_FAT	GO:0019362~pyridine nucleotide metabolic process	11	0.419048	0.00137284	Cbr2, Kynu, Kmo, Nmnat2, Glyr1, Nampt, Pgd, Pgls, G6pdx, Aspdh, Naprt1	0.358603
Cluster.Act.Early	GOTERM_BP_FAT	GO:0009165~nucleotide biosynthetic process	37	1.40952	0.00138987	Umps, Adcy1, Ldhd, Ucn2, Atp6v0a4, Prpsap1, Guca2b, Nampt, Atp5l, Tbpl1, Pnp, Atp10b, Atic, Dctd, Prpsap2, Atp2b2, Adcy9, Nmnat2, Rp2h, Atp8a1, Aspdh, Atp4b, Naprt1, Rrm2b, Kmo, Adssl1, Atp8b4, Kynu, Atp6v1h, Hprt, Atp2b3, Atp2c1, Pth2, Atp6v0a1, Cmpk2, Atp6v0d1, G6pdx	0.337775
Cluster.Act.Early	GOTERM_BP_FAT	GO:0006769~nicotinamide metabolic process	10	0.380952	0.00160103	Cbr2, Kynu, Kmo, Nmnat2, Glyr1, Nampt, Pgd, Pgls, G6pdx, Aspdh	0.354864
Cluster.Act.Early	GOTERM_BP_FAT	GO:0009820~alkaloid metabolic process	10	0.380952	0.00160103	Cbr2, Kynu, Kmo, Nmnat2, Glyr1, Nampt, Pgd, Pgls, G6pdx, Aspdh	0.354864
Cluster.Act.Early	GOTERM_BP_FAT	GO:0046496~nicotinamide nucleotide metabolic process	10	0.380952	0.00160103	Cbr2, Kynu, Kmo, Nmnat2, Glyr1, Nampt, Pgd, Pgls, G6pdx, Aspdh	0.354864
Cluster.Act.Early	GOTERM_BP_FAT	GO:0006888~ER to Golgi vesicle-mediated transport	11	0.419048	0.00186425	0610009B22Rik, Sec23b, Cog3, Trappc4, Trappc2, Sec24a, Sec23a, Ergic1, Gosr1, Trappc2l, Vamp7	0.377468
Cluster.Act.Early	GOTERM_BP_FAT	GO:0006396~RNA processing	76	2.89524	0.00225935	Ints8, Aqr, Pop1, Mrpl1, Txnl4b, Celf1, Cpsf3, Trnt1, Mrm1, Srsf9, Rbfox3, Skiv2l2, Dkc1, Lsm5, Trub2, Tra2a, 1190005F20Rik, Rrp1b, Trmt11, Ftsj2, Exosc8, Aars, Lsm2, Lsm1, Eri1, Wdr83, Utp15, Dis3, Rnps1, Magohb, Srsf10, Rbfox1, Snrpe, Nsun2, Mlh1, Exosc1, Tsen15, Plrg1, Adarb1, Naf1, Eftud2, 0610009D07Rik, Dimt1, Cdc5l, Pus3, Lsm7, Sugp1, Piwil2, Thg1l, Smn1, Ints2, Lin28a, Dgcr8, Prpf31, Thoc1…	0.415047
Cluster.Act.Early	GOTERM_BP_FAT	GO:0055117~regulation of cardiac muscle contraction	5	0.190476	0.0029239	Cacna1g, Nkx2-5, Fkbp1b, Ryr2, Hdac4	0.478366
Cluster.Act.Early	GOTERM_BP_FAT	GO:0019363~pyridine nucleotide biosynthetic process	7	0.266667	0.00456824	Kynu, Kmo, Nmnat2, Nampt, G6pdx, Aspdh, Naprt1	0.616248
Cluster.Act.Early	GOTERM_BP_FAT	GO:0045321~leukocyte activation	42	1.6	0.00473893	H2-M3, Flt3, Itgad, Rorc, Nbn, Vpreb2, Cplx2, Hs1bp3, Irf4, 5830411N06Rik, Ccnd3, Chrna7, Cd86, Plcg2, Prdx2, Cd48, Crip3, Tpd52, Vamp7, Sla2, Fkbp1b, Satb1, Tlr4, Tlr1, Sfpi1, Cr2, Adam17, Cxcr5, Tcf3, Cebpg, Bank1, Prkcd, Swap70, Hprt, Igbp1, Mlh1, Blnk, Icosl, Cxcl12, Sbno2, Ms4a1, Syk	0.608758
Cluster.Act.Early	GOTERM_BP_FAT	GO:0006733~oxidoreduction coenzyme metabolic process	12	0.457143	0.00529608	Cbr2, Kynu, Kmo, Nmnat2, Glyr1, Nampt, Pgd, Coq4, Pgls, G6pdx, Aspdh, Naprt1	0.629846
Cluster.Act.Early	KEGG_PATHWAY	mmu03050:Proteasome	13	0.495238	0.00531016	Psmd1, Psmd2, Psmb9, Psmd13, Psma4, Psma6, Psme4, Psme2, Psma3, Ifng, Psmc2, Psmb6, Psmc5	0.620547
Cluster.Act.Early	GOTERM_BP_FAT	GO:0046677~response to antibiotic	8	0.304762	0.00594087	Hiatl1, Ciita, Phf11, Zc3h8, Cyb5r4, Gm6907, Mfsd9, Id1, Slc35a3	0.653349
Cluster.Act.Early	GOTERM_BP_FAT	GO:0043603~cellular amide metabolic process	12	0.457143	0.00656297	Kmo, Phf11, Prhoxnb, Nampt, Gm6907, Pgls, Kynu, Cbr2, Nmnat2, Glyr1, Pgd, Aspdh, G6pdx	0.672082
Cluster.Act.Early	GOTERM_BP_FAT	GO:0021983~pituitary gland development	10	0.380952	0.00688925	Tbx19, Pax6, Isl1, Bmp4, Gli1, Ghrh, Ghrhr, Nkx2-1, Gsx1, Slc6a3	0.672873
Cluster.Act.Early	GOTERM_BP_FAT	GO:0019674~NAD metabolic process	6	0.228571	0.00720341	Cbr2, Kynu, Kmo, Nmnat2, Nampt, Aspdh	0.672982
Cluster.Act.Early	GOTERM_BP_FAT	GO:0001775~cell activation	45	1.71429	0.00819688	H2-M3, Flt3, Itgad, Rorc, Nbn, Treml1, Vpreb2, Cplx2, Hs1bp3, Irf4, Vwf, 5830411N06Rik, Ccnd3, Chrna7, Nfkbil1, Cd86, Plcg2, Prdx2, Cd48, Crip3, Tpd52, Vamp7, Sla2, Fkbp1b, Satb1, Tlr4, Tlr1, Sfpi1, Cr2, Adam17, Cxcr5, Tcf3, Cebpg, Bank1, Prkcd, Swap70, Hprt, Igbp1, Mlh1, Blnk, Icosl, Cxcl12, Sbno2, Ms4a1, Syk	0.704625
Cluster.Act.Early	GOTERM_BP_FAT	GO:0033554~cellular response to stress	68	2.59048	0.00845969	Ptpn11, Eif2ak2, Eif2s1, Pot1b, Epas1, Pold1, Mapk9, Uimc1, Msh3, Wrn, Ifng, Mdfi, Gtf2h1, Casp9, Prdx2, Mcts1, Sirt1, Rbx1, Rrm2b, Asf1a, Aqp2, St8sia1, Rif1, Fancl, Aars, Aptx, Cartpt, Trp53bp1, Ins2, Rad17, Esco1, Mlh1, Xrcc5, Syk, Eya3, Polh, Mre11a, Ccno, Mapk8ip2, Aplf, Nbn, Ero1l, Mapk8ip1, Rad9, Pmaip1, Ercc3, Dyrk2, Eef1e1, Pttg1, Atm, Pms2, Polk, Phlda3, Rad18, Bbc3, Cib1, Parp2, Prdx1,…	0.701333
Cluster.Act.Early	KEGG_PATHWAY	mmu03430:Mismatch repair	8	0.304762	0.00895129	Rfc2, Pms2, Rfc3, Mlh1, Rfc1, Lig1, Pold1, Msh3	0.55879
Cluster.Act.Early	KEGG_PATHWAY	mmu03022:Basal transcription factors	10	0.380952	0.009603	Gtf2f2, Gtf2e1, Gtf2e2, Taf9, Gtf2h1, Taf13, Tbpl1, Taf10, Taf5, Taf2	0.443115
Cluster.Act.Early	GOTERM_BP_FAT	GO:0046889~positive regulation of lipid biosynthetic process	5	0.190476	0.0110937	Sec14l2, Sorbs1, Abcg4, Hnf4a, Abcg1	0.782542
Cluster.Act.Early	GOTERM_BP_FAT	GO:0009396~folic acid and derivative biosynthetic process	5	0.190476	0.0110937	Mthfd2, Gch1, Mtr, Mthfs, Fpgs	0.782542
Cluster.Act.Early	GOTERM_BP_FAT	GO:0042108~positive regulation of cytokine biosynthetic process	12	0.457143	0.0118165	Irf4, Myd88, Il9, Ifng, Tlr4, Tlr7, Tlr1, Rela, Icosl, Tlr9, Syk, Cebpg	0.791024
Cluster.Act.Early	GOTERM_BP_FAT	GO:0046649~lymphocyte activation	36	1.37143	0.0119009	H2-M3, Flt3, Itgad, Rorc, Nbn, Vpreb2, Hs1bp3, 5830411N06Rik, Chrna7, Ccnd3, Cd86, Plcg2, Prdx2, Cd48, Crip3, Tpd52, Sla2, Fkbp1b, Satb1, Sfpi1, Cr2, Adam17, Cxcr5, Tcf3, Cebpg, Bank1, Prkcd, Swap70, Hprt, Igbp1, Mlh1, Blnk, Icosl, Cxcl12, Syk, Ms4a1	0.781392
Cluster.Act.Early	GOTERM_BP_FAT	GO:0006605~protein targeting	27	1.02857	0.0125915	Fxc1, Kpna3, Kpna2, Tomm20l, Mtx2, 1500001M20Rik, Xpo5, Atg4d, Mlph, Kpnb1, Gipc1, Cox16, Nbea, Timm9, Timm10, Ssr3, Syngr2, Srp72, Tomm20, Ywhab, Ipo11, Tob1, Pola2, Rasl2-9, Ipo8, Nup54, Ppp3ca	0.788553
Cluster.Act.Early	GOTERM_BP_FAT	GO:0042113~B cell activation	18	0.685714	0.0142653	Nbn, Adam17, Cr2, Cxcr5, Vpreb2, Tcf3, Cebpg, Chrna7, Bank1, Prkcd, Swap70, Plcg2, Igbp1, Mlh1, Blnk, Icosl, Ms4a1, Tpd52	0.817879
Cluster.Act.Early	GOTERM_BP_FAT	GO:0046890~regulation of lipid biosynthetic process	8	0.304762	0.0143857	Sec14l2, Dhh, Sorbs1, Abcg4, Insig2, Apob, Hnf4a, Abcg1	0.810272
Cluster.Act.Early	GOTERM_BP_FAT	GO:0021536~diencephalon development	11	0.419048	0.0154959	Tbx19, Pax6, Isl1, Bmp4, Gli1, Ghrh, Ghrhr, Arx, Nkx2-1, Gsx1, Slc6a3	0.823682
Cluster.Act.Early	GOTERM_BP_FAT	GO:0070647~protein modification by small protein conjugation or removal	22	0.838095	0.0165166	Dub1, Herc6, Rnf41, Ube2f, Sumo3, Dub1a, Suz12, Gspt1, Rnf8, Usp9x, Uimc1, Uba3, Fbxo4, Senp1, Fbxw7, Traf7, G2e3, Gm12755, Usp1, Ube4a, Uchl3, Rbx1	0.833815
Cluster.Act.Early	GOTERM_BP_FAT	GO:0008016~regulation of heart contraction	13	0.495238	0.0176523	Adrb1, Cacna1g, Fkbp1b, Epas1, Ryr2, Adra1a, Tnnt2, Csrp3, Chrna7, Hrc, Nkx2-5, Th, Hdac4	0.844749
Cluster.Act.Early	GOTERM_BP_FAT	GO:0001916~positive regulation of T cell mediated cytotoxicity	5	0.190476	0.0180197	H2-K1, H2-M3, Pnp, Tap2, H2-Q2	0.842369
Cluster.Act.Early	GOTERM_BP_FAT	GO:0019359~nicotinamide nucleotide biosynthetic process	5	0.190476	0.0180197	Kynu, Nmnat2, Nampt, G6pdx, Aspdh	0.842369
Cluster.Act.Early	GOTERM_BP_FAT	GO:0022613~ribonucleoprotein complex biogenesis	27	1.02857	0.0181211	Nop56, Naf1, Sbds, Dimt1, Celf1, Znhit6, Eif2a, Gm7847, Dkc1, Smn1, Bms1, Rrp1b, Prpf31, Ftsj2, Exosc8, Lsm2, Rpl7a, Eri1, Utp15, Dis3, Srsf10, Tfb1m, Mrto4, Rrs1, 2410016O06Rik, Rpl24, Exosc1, Utp6	0.835752
Cluster.Act.Early	GOTERM_BP_FAT	GO:0016447~somatic recombination of immunoglobulin gene segments	7	0.266667	0.0182199	Swap70, Pms2, Nbn, Mlh1, Icosl, Tcf3, Msh3	0.829194
Cluster.Act.Early	GOTERM_BP_FAT	GO:0006259~DNA metabolic process	68	2.59048	0.0198602	Pot1b, Pold1, Uimc1, Msh3, Wrn, Mcm4, Gtf2h1, Ttn, Rbx1, Rrm2b, Asf1a, Fancl, Aptx, Gin1, Stra8, Tcf3, Trp53bp1, Orc2, Rfc2, Myst2, Rad17, Esco1, Rfc1, Mlh1, Ccdc111, Lin9, Icosl, Xrcc5, Eya3, Polh, Ctgf, Tep1, Mre11a, Ccno, Aplf, Nbn, Rad9, Cdc6, Sgip1, Ercc3, Rbbp7, Pttg1, Eef1e1, Atm, Pms2, Polk, Piwil2, Helb, Pdgfb, Gins1, Rad18, Parp2, Rbms1, Pot1a, Lig1, Rnf8, Rev1, Ccdc88a, Hinfp, Smarcal1…	0.846982
Cluster.Act.Early	GOTERM_BP_FAT	GO:0034470~ncRNA processing	30	1.14286	0.02022	Ints8, Naf1, Pop1, Dimt1, Trnt1, Pus3, Dkc1, Thg1l, Ints2, Lin28a, Trub2, Dgcr8, 1190005F20Rik, Rrp1b, Trmt11, Ints7, Ftsj2, Dus2l, Exosc8, Aars, Eri1, Utp15, Dis3, Tfb1m, Trmt6, Nsun2, Exosc1, Tsen15, Utp6, Ints6	0.844723
Cluster.Act.Early	GOTERM_BP_FAT	GO:0080135~regulation of cellular response to stress	17	0.647619	0.0207752	Dusp22, Mapk8ip2, Tlr4, Prdx1, Pnp, Mapk8ip1, Rnf8, Eif2ak1, Uimc1, Cebpg, Myd88, Ins2, Eef1e1, Usp1, Mdfi, Syk, Eya3	0.845316
Cluster.Act.Early	GOTERM_BP_FAT	GO:0019748~secondary metabolic process	16	0.609524	0.0210103	Idi1, Kmo, Oca2, Nampt, Aldh1a3, Rbp1, Pgls, Rdh8, Cbr2, Kynu, Nmnat2, Glyr1, Pgd, G6pdx, Aspdh, Myo5a	0.841448
Cluster.Act.Early	GOTERM_BP_FAT	GO:0044271~nitrogen compound biosynthetic process	51	1.94286	0.0211531	Bhmt, Ldhd, Ucn2, Atp6v0a4, Prpsap1, Guca2b, Tbpl1, Atic, Cpox, Atp2b2, Atp8a1, Aspdh, Atp4b, Got1, Naprt1, Rrm2b, Kmo, Ireb2, Adssl1, Kynu, Phgdh, Atp6v1h, Th, Atp2c1, G6pdx, Chdh, Umps, Adcy1, Prhoxnb, Nampt, Pnp, Atp5l, Gch1, Atp10b, Dctd, Ppat, Prpsap2, Chrna7, Adcy9, Nmnat2, Gm6756, Rp2h, Mtr, Slc6a3, Adc, Atp8b4, Hprt, Atp2b3, Pth2, Atp6v0a1, Cmpk2, Atp6v0d1	0.836374
Cluster.Act.Early	GOTERM_BP_FAT	GO:0006260~DNA replication	29	1.10476	0.0212385	Polh, Ctgf, Tep1, Cdc6, Pold1, Mcm4, Wrn, Rbbp7, Polk, Ttn, Pdgfb, Helb, Gins1, Rrm2b, Rbms1, Pot1a, Lig1, Rev1, Ccdc88a, Stra8, Orc2, Pola2, Rfc2, Myst2, Rfc3, Pinx1, Rfc1, Ccdc111, Lin9	0.830567
Cluster.Act.Early	GOTERM_BP_FAT	GO:0015893~drug transport	6	0.228571	0.0226766	Hiatl1, Slc47a1, Abcc4, Mfsd9, Abp1, Slc35a3	0.843356
Cluster.Act.Early	GOTERM_BP_FAT	GO:0000041~transition metal ion transport	16	0.609524	0.0237597	Slc31a1, Slc30a3, Slc39a6, Slc39a3, Slc39a4, Slc39a5, Slc30a9, Slc39a9, Slc30a7, Slc25a37, Steap2, Slc30a10, Slc39a13, Gif, Steap3, Atp2c1	0.850462
Cluster.Act.Early	GOTERM_BP_FAT	GO:0009108~coenzyme biosynthetic process	15	0.571429	0.0239939	Kmo, Nampt, Gch1, Fpgs, Kynu, Ggt7, Mthfd2, Nmnat2, Ggt5, Mtr, Mthfs, Coq4, G6pdx, Aspdh, Naprt1	0.84702
Cluster.Act.Early	KEGG_PATHWAY	mmu05211:Renal cell carcinoma	15	0.571429	0.0246985	Cul2, Ptpn11, Pik3r5, Crk, Vegfc, Epas1, Pgf, Tgfa, Sos1, Ets1, Rapgef1, Pdgfb, Fh1, Rbx1, Pdgfa	0.679507
Cluster.Act.Early	GOTERM_BP_FAT	GO:0016126~sterol biosynthetic process	9	0.342857	0.0268997	Idi1, 0610007P14Rik, Apoa1, Sc4mol, Insig2, Fdft1, Sc5d, Hmgcs1, Prkaa1	0.872939
Cluster.Act.Early	GOTERM_BP_FAT	GO:0045596~negative regulation of cell differentiation	33	1.25714	0.0270866	Fgf4, Ccdc85b, Flt3, Isl1, Jag1, Bmp4, Nf1, Acad11, Irx3, Pax6, Tgfbr3, Gfi1, Clec2d, Zc3h8, Prdx2, Ihh, Enpp1, Piwil2, Sirt1, Hdac4, Clec2g, Abcg1, Rif1, Twist2, Rc3h1, Cartpt, Tob1, Lmx1a, Bdnf, Syngap1, Il4ra, Myst3, Sox9	0.869234
Cluster.Act.Early	GOTERM_BP_FAT	GO:0006942~regulation of striated muscle contraction	5	0.190476	0.0271165	Cacna1g, Nkx2-5, Fkbp1b, Ryr2, Hdac4	0.863994
Cluster.Act.Early	GOTERM_BP_FAT	GO:0021543~pallium development	13	0.495238	0.027362	Cep120, Hdac1, Nde1, Bcan, Arx, Nkx2-1, Emx1, Nf1, Lmx1a, Mkks, Pax6, Lhx6, Tacc2	0.860975
Cluster.Act.Early	GOTERM_BP_FAT	GO:0003001~generation of a signal involved in cell-cell signaling	18	0.685714	0.0284183	Unc13b, Snapin, Rph3a, Fkbp1b, Lin7b, Stx4a, Cyb5r4, Gipc1, Stx1a, Grm2, Smpd3, Ntrk2, Bdnf, Ghrh, Ghrhr, Syt1, Syk, Myo5a	0.866036
Cluster.Act.Early	GOTERM_BP_FAT	GO:0014047~glutamate secretion	4	0.152381	0.0288514	Ntrk2, Bdnf, Grm2, Gipc1	0.864937
Cluster.Act.Early	GOTERM_BP_FAT	GO:0051781~positive regulation of cell division	10	0.380952	0.0291571	Tgfa, Fgf4, Gkn1, Fgf1, Btc, Vegfc, S100a6, Pdgfb, Pgf, Pdgfa	0.862669
Cluster.Act.Early	GOTERM_BP_FAT	GO:0006974~response to DNA damage stimulus	48	1.82857	0.0294761	Polh, Mre11a, Ptpn11, Ccno, Pot1b, Aplf, Nbn, Rad9, Pold1, Pmaip1, Uimc1, Msh3, Ercc3, Wrn, Dyrk2, Eef1e1, Pttg1, Atm, Pms2, Gtf2h1, Casp9, Polk, Mcts1, Phlda3, Bbc3, Rbx1, Rad18, Rrm2b, Asf1a, Cib1, Parp2, Rif1, Fancl, Lig1, Aptx, Rnf8, Rev1, Nek1, Trp53bp1, Hinfp, Alkbh3, Usp1, Rad17, Esco1, Mlh1, Xrcc5, Cep63, Eya3	0.860577
Cluster.Act.Early	KEGG_PATHWAY	mmu04620:Toll-like receptor signaling pathway	19	0.72381	0.0296274	Irak4, Chuk, Pik3r5, Tlr4, Tab1, Tlr7, Tlr1, Fadd, Ticam2, Map3k8, Mapk9, Ifna7, Ifna9, Myd88, Ifnab, Cd86, Rela, Tlr9, Casp8	0.665372
Cluster.Act.Early	GOTERM_BP_FAT	GO:0006732~coenzyme metabolic process	27	1.02857	0.0298144	Nampt, Gch1, Acnat2, Idh1, Cbr2, Ggt7, Mthfd2, Nmnat2, Hnf4a, Pgd, Mtr, Coq4, Mthfs, Aspdh, Naprt1, Acot2, Kmo, Mdh2, Fpgs, Pgls, Sucla2, Suclg2, Kynu, Glyr1, Ggt5, G6pdx, Fh1	0.858712
Cluster.Act.Early	GOTERM_BP_FAT	GO:0021537~telencephalon development	16	0.609524	0.0300538	Cep120, Hdac1, Nde1, Bmp4, Aldh1a3, Bcan, Arx, Nkx2-1, Emx1, Nf1, Mkks, Lmx1a, Pax6, Lhx6, Hprt, Tacc2	0.855962
Cluster.Act.Early	GOTERM_BP_FAT	GO:0046651~lymphocyte proliferation	11	0.419048	0.0304931	Ccnd3, Cd86, Prkcd, Fkbp1b, Itgad, Satb1, Hprt, Prdx2, Cxcl12, Vpreb2, Crip3	0.855135
Cluster.Act.Early	GOTERM_BP_FAT	GO:0016445~somatic diversification of immunoglobulins	7	0.266667	0.0306221	Swap70, Pms2, Nbn, Mlh1, Icosl, Tcf3, Msh3	0.851445
Cluster.Act.Early	GOTERM_BP_FAT	GO:0060541~respiratory system development	24	0.914286	0.0319929	Ctgf, Lama5, Man2a1, Cfc1, Rarg, Man1a2, Fgf1, Fgfr1, Tab1, Gli1, Bmp4, Epas1, Adamts2, Aldh1a3, Nkx2-1, Id1, Hhex, Ptges3, Sftpd, Lama1, Ppp3r1, Asah1, Chd7, Pdgfa	0.859109
Cluster.Act.Early	KEGG_PATHWAY	mmu04140:Regulation of autophagy	9	0.342857	0.0339723	Ifna9, Ifnab, Ins2, Ifng, Atg4d, Gabarapl2, Pik3r4, Ifna7, Prkaa1	0.649503
Cluster.Act.Early	GOTERM_BP_FAT	GO:0018212~peptidyl-tyrosine modification	10	0.380952	0.034411	Ddr1, Btk, Src, Dyrk2, Abi2, Kit, Egf, Syk, Jak3, Lyn	0.874486
Cluster.Act.Early	GOTERM_BP_FAT	GO:0018108~peptidyl-tyrosine phosphorylation	10	0.380952	0.034411	Ddr1, Btk, Src, Dyrk2, Abi2, Kit, Egf, Syk, Jak3, Lyn	0.874486
Cluster.Act.Early	GOTERM_BP_FAT	GO:0006352~transcription initiation	10	0.380952	0.034411	Ptrf, Gtf2f2, Lipe, Ttf1, Gtf2e1, Gtf2e2, Taf9, Tbpl1, Taf10, Atp6v0a1	0.874486
Cluster.Act.Early	GOTERM_BP_FAT	GO:0008544~epidermis development	24	0.914286	0.0347514	Grhl3, Lama5, Col5a1, Col1a1, Lrp4, Ntf5, Aars, Adamts2, Tgm3, Evpl, Sprr2d, Sprr1b, Pax6, Sprr2a1, Fras1, Hoxc13, Ptges3, Rela, Atp2c1, Sprr1a, Sox9, Foxn1, Myo5a, Pdgfa	0.872785
Cluster.Act.Early	KEGG_PATHWAY	mmu04662:B cell receptor signaling pathway	16	0.609524	0.0350011	Btk, Chuk, Pik3r5, Cr2, Nfkbib, Plcg2, Sos1, Dapp1, Blnk, Rela, Ppp3ca, Cd22, Syk, Ppp3r1, Ppp3cc, Lyn	0.603998
Cluster.Act.Early	GOTERM_BP_FAT	GO:0042254~ribosome biogenesis	22	0.838095	0.0352683	Nop56, Rrp1b, Naf1, Sbds, Ftsj2, Exosc8, Dimt1, Eri1, Rpl7a, Dis3, Utp15, Znhit6, Tfb1m, Rrs1, Mrto4, 2410016O06Rik, Eif2a, Rpl24, Exosc1, Gm7847, Dkc1, Bms1, Utp6	0.872462
Cluster.Act.Early	KEGG_PATHWAY	mmu04210:Apoptosis	17	0.647619	0.0353622	Irak4, Tnfsf10, Chuk, Pik3r5, Prkar1b, Prkar2a, Fadd, Cflar, Myd88, Atm, Apaf1, Casp9, Rela, Ppp3ca, Ppp3r1, Casp8, Ppp3cc	0.559153
Cluster.Act.Early	GOTERM_BP_FAT	GO:0032943~mononuclear cell proliferation	11	0.419048	0.0354495	Ccnd3, Cd86, Prkcd, Fkbp1b, Itgad, Satb1, Hprt, Prdx2, Cxcl12, Vpreb2, Crip3	0.869614
Cluster.Act.Early	GOTERM_BP_FAT	GO:0070661~leukocyte proliferation	11	0.419048	0.0354495	Ccnd3, Cd86, Prkcd, Fkbp1b, Itgad, Satb1, Hprt, Prdx2, Cxcl12, Vpreb2, Crip3	0.869614
Cluster.Act.Early	GOTERM_BP_FAT	GO:0001914~regulation of T cell mediated cytotoxicity	5	0.190476	0.0384954	H2-K1, H2-M3, Pnp, Tap2, H2-Q2	0.887089
Cluster.Act.Early	GOTERM_BP_FAT	GO:0060429~epithelium development	45	1.71429	0.0388044	Lama5, Kcne1, Tfcp2l1, Rarg, Fem1b, Jag1, Bmp4, Vegfc, Aldh1a3, Nkx2-1, Id1, Evpl, Ptk7, Dlx5, Pax2, Sprr2d, Ddr1, Src, Sprr1b, Tgif1, Pax6, Sprr2a1, Fras1, Hoxb13, Sprr1a, Plxnd1, Grem1, Lama1, Foxn1, Casp8, Ilk, Pcdh8, Fgfr3, Chuk, Col18a1, Pgf, Tgm3, Hhex, Hoxd13, Apaf1, Shank3, Sox9, Crb3, Pspn, Ppp3r1	0.885272
Cluster.Act.Early	GOTERM_BP_FAT	GO:0050810~regulation of steroid biosynthetic process	6	0.228571	0.0400715	Sec14l2, Dhh, Abcg4, Insig2, Apob, Abcg1	0.889579
Cluster.Act.Early	GOTERM_BP_FAT	GO:0002027~regulation of heart rate	6	0.228571	0.0400715	Chrna7, Cacna1g, Adrb1, Fkbp1b, Epas1, Adra1a	0.889579
Cluster.Act.Early	KEGG_PATHWAY	mmu04510:Focal adhesion	32	1.21905	0.0404697	Lama5, Col5a1, Lamb1, Zyx, Vegfc, Egf, Mapk9, Vwf, Ccnd3, Vtn, Src, Itgb4, Lamc3, Pdgfb, Lama1, Lama2, Pdgfa, Col1a2, Col1a1, Ilk, Pik3r5, Crk, Col4a1, Myl7, Col2a1, Col4a4, Pgf, Sos1, Parvb, Gm6375, Rapgef1, Col6a6	0.566303
Cluster.Act.Early	GOTERM_BP_FAT	GO:0034660~ncRNA metabolic process	35	1.33333	0.0409511	Rars2, Lars, Ints8, Naf1, Pop1, Dimt1, Trnt1, Aarsd1, Pus3, Dkc1, Piwil2, Thg1l, Ints2, Lin28a, Trub2, 1190005F20Rik, Rrp1b, Trmt11, Qars, Ints7, Ftsj2, Dus2l, Exosc8, Aars, Eri1, Dis3, Utp15, Tfb1m, F13a1, Trmt6, Nsun2, Exosc1, Tsen15, Utp6, Ints6	0.891306
Cluster.Act.Early	GOTERM_BP_FAT	GO:0010882~regulation of cardiac muscle contraction by calcium ion signaling	3	0.114286	0.0426854	Fkbp1b, Ryr2, Hdac4	0.897842
Cluster.Act.Early	GOTERM_BP_FAT	GO:0051186~cofactor metabolic process	32	1.21905	0.0428436	Nampt, Cyb5r4, Gch1, Acnat2, Idh1, Eif2ak1, Cbr2, Ggt7, Mthfd2, Cpox, Nmnat2, Hnf4a, Pgd, Mtr, Coq4, Mthfs, Aspdh, Naprt1, Kmo, Acot2, Mdh2, Ireb2, Fpgs, Pgls, Sucla2, Suclg2, Kynu, Gm5678, Glyr1, Ggt5, G6pdx, Fh1	0.895304
Cluster.Act.Early	GOTERM_BP_FAT	GO:0010647~positive regulation of cell communication	33	1.25714	0.0431261	Ptpn11, Jag1, Aldh1a3, Gipc1, Nfkbil1, Src, Fgf21, Eef1e1, Ifng, Eif2a, Pdgfb, Adamts20, Lama2, Lyn, Pim2, Fgfr3, Dusp22, Chuk, Fgfr1, Tlr4, Adam17, Cartpt, Adra1a, Hhex, Tgfa, Myd88, Traf7, Ntrk2, Sos1, Lpar1, Atp2c1, Shoc2, Syk	0.893483
Cluster.Act.Early	GOTERM_BP_FAT	GO:0051336~regulation of hydrolase activity	34	1.29524	0.0433498	Npr3, Diablo, Gspt1, Gdi2, Nf1, Smap1, Pdcd6, Agfg1, Sgsm3, Tbc1d2, Evi5, Casp9, Sgsm2, Tbc1d23, Gpr139, Bbc3, Tbc1d14, Apoa1, Asap3, Agap1, Ang, Ntsr2, Cflar, Adra1a, Col4a3, Tbc1d8b, Apaf1, Ppp1r2, Rabgap1l, Rab3gap2, Usp6nl, Tbc1d5, Agfg2, Ppp1r2-ps9	0.891349
Cluster.Act.Early	KEGG_PATHWAY	mmu04623:Cytosolic DNA-sensing pathway	12	0.457143	0.0435883	Tmem173, Ifna9, Ifnab, Nfkbib, Chuk, Casp1, Aim2, Rela, Polr3g, Il33, Polr3k, Ifna7	0.555638
Cluster.Act.Early	KEGG_PATHWAY	mmu04512:ECM-receptor interaction	16	0.609524	0.0466494	Lama5, Col1a2, Col5a1, Col1a1, Lamb1, Col4a1, Col2a1, Col4a4, Gp9, Vwf, Vtn, Itgb4, Lamc3, Lama1, Lama2, Col6a6	0.546345
Cluster.Act.Early	GOTERM_BP_FAT	GO:0032483~regulation of Rab protein signal transduction	10	0.380952	0.0467927	Tbc1d8b, Sgsm3, Tbc1d14, Tbc1d2, Evi5, Rabgap1l, Sgsm2, Usp6nl, Tbc1d5, Tbc1d23	0.906225
Cluster.Act.Early	GOTERM_BP_FAT	GO:0032313~regulation of Rab GTPase activity	10	0.380952	0.0467927	Tbc1d8b, Sgsm3, Tbc1d14, Tbc1d2, Evi5, Rabgap1l, Sgsm2, Usp6nl, Tbc1d5, Tbc1d23	0.906225
Cluster.Act.Early	GOTERM_BP_FAT	GO:0016444~somatic cell DNA recombination	7	0.266667	0.047523	Swap70, Pms2, Nbn, Mlh1, Icosl, Tcf3, Msh3	0.906685
Cluster.Act.Early	GOTERM_BP_FAT	GO:0002562~somatic diversification of immune receptors via germline recombination within a single locus	7	0.266667	0.047523	Swap70, Pms2, Nbn, Mlh1, Icosl, Tcf3, Msh3	0.906685
Cluster.Act.Early	GOTERM_BP_FAT	GO:0042364~water-soluble vitamin biosynthetic process	7	0.266667	0.047523	Kynu, Kmo, Nmnat2, Nampt, G6pdx, Aspdh, Naprt1	0.906685
Cluster.Act.Middle	GOTERM_BP_FAT	GO:0007049~cell cycle	62	25.1012	2.59859e-38	Brca2, 6720463M24Rik, Mad2l1, Ncapg2, Mcm2, Mcm3, Anln, Spc24, Ccna2, Dlgap5, Tacc3, Mki67, Mis18bp1, Psmc3ip, Racgap1, Nusap1, Hells, Tpx2, Ncapd2, Chaf1a, Spc25, Fanci, Cdc20, Ckap2, Cdca8, Cenpf, Prc1, Ccnb1, Rad51, Dscc1, Ercc6l, Chek1, Cep55, Bub1b, Cinp, Cdca2, Sass6, Bub1, Birc5, Ccne2, Smc2, Cks1b, Cdc7, Ncaph, Incenp, Gmnn, Ndc80, Cdca3, Kntc1, Ccdc99, Aurka, Aurkb, Tipin, Itgb1, Rpa1, C…	2.33613e-35
Cluster.Act.Middle	GOTERM_BP_FAT	GO:0022403~cell cycle phase	45	18.2186	1.10862e-32	Brca2, Rad51, Ercc6l, Chek1, Cep55, Bub1b, 6720463M24Rik, Mad2l1, Cdca2, Bub1, Ncapg2, Birc5, Spc24, Anln, Ccna2, Smc2, Dlgap5, Tacc3, Mki67, Mis18bp1, Ncaph, Psmc3ip, Incenp, Nusap1, Ndc80, Hells, Cdca3, Tpx2, Kntc1, Ccdc99, Aurkb, Tipin, Itgb1, Ncapd2, Cenpe, Rpa1, Spc25, Pola1, Plk1, Cdc20, Ska3, Cdca8, Cenpf, Ccnb1, Cenph	4.98324e-30
Cluster.Act.Middle	GOTERM_BP_FAT	GO:0000279~M phase	42	17.004	8.70543e-32	Brca2, Rad51, Ercc6l, Cep55, Bub1b, 6720463M24Rik, Mad2l1, Cdca2, Bub1, Ncapg2, Birc5, Spc24, Anln, Ccna2, Smc2, Dlgap5, Tacc3, Mki67, Mis18bp1, Ncaph, Psmc3ip, Incenp, Nusap1, Ndc80, Hells, Cdca3, Tpx2, Kntc1, Ccdc99, Aurkb, Tipin, Ncapd2, Cenpe, Rpa1, Spc25, Plk1, Cdc20, Ska3, Cdca8, Cenpf, Ccnb1, Cenph	2.60873e-29
Cluster.Act.Middle	GOTERM_BP_FAT	GO:0022402~cell cycle process	47	19.0283	1.62825e-31	Brca2, Rad51, Ercc6l, Chek1, Cep55, Bub1b, 6720463M24Rik, Mad2l1, Cdca2, Bub1, Ncapg2, Birc5, Spc24, Anln, Ccna2, Smc2, Dlgap5, Tacc3, Mki67, Mis18bp1, Ncaph, Psmc3ip, Incenp, Racgap1, Nusap1, Ndc80, Hells, Cdca3, Tpx2, Kntc1, Ccdc99, Aurkb, Tipin, Itgb1, Ncapd2, Cenpe, Rpa1, Spc25, Brca1, Pola1, Plk1, Cdc20, Ska3, Cdca8, Cenpf, Ccnb1, Cenph	3.6595e-29
Cluster.Act.Middle	GOTERM_BP_FAT	GO:0051301~cell division	41	16.5992	1.0777e-30	Brca2, Ercc6l, Cep55, Bub1b, Cinp, 6720463M24Rik, Mad2l1, Cdca2, Bub1, Ncapg2, Birc5, Ccne2, Spc24, Anln, Ccna2, Smc2, Cks1b, Cdc7, Ncaph, Mis18bp1, Incenp, Racgap1, Nusap1, Ndc80, Hells, Cdca3, Kntc1, Ccdc99, Tipin, Aurkb, Ncapd2, Cenpe, Spc25, Plk1, Cdc20, Ska3, Cdca8, Top2a, Prc1, Ccnb1, Cenph	1.9377e-28
Cluster.Act.Middle	GOTERM_BP_FAT	GO:0000278~mitotic cell cycle	39	15.7895	1.19891e-30	Ercc6l, Chek1, Cep55, Bub1b, 6720463M24Rik, Mad2l1, Cdca2, Bub1, Ncapg2, Birc5, Spc24, Anln, Ccna2, Smc2, Dlgap5, Ncaph, Mis18bp1, Incenp, Nusap1, Ndc80, Hells, Cdca3, Kntc1, Ccdc99, Aurka, Tipin, Aurkb, Itgb1, Ncapd2, Cenpe, Spc25, Pola1, Plk1, Cdc20, Ska3, Cdca8, Cenpf, Ccnb1, Cenph	1.79637e-28
Cluster.Act.Middle	GOTERM_BP_FAT	GO:0000087~M phase of mitotic cell cycle	35	14.17	3.25284e-29	Ercc6l, Cep55, Bub1b, 6720463M24Rik, Mad2l1, Cdca2, Bub1, Ncapg2, Birc5, Spc24, Anln, Ccna2, Smc2, Dlgap5, Ncaph, Mis18bp1, Incenp, Nusap1, Ndc80, Hells, Cdca3, Ccdc99, Kntc1, Tipin, Aurkb, Ncapd2, Spc25, Cenpe, Plk1, Cdc20, Ska3, Cdca8, Cenpf, Ccnb1, Cenph	4.17758e-27
Cluster.Act.Middle	GOTERM_BP_FAT	GO:0000280~nuclear division	33	13.3603	6.10511e-27	Ercc6l, Cep55, Bub1b, 6720463M24Rik, Mad2l1, Cdca2, Bub1, Ncapg2, Birc5, Spc24, Anln, Ccna2, Smc2, Ncaph, Mis18bp1, Incenp, Nusap1, Ndc80, Hells, Cdca3, Ccdc99, Kntc1, Tipin, Aurkb, Ncapd2, Spc25, Cenpe, Plk1, Cdc20, Ska3, Cdca8, Ccnb1, Cenph	6.86062e-25
Cluster.Act.Middle	GOTERM_BP_FAT	GO:0007067~mitosis	33	13.3603	6.10511e-27	Ercc6l, Cep55, Bub1b, 6720463M24Rik, Mad2l1, Cdca2, Bub1, Ncapg2, Birc5, Spc24, Anln, Ccna2, Smc2, Ncaph, Mis18bp1, Incenp, Nusap1, Ndc80, Hells, Cdca3, Ccdc99, Kntc1, Tipin, Aurkb, Ncapd2, Spc25, Cenpe, Plk1, Cdc20, Ska3, Cdca8, Ccnb1, Cenph	6.86062e-25
Cluster.Act.Middle	GOTERM_BP_FAT	GO:0048285~organelle fission	33	13.3603	2.00051e-26	Ercc6l, Cep55, Bub1b, 6720463M24Rik, Mad2l1, Cdca2, Bub1, Ncapg2, Birc5, Spc24, Anln, Ccna2, Smc2, Ncaph, Mis18bp1, Incenp, Nusap1, Ndc80, Hells, Cdca3, Ccdc99, Kntc1, Tipin, Aurkb, Ncapd2, Spc25, Cenpe, Plk1, Cdc20, Ska3, Cdca8, Ccnb1, Cenph	1.99829e-24
Cluster.Act.Middle	GOTERM_BP_FAT	GO:0006259~DNA metabolic process	28	11.336	4.75837e-12	Rad51, Brca2, Gen1, Dscc1, Chek1, Cinp, Gm5521, Rad54l, Ccne2, Mcm2, Mcm3, Brip1, Kif22, Psmc3ip, Hells, Tipin, Neil3, Chaf1a, Rpa1, Rfc4, Brca1, Fanci, Pola1, Prim1, Top2a, Gins2, Clspn, Dtl	4.27782e-10
Cluster.Act.Middle	GOTERM_BP_FAT	GO:0007059~chromosome segregation	12	4.8583	4.85617e-10	Incenp, Birc5, Ndc80, Nusap1, Ccdc99, Ska3, Top2a, Mad2l1, Cenpf, Spc25, Cenpe, Cenph	3.96881e-08
Cluster.Act.Middle	GOTERM_BP_FAT	GO:0006260~DNA replication	16	6.47773	1.05338e-09	Rad51, Brca2, Dscc1, Cinp, Tipin, Chaf1a, Rfc4, Rpa1, Brca1, Mcm2, Ccne2, Pola1, Mcm3, Prim1, Gins2, Dtl	7.89159e-08
Cluster.Act.Middle	KEGG_PATHWAY	mmu04110:Cell cycle	14	5.66802	8.50786e-09	Chek1, Bub1b, Mad2l1, Bub1, Gadd45b, Mcm2, Ccne2, Mcm3, Plk1, Cdc20, Ccna2, Ttk, Cdc7, Ccnb1	6.89136e-07
Cluster.Act.Middle	GOTERM_BP_FAT	GO:0007017~microtubule-based process	17	6.88259	1.3417e-08	Kif4, Ndc80, Nusap1, Tpx2, Ccdc99, Kif15, Kif23, Spc25, Cenpe, Brca1, Birc5, Kif14, Kif22, Kif20a, Tacc3, Tuba1c, Tuba1b	9.27838e-07
Cluster.Act.Middle	GOTERM_BP_FAT	GO:0000910~cytokinesis	8	3.23887	3.72456e-08	Brca2, Incenp, Birc5, Racgap1, Nusap1, Anln, Aurkb, Prc1	2.3917e-06
Cluster.Act.Middle	GOTERM_BP_FAT	GO:0006323~DNA packaging	12	4.8583	6.87812e-08	Ncapg2, Mcm2, Cenpa, Nusap1, Asf1b, Hells, Hist1h1e, Top2a, Smc2, Ncapd2, Ncaph, Hist1h2ab	4.12228e-06
Cluster.Act.Middle	GOTERM_BP_FAT	GO:0006974~response to DNA damage stimulus	18	7.28745	1.75702e-07	Rad51, Brca2, Gen1, Chek1, Tipin, Neil3, Gm5521, Chaf1a, Rad54l, Rpa1, Brca1, Fanci, Brip1, Pola1, Kif22, Atad5, Clspn, Dtl	9.87223e-06
Cluster.Act.Middle	GOTERM_BP_FAT	GO:0006261~DNA-dependent DNA replication	8	3.23887	2.09122e-07	Rad51, Brca2, Ccne2, Mcm2, Pola1, Mcm3, Prim1, Tipin	1.10588e-05
Cluster.Act.Middle	GOTERM_BP_FAT	GO:0051276~chromosome organization	21	8.50202	2.5615e-07	Brca2, Nusap1, Cenpa, Hells, Asf1b, Whsc1, Ccdc99, Hist1h1e, Hdac3, Gm5521, Mad2l1, Ncapd2, Rad54l, Rpa1, Ncapg2, Mcm2, Top2a, Smc2, Ncaph, Cenph, Hist1h2ab	1.27932e-05
Cluster.Act.Middle	GOTERM_BP_FAT	GO:0051726~regulation of cell cycle	15	6.07287	6.88426e-07	Brca2, Gmnn, Nusap1, Chek1, Hdac3, Tipin, Itgb1, Mad2l1, Cenpe, Gadd45b, Birc5, Ccne2, Clspn, Tacc3, Cenpf	3.25729e-05
Cluster.Act.Middle	GOTERM_BP_FAT	GO:0006281~DNA repair	15	6.07287	1.06948e-06	Rad51, Brca2, Gen1, Chek1, Neil3, Gm5521, Chaf1a, Rad54l, Rpa1, Brca1, Brip1, Pola1, Fanci, Kif22, Clspn	4.80719e-05
Cluster.Act.Middle	GOTERM_BP_FAT	GO:0030261~chromosome condensation	6	2.42915	7.37837e-06	Ncapg2, Nusap1, Top2a, Smc2, Ncapd2, Ncaph	0.000315816
Cluster.Act.Middle	GOTERM_BP_FAT	GO:0000226~microtubule cytoskeleton organization	10	4.04858	1.30037e-05	Brca1, Birc5, Ndc80, Nusap1, Tpx2, Ccdc99, Tacc3, Spc25, Cenpe, Tuba1b	0.000531239
Cluster.Act.Middle	GOTERM_BP_FAT	GO:0033554~cellular response to stress	18	7.28745	1.83703e-05	Rad51, Brca2, Gen1, Chek1, Tipin, Neil3, Gm5521, Chaf1a, Rad54l, Rpa1, Brca1, Fanci, Brip1, Pola1, Kif22, Atad5, Clspn, Dtl	0.000717789
Cluster.Act.Middle	GOTERM_BP_FAT	GO:0007018~microtubule-based movement	9	3.64372	4.70698e-05	Kif4, Kif14, Kif22, Kif20a, Kif15, Kif23, Tuba1c, Cenpe, Tuba1b	0.00176165
Cluster.Act.Middle	KEGG_PATHWAY	mmu03030:DNA replication	6	2.42915	8.49679e-05	Mcm2, Pola1, Mcm3, Prim1, Rfc4, Rpa1	0.00343543
Cluster.Act.Middle	GOTERM_BP_FAT	GO:0006270~DNA replication initiation	4	1.61943	0.00023577	Ccne2, Mcm2, Pola1, Mcm3	0.00844345
Cluster.Act.Middle	GOTERM_BP_FAT	GO:0008156~negative regulation of DNA replication	4	1.61943	0.000321119	Brca2, Gmnn, Tipin, Clspn	0.0110436
Cluster.Act.Middle	GOTERM_BP_FAT	GO:0010564~regulation of cell cycle process	7	2.83401	0.000349112	Brca2, Birc5, Nusap1, Tipin, Mad2l1, Cenpf, Cenpe	0.0115588
Cluster.Act.Middle	GOTERM_BP_FAT	GO:0000075~cell cycle checkpoint	6	2.42915	0.000532998	Birc5, Chek1, Tipin, Mad2l1, Clspn, Cenpe	0.0169719
Cluster.Act.Middle	GOTERM_BP_FAT	GO:0000724~double-strand break repair via homologous recombination	4	1.61943	0.000546137	Rad51, Brca2, Rad54l, Rpa1	0.0167923
Cluster.Act.Middle	GOTERM_BP_FAT	GO:0000725~recombinational repair	4	1.61943	0.000546137	Rad51, Brca2, Rad54l, Rpa1	0.0167923
Cluster.Act.Middle	GOTERM_BP_FAT	GO:0045787~positive regulation of cell cycle	5	2.02429	0.000911731	Brca2, Birc5, Nusap1, Cenpf, Cenpe	0.0269638
Cluster.Act.Middle	GOTERM_BP_FAT	GO:0007010~cytoskeleton organization	13	5.26316	0.00106047	Racgap1, Ndc80, Nusap1, Tpx2, Ccdc99, Itgb1, Cenpe, Spc25, Brca1, Birc5, Actg1, Tacc3, Tuba1b	0.0303013
Cluster.Act.Middle	GOTERM_BP_FAT	GO:0006275~regulation of DNA replication	4	1.61943	0.00148612	Brca2, Gmnn, Tipin, Clspn	0.040921
Cluster.Act.Middle	GOTERM_BP_FAT	GO:0007346~regulation of mitotic cell cycle	7	2.83401	0.0014909	Brca2, Birc5, Nusap1, Hdac3, Mad2l1, Cenpf, Cenpe	0.039831
Cluster.Act.Middle	GOTERM_BP_FAT	GO:0051053~negative regulation of DNA metabolic process	4	1.61943	0.00203732	Brca2, Gmnn, Tipin, Clspn	0.0524958
Cluster.Act.Middle	GOTERM_BP_FAT	GO:0006302~double-strand break repair	5	2.02429	0.00221756	Rad51, Brca2, Pola1, Rad54l, Rpa1	0.0554275
Cluster.Act.Middle	GOTERM_BP_FAT	GO:0031497~chromatin assembly	6	2.42915	0.00279133	Mcm2, Cenpa, Asf1b, Hells, Hist1h1e, Hist1h2ab	0.0674227
Cluster.Act.Middle	GOTERM_BP_FAT	GO:0065004~protein-DNA complex assembly	6	2.42915	0.00295732	Mcm2, Cenpa, Asf1b, Hells, Hist1h1e, Hist1h2ab	0.0694331
Cluster.Act.Middle	GOTERM_BP_FAT	GO:0033205~cytokinesis during cell cycle	3	1.21457	0.00331935	Brca2, Racgap1, Nusap1	0.0756453
Cluster.Act.Middle	GOTERM_BP_FAT	GO:0051329~interphase of mitotic cell cycle	5	2.02429	0.00358637	Birc5, Pola1, Chek1, Itgb1, Cenpf	0.0794822
Cluster.Act.Middle	KEGG_PATHWAY	mmu04114:Oocyte meiosis	7	2.83401	0.0039735	Ccne2, Plk1, Cdc20, Aurka, Mad2l1, Ccnb1, Bub1	0.101922
Cluster.Act.Middle	GOTERM_BP_FAT	GO:0051325~interphase	5	2.02429	0.00414671	Birc5, Pola1, Chek1, Itgb1, Cenpf	0.0891627
Cluster.Act.Middle	GOTERM_BP_FAT	GO:0051303~establishment of chromosome localization	3	1.21457	0.00438842	Birc5, Ccdc99, Cenpf	0.0919318
Cluster.Act.Middle	GOTERM_BP_FAT	GO:0031577~spindle checkpoint	3	1.21457	0.00438842	Birc5, Mad2l1, Cenpe	0.0919318
Cluster.Act.Middle	GOTERM_BP_FAT	GO:0050000~chromosome localization	3	1.21457	0.00438842	Birc5, Ccdc99, Cenpf	0.0919318
Cluster.Act.Middle	GOTERM_BP_FAT	GO:0034621~cellular macromolecular complex subunit organization	10	4.04858	0.00451318	Mcm2, Cenpa, Asf1b, Hells, Gemin6, Hist1h1e, Tuba1c, Tuba1b, Hist1h2ab, Cenph	0.0922826
Cluster.Act.Middle	GOTERM_BP_FAT	GO:0051640~organelle localization	5	2.02429	0.00509364	Birc5, Nusap1, Ccdc99, Tacc3, Cenpf	0.101263
Cluster.Act.Middle	KEGG_PATHWAY	mmu03440:Homologous recombination	4	1.61943	0.00519746	Rad51, Brca2, Rad54l, Rpa1	0.100146
Cluster.Act.Middle	GOTERM_BP_FAT	GO:0007051~spindle organization	4	1.61943	0.00542944	Ndc80, Tpx2, Tacc3, Spc25	0.105272
Cluster.Act.Middle	GOTERM_BP_FAT	GO:0006888~ER to Golgi vesicle-mediated transport	4	1.61943	0.00599926	Rab1, Lman1, Trappc2, Bet1	0.113268
Cluster.Act.Middle	GOTERM_BP_FAT	GO:0034622~cellular macromolecular complex assembly	9	3.64372	0.00709734	Mcm2, Cenpa, Asf1b, Hells, Gemin6, Hist1h1e, Tuba1c, Tuba1b, Hist1h2ab	0.129947
Cluster.Act.Middle	GOTERM_BP_FAT	GO:0051656~establishment of organelle localization	4	1.61943	0.00937461	Birc5, Nusap1, Ccdc99, Cenpf	0.164864
Cluster.Act.Middle	GOTERM_BP_FAT	GO:0006333~chromatin assembly or disassembly	6	2.42915	0.0133405	Mcm2, Cenpa, Asf1b, Hells, Hist1h1e, Hist1h2ab	0.222397
Cluster.Act.Middle	KEGG_PATHWAY	mmu00900:Terpenoid backbone biosynthesis	3	1.21457	0.0142133	Fdps, Dhdds, Pmvk	0.20698
Cluster.Act.Middle	GOTERM_BP_FAT	GO:0006334~nucleosome assembly	5	2.02429	0.0145288	Mcm2, Cenpa, Asf1b, Hist1h1e, Hist1h2ab	0.235485
Cluster.Act.Middle	GOTERM_BP_FAT	GO:0006310~DNA recombination	5	2.02429	0.0159081	Rad51, Brca2, Rad54l, Rpa1, Psmc3ip	0.250484
Cluster.Act.Middle	GOTERM_BP_FAT	GO:0034728~nucleosome organization	5	2.02429	0.0166276	Mcm2, Cenpa, Asf1b, Hist1h1e, Hist1h2ab	0.25589
Cluster.Act.Middle	GOTERM_BP_FAT	GO:0006096~glycolysis	4	1.61943	0.0188991	Mdh1, Gapdh, Pgam1, Uevld	0.280978
Cluster.Act.Middle	GOTERM_BP_FAT	GO:0032886~regulation of microtubule-based process	4	1.61943	0.0200616	Ska3, Tacc3, Cenpf, Cenpe	0.290894
Cluster.Act.Middle	GOTERM_BP_FAT	GO:0000070~mitotic sister chromatid segregation	3	1.21457	0.0220403	Nusap1, Ccdc99, Mad2l1	0.309979
Cluster.Act.Middle	GOTERM_BP_FAT	GO:0000819~sister chromatid segregation	3	1.21457	0.0244276	Nusap1, Ccdc99, Mad2l1	0.332514
Cluster.Act.Middle	GOTERM_BP_FAT	GO:0040001~establishment of mitotic spindle localization	2	0.809717	0.0255931	Nusap1, Ccdc99	0.340458
Cluster.Act.Middle	GOTERM_BP_FAT	GO:0048478~replication fork protection	2	0.809717	0.0255931	Brca2, Tipin	0.340458
Cluster.Act.Middle	KEGG_PATHWAY	mmu04914:Progesterone-mediated oocyte maturation	5	2.02429	0.0256739	Plk1, Ccna2, Mad2l1, Ccnb1, Bub1	0.296104
Cluster.Act.Middle	GOTERM_BP_FAT	GO:0051327~M phase of meiotic cell cycle	5	2.02429	0.0268678	Rad51, Brca2, Mki67, Rpa1, Psmc3ip	0.3492
Cluster.Act.Middle	GOTERM_BP_FAT	GO:0007126~meiosis	5	2.02429	0.0268678	Rad51, Brca2, Mki67, Rpa1, Psmc3ip	0.3492
Cluster.Act.Middle	GOTERM_BP_FAT	GO:0051321~meiotic cell cycle	5	2.02429	0.0288709	Rad51, Brca2, Mki67, Rpa1, Psmc3ip	0.364972
Cluster.Act.Middle	GOTERM_BP_FAT	GO:0006007~glucose catabolic process	4	1.61943	0.0292803	Mdh1, Gapdh, Pgam1, Uevld	0.364164
Cluster.Act.Middle	GOTERM_BP_FAT	GO:0048193~Golgi vesicle transport	4	1.61943	0.0292803	Rab1, Lman1, Trappc2, Bet1	0.364164
Cluster.Act.Middle	GOTERM_BP_FAT	GO:0019320~hexose catabolic process	4	1.61943	0.0292803	Mdh1, Gapdh, Pgam1, Uevld	0.364164
Cluster.Act.Middle	GOTERM_BP_FAT	GO:0046365~monosaccharide catabolic process	4	1.61943	0.0322606	Mdh1, Gapdh, Pgam1, Uevld	0.388194
Cluster.Act.Middle	GOTERM_BP_FAT	GO:0006695~cholesterol biosynthetic process	3	1.21457	0.0349525	Cyp51, Fdps, Pmvk	0.408053
Cluster.Act.Middle	GOTERM_BP_FAT	GO:0042770~DNA damage response, signal transduction	4	1.61943	0.0370166	Brca2, Brca1, Chek1, Tipin	0.421274
Cluster.Act.Middle	KEGG_PATHWAY	mmu00240:Pyrimidine metabolism	5	2.02429	0.0378144	Uprt, Pola1, Nme7, Prim1, Dut	0.359851
Cluster.Act.Middle	GOTERM_BP_FAT	GO:0045005~maintenance of fidelity during DNA-dependent DNA replication	2	0.809717	0.0381443	Brca2, Tipin	0.425909
Cluster.Act.Middle	GOTERM_BP_FAT	GO:0051052~regulation of DNA metabolic process	4	1.61943	0.0386774	Brca2, Gmnn, Tipin, Clspn	0.425401
Cluster.Act.Middle	GOTERM_BP_FAT	GO:0031032~actomyosin structure organization	3	1.21457	0.0407606	Racgap1, Actg1, Itgb1	0.437611
Cluster.Act.Middle	GOTERM_BP_FAT	GO:0044275~cellular carbohydrate catabolic process	4	1.61943	0.0421113	Mdh1, Gapdh, Pgam1, Uevld	0.44347
Cluster.Act.Middle	GOTERM_BP_FAT	GO:0045454~cell redox homeostasis	4	1.61943	0.0456932	2700094K13Rik, Prdx4, Txndc5, Txn1	0.466105
Cluster.Act.Middle	GOTERM_BP_FAT	GO:0043933~macromolecular complex subunit organization	10	4.04858	0.0481224	Mcm2, Cenpa, Asf1b, Hells, Gemin6, Hist1h1e, Tuba1c, Tuba1b, Hist1h2ab, Cenph	0.47901

## Sheet: Delay_Regular
Cluster	Category	Term	Count	%	Pvalue	Genes	Benjamini
Cluster.Regular	GOTERM_BP_FAT	GO:0000278~mitotic cell cycle	65	2.3017	6.7839e-08	Ahctf1, Seh1l, Mad2l1, Txnl4b, Ncapg2, Mtbp, Zwint, Anln, Spc24, Ccna2, 4922501C03Rik, Dlgap5, Taf10, Mis18bp1, Dsn1, 2610039C10Rik, Nusap1, Hells, Nde1, Rbbp8, Camk2d, Usp9x, Cdc27, Tcf3, Cdc20, Cdca8, Rpl24, Ppp3ca, Ccnb1, Mapre2, Ercc6l, Chek1, Cep55, Mis12, Ska2, Bub3, Cdc6, Cdca5, Fbxo5, Uba3, Bub1, Birc5, Cdc123, Wee1, Pttg1, Smc2, Ncaph, Incenp, Bod1, Ndc80, Hmga2, Ccdc99, Tipin, Rnf8, Nek…	0.000246293
Cluster.Regular	GOTERM_BP_FAT	GO:0022403~cell cycle phase	80	2.83286	1.13337e-07	Brca2, Ahctf1, Seh1l, Mad2l1, Txnl4b, Ncapg2, Mtbp, Zwint, Anln, Spc24, Ccna2, 4922501C03Rik, Dlgap5, Tacc3, Taf10, Mis18bp1, 2610039C10Rik, Psmc3ip, Dsn1, Nusap1, Hells, Nde1, Rbbp8, Camk2d, Usp9x, Stra8, Cdc27, Tcf3, Cdc20, Cdca8, Mlh1, Rpl24, Ppp3ca, Ccnb1, Mapre2, Rad51, Mre11a, Ercc6l, Chek1, Cep120, Syce1l, Nbn, Cep55, Mis12, Ska2, Bub3, Cdc6, Cdca5, Fbxo5, Bub1, Birc5, Cdc123, Wee1, Pttg1,…	0.000205742
Cluster.Regular	GOTERM_BP_FAT	GO:0000087~M phase of mitotic cell cycle	54	1.91218	2.21961e-07	Seh1l, Ahctf1, Mad2l1, Txnl4b, Ncapg2, Zwint, Spc24, Anln, Ccna2, 4922501C03Rik, Dlgap5, Mis18bp1, Dsn1, 2610039C10Rik, Nusap1, Hells, Nde1, Usp9x, Cdc27, Cdc20, Cdca8, Rpl24, Ccnb1, Mapre2, Ercc6l, Cep55, Mis12, Ska2, Bub3, Cdc6, Cdca5, Fbxo5, Bub1, Birc5, Wee1, Pttg1, Smc2, Ncaph, Incenp, Bod1, Ndc80, Ccdc99, Hmga2, Tipin, Rnf8, Nek1, Kif20b, Plk1, Ska3, Fzr1, Rasl2-9, Cdc25a, Cep63, Cenph	0.000268611
Cluster.Regular	GOTERM_BP_FAT	GO:0007049~cell cycle	127	4.49717	3.96579e-07	Brca2, Txnl4b, Dmtf1, Mcm2, Mcm3, Zwint, Anln, Spc24, Evi5, Dlgap5, Taf10, Mis18bp1, 2610039C10Rik, Hells, Rbbp8, Nde1, Stra8, Usp9x, Cdc27, Tcf3, Fanci, Smpd3, Rad17, Cdk2ap1, Lin9, Prc1, Mre11a, Cep120, Syce1l, Cep55, Bub3, Ska2, Cdca5, Cdc6, Fbxo5, Uba3, Bub1, Pttg1, Atm, Pms2, Steap3, Smc2, Piwil2, Ncaph, Bod1, Ndc80, Psmd13, Ccdc99, Aurkc, Tipin, Lig1, Nek1, Pmp22, Rpa1, Kif20b, Hinfp, Dhh, …	0.00035993
Cluster.Regular	GOTERM_BP_FAT	GO:0000279~M phase	70	2.47875	4.40262e-07	Brca2, Ahctf1, Seh1l, Mad2l1, Txnl4b, Ncapg2, Zwint, Anln, Spc24, Ccna2, 4922501C03Rik, Dlgap5, Tacc3, Mis18bp1, Psmc3ip, Dsn1, 2610039C10Rik, Nusap1, Hells, Nde1, Usp9x, Stra8, Cdc27, Cdc20, Cdca8, Mlh1, Rpl24, Ccnb1, Mapre2, Rad51, Mre11a, Ercc6l, Cep120, Syce1l, Nbn, Cep55, Mis12, Ska2, Bub3, Cdc6, Cdca5, Fbxo5, Bub1, Birc5, Wee1, Pttg1, Pms2, Smc2, Piwil2, Ncaph, Syce2, Incenp, Bod1, Ndc80, P…	0.000319667
Cluster.Regular	GOTERM_BP_FAT	GO:0007067~mitosis	52	1.84136	6.72417e-07	Seh1l, Ahctf1, Mad2l1, Txnl4b, Ncapg2, Zwint, Spc24, Anln, Ccna2, 4922501C03Rik, Mis18bp1, Dsn1, 2610039C10Rik, Nusap1, Hells, Nde1, Usp9x, Cdc27, Cdc20, Cdca8, Ccnb1, Mapre2, Ercc6l, Cep55, Mis12, Ska2, Bub3, Cdca5, Cdc6, Fbxo5, Bub1, Birc5, Wee1, Pttg1, Smc2, Ncaph, Incenp, Bod1, Ndc80, Ccdc99, Hmga2, Tipin, Rnf8, Nek1, Kif20b, Plk1, Ska3, Fzr1, Rasl2-9, Cdc25a, Cep63, Cenph	0.000406842
Cluster.Regular	GOTERM_BP_FAT	GO:0000280~nuclear division	52	1.84136	6.72417e-07	Seh1l, Ahctf1, Mad2l1, Txnl4b, Ncapg2, Zwint, Spc24, Anln, Ccna2, 4922501C03Rik, Mis18bp1, Dsn1, 2610039C10Rik, Nusap1, Hells, Nde1, Usp9x, Cdc27, Cdc20, Cdca8, Ccnb1, Mapre2, Ercc6l, Cep55, Mis12, Ska2, Bub3, Cdca5, Cdc6, Fbxo5, Bub1, Birc5, Wee1, Pttg1, Smc2, Ncaph, Incenp, Bod1, Ndc80, Ccdc99, Hmga2, Tipin, Rnf8, Nek1, Kif20b, Plk1, Ska3, Fzr1, Rasl2-9, Cdc25a, Cep63, Cenph	0.000406842
Cluster.Regular	GOTERM_BP_FAT	GO:0048285~organelle fission	53	1.87677	9.16856e-07	Seh1l, Ahctf1, Mad2l1, Txnl4b, Ncapg2, Zwint, Spc24, Anln, Ccna2, 4922501C03Rik, Mis18bp1, Dsn1, 2610039C10Rik, Nusap1, Hells, Nde1, Pex11b, Usp9x, Cdc27, Cdc20, Cdca8, Ccnb1, Mapre2, Ercc6l, Cep55, Mis12, Ska2, Bub3, Cdca5, Cdc6, Fbxo5, Bub1, Birc5, Wee1, Pttg1, Smc2, Ncaph, Incenp, Bod1, Ndc80, Ccdc99, Hmga2, Tipin, Rnf8, Nek1, Kif20b, Plk1, Ska3, Fzr1, Rasl2-9, Cdc25a, Cep63, Cenph	0.000475474
Cluster.Regular	GOTERM_BP_FAT	GO:0006260~DNA replication	44	1.55807	1.09385e-06	Ctgf, Polh, Brca2, Rad51, Tep1, Dscc1, Cinp, Cdc6, Pold1, Wrn, Mcm4, Ccne2, Mcm2, Rbbp7, Mcm3, Polk, Ttn, Helb, Pdgfb, Gins1, Rrm2b, Rbms1, Pot1a, Lig1, Tipin, Rev1, Ccdc88a, Chaf1a, Stra8, Rfc4, Rpa1, Orc2, Pola2, Rfc2, Pola1, Myst2, Prim1, Pinx1, Rfc3, Gins2, Rfc1, Ccdc111, Lin9, Dtl	0.000496347
Cluster.Regular	GOTERM_BP_FAT	GO:0022402~cell cycle process	88	3.11615	1.33784e-06	Brca2, Ahctf1, Seh1l, Mad2l1, Txnl4b, Ncapg2, Mtbp, Sgsm3, Zwint, Anln, Spc24, Ccna2, 4922501C03Rik, Dlgap5, Tacc3, Taf10, Mis18bp1, 2610039C10Rik, Psmc3ip, Dsn1, Racgap1, Nusap1, Hells, Nde1, Rbbp8, Camk2d, Rprm, Stra8, Usp9x, Cdc27, Tcf3, Cdkn3, Phgdh, Cdc20, Cdca8, Mlh1, Rpl24, Ppp3ca, Ccnb1, Mapre2, Rad51, Mre11a, Ercc6l, Chek1, Cep120, Syce1l, Mis12, Nbn, Cep55, Ska2, Bub3, Cdc6, Cdca5, Fbxo…	0.0005396
Cluster.Regular	GOTERM_BP_FAT	GO:0048193~Golgi vesicle transport	21	0.743626	5.96633e-06	Lman1, Sec23b, Trappc4, Sec24a, Trappc2, Kif1c, Gosr1, Bet1, Trappc2l, Tmed10, Blzf1, Steap2, Rab1, Nbea, 0610009B22Rik, Cog3, Vps29, Sec23a, Ergic1, Gabarapl2, Vamp7	0.00216404
Cluster.Regular	GOTERM_BP_FAT	GO:0006259~DNA metabolic process	90	3.18697	7.44306e-06	Brca2, Pot1b, Gm5521, Pold1, Uimc1, Msh3, Wrn, Mcm4, Mcm2, Mcm3, Gtf2h1, Ttn, Psmc3ip, Rbx1, Rrm2b, Asf1a, Hells, Fancl, Aptx, Gin1, Chaf1a, Stra8, Tcf3, Trp53bp1, Orc2, Rfc2, Fanci, Myst2, Rad17, Top2a, Gins2, Esco1, Rfc1, Mlh1, Ccdc111, Lin9, Icosl, Xrcc5, Eya3, Rad51, Polh, Ctgf, Tep1, Gen1, Dscc1, Mre11a, Ccno, Chek1, Aplf, Nbn, Cinp, Rad9, Cdc6, Sgip1, Ercc3, Ccne2, Rbbp7, Eef1e1, Pttg1, Atm…	0.00245388
Cluster.Regular	GOTERM_BP_FAT	GO:0051301~cell division	65	2.3017	1.26847e-05	Brca2, Ahctf1, Seh1l, Mad2l1, Ncapg2, Zwint, Dstn, Anln, Spc24, Evi5, Ccna2, 4922501C03Rik, Mis18bp1, Dsn1, 2610039C10Rik, Racgap1, Nusap1, Hells, Nde1, Usp9x, Cdc27, Cdc20, Cdca8, Top2a, Prc1, Ccnb1, Mapre2, Ercc6l, Cep55, Mis12, Ska2, Cinp, Cdc6, Cdca5, Fbxo5, Bub1, Ccnd3, Birc5, Ccne2, Cdc123, Wee1, Pttg1, Smc2, Cks1b, Cdc7, Ncaph, Syce2, Incenp, Bod1, Ndc80, Hmga2, Ccdc99, Tipin, Lig1, Rnf8, …	0.00383084
Cluster.Regular	GOTERM_BP_FAT	GO:0070727~cellular macromolecule localization	68	2.40793	1.77513e-05	Kpna3, Kpna2, Stx17, H47, Sec24a, Mtx2, Vps16, Stx4a, Gosr1, Xpo5, Stx12, Copb2, Tmed10, Mlph, Stx1a, Ap2a2, Cox16, Stau1, Nbea, Pax6, Ap4e1, Ap3s2, Sec61a1, Rph3al, Snx1, Sec23a, Mrpl45, Ap1s3, Ipo8, Ppp3ca, Gga1, Ppp3r1, Ap4b1, Fxc1, Mudeng, Sytl1, Tomm20l, Sar1b, 1500001M20Rik, Atg4d, Bcap29, Pmaip1, Blzf1, Gipc1, Kpnb1, Rab1, Timm9, Timm10, Ssr3, Cog3, Syngr2, Srp72, Tomm20, Tap2, Sec23b, Rph…	0.00494585
Cluster.Regular	GOTERM_BP_FAT	GO:0034613~cellular protein localization	67	2.37252	2.70463e-05	Kpna3, Kpna2, Stx17, H47, Sec24a, Mtx2, Vps16, Stx4a, Gosr1, Xpo5, Stx12, Copb2, Tmed10, Mlph, Stx1a, Ap2a2, Cox16, Nbea, Pax6, Ap4e1, Ap3s2, Sec61a1, Rph3al, Snx1, Sec23a, Mrpl45, Ap1s3, Ipo8, Ppp3ca, Gga1, Ppp3r1, Ap4b1, Fxc1, Mudeng, Sytl1, Tomm20l, Sar1b, 1500001M20Rik, Atg4d, Bcap29, Pmaip1, Blzf1, Gipc1, Kpnb1, Rab1, Timm9, Timm10, Ssr3, Cog3, Syngr2, Srp72, Tomm20, Tap2, Sec23b, Rph3a, Mor…	0.00699019
Cluster.Regular	GOTERM_BP_FAT	GO:0006888~ER to Golgi vesicle-mediated transport	14	0.495751	3.84272e-05	Lman1, Trappc4, Sec23b, Sec24a, Trappc2, Gosr1, Bet1, Trappc2l, Rab1, 0610009B22Rik, Cog3, Ergic1, Sec23a, Vamp7	0.009259
Cluster.Regular	GOTERM_BP_FAT	GO:0045184~establishment of protein localization	125	4.42635	4.285e-05	Stx17, H47, Mtx2, Vps16, Snx15, Stx4a, Copb2, Mlph, Stx1a, Cox16, Tram2, Clpx, Vps29, Mitd1, Kif20a, Ap4e1, Tmed2, Lman1, Rph3al, Rab15, Snx1, Vps13a, Nup160, Vps53, Nup155, Mrpl45, Rab30, Ap1s3, Ipo8, Gga1, Ap4b1, Fxc1, Mudeng, Sar1b, 1500001M20Rik, Rab7l1, Bcap29, Gdi2, Gipc1, Rab1, Timm9, Timm10, Fras1, Srp72, Steap3, Tnfsf13b, Rab9, Snap29, Preb, Dnajc19, Agap1, Ipo11, Ywhab, Nup93, Arhgap33,…	0.00967734
Cluster.Regular	GOTERM_BP_FAT	GO:0015031~protein transport	124	4.39093	4.65761e-05	Stx17, H47, Mtx2, Vps16, Snx15, Stx4a, Copb2, Mlph, Stx1a, Cox16, Tram2, Clpx, Vps29, Mitd1, Kif20a, Ap4e1, Tmed2, Lman1, Rph3al, Rab15, Snx1, Vps13a, Nup160, Vps53, Nup155, Mrpl45, Rab30, Ap1s3, Ipo8, Gga1, Ap4b1, Fxc1, Mudeng, Sar1b, 1500001M20Rik, Rab7l1, Bcap29, Gdi2, Gipc1, Rab1, Timm9, Timm10, Fras1, Srp72, Steap3, Tnfsf13b, Rab9, Snap29, Preb, Dnajc19, Agap1, Ipo11, Ywhab, Nup93, Arhgap33,…	0.00989901
Cluster.Regular	GOTERM_BP_FAT	GO:0006886~intracellular protein transport	62	2.19547	5.17124e-05	Kpna3, Kpna2, Stx17, H47, Mtx2, Sec24a, Vps16, Stx4a, Gosr1, Xpo5, Stx12, Copb2, Tmed10, Mlph, Stx1a, Cox16, Ap2a2, Nbea, Ap4e1, Ap3s2, Sec61a1, Rph3al, Snx1, Sec23a, Mrpl45, Ap1s3, Ipo8, Ppp3ca, Gga1, Ap4b1, Fxc1, Mudeng, Sytl1, Tomm20l, Sar1b, 1500001M20Rik, Atg4d, Bcap29, Blzf1, Kpnb1, Gipc1, Rab1, Timm9, Timm10, Ssr3, Cog3, Syngr2, Srp72, Tomm20, Tap2, Rph3a, Sec23b, Ipo11, Ywhab, Ramp2, Tob1…	0.0103776
Cluster.Regular	GOTERM_BP_FAT	GO:0046907~intracellular transport	88	3.11615	5.80095e-05	Kpna3, Kpna2, Stx17, H47, Sec24a, Mtx2, Vps16, Stx4a, Gosr1, Xpo5, Stx12, Copb2, Trappc2l, Mlph, Tmed10, Steap2, Stx1a, Ap2a2, Cox16, Nbea, Vps29, Dscr3, Adam10, Ergic1, Ap4e1, Ap3s2, Vamp7, Lman1, Sec61a1, Rph3al, Nde1, Bet1, Snx1, Srsf10, Nup160, Nup155, Sec23a, Mrpl45, Ap1s3, Ipo8, Atp2c1, Ppp3ca, Gga1, Myo5a, Ap4b1, Fxc1, Mudeng, Sytl1, Trappc4, Tomm20l, Sar1b, 1500001M20Rik, Kif1c, Atg4d, Bc…	0.011025
Cluster.Regular	KEGG_PATHWAY	mmu03030:DNA replication	14	0.495751	0.000174028	Lig1, Pold1, Rnaseh2b, Rfc4, Rpa1, Mcm4, Pola2, Rfc2, Mcm2, Mcm3, Pola1, Prim1, Rfc3, Rfc1	0.0315166
Cluster.Regular	GOTERM_BP_FAT	GO:0008104~protein localization	136	4.81586	0.000241345	Stx17, H47, Mtx2, Vps16, Snx15, Stx4a, Copb2, Mlph, Stx1a, Cox16, Tram2, Clpx, Vps29, Mitd1, Kif20a, Ap4e1, Tmed2, Lman1, Rph3al, Rab15, Amn, Snx1, Vps13a, Nup160, Vps53, Nup155, Mrpl45, Rab30, Ap1s3, Ipo8, Fgfr1op, Gga1, Ap4b1, Fxc1, Mudeng, Sar1b, 1500001M20Rik, Rab7l1, Bcap29, Pmaip1, Gdi2, Gipc1, Rab1, Timm9, Timm10, Fras1, Srp72, Steap3, Tnfsf13b, Rab9, Snap29, Preb, Dnajc19, Agap1, Morc3, Y…	0.0428752
Cluster.Regular	GOTERM_BP_FAT	GO:0006261~DNA-dependent DNA replication	14	0.495751	0.000273097	Rad51, Brca2, Rrm2b, Tipin, Rev1, Pold1, Mcm4, Mcm2, Ccne2, Mcm3, Pola1, Prim1, Ccdc111, Helb	0.0461284
Cluster.Regular	GOTERM_BP_FAT	GO:0033554~cellular response to stress	80	2.83286	0.000353607	Brca2, Ptpn11, Eif2ak2, Eif2s1, Pot1b, Epas1, Gm5521, Pold1, Uimc1, Mapk9, Msh3, Wrn, Ifng, Mdfi, Gtf2h1, Prdx2, Casp9, Mcts1, Sirt1, Rbx1, Rrm2b, Asf1a, Aqp2, St8sia1, Rif1, Fancl, Aars, Aptx, Cartpt, Chaf1a, Trp53bp1, Fanci, Ins2, Rad17, Esco1, Mlh1, Xrcc5, Syk, Eya3, Rad51, Polh, Gen1, Mre11a, Ccno, Chek1, Mapk8ip2, Aplf, Nbn, Ero1l, Mapk8ip1, Rad9, Pmaip1, Ercc3, Dyrk2, Eef1e1, Pttg1, Atm, Pm…	0.0567006
Cluster.Regular	KEGG_PATHWAY	mmu03050:Proteasome	16	0.566572	0.000391022	Psmd1, Psmd2, Psmb9, Psmd13, Psma1, Psma4, Psma5, Psma6, Psme4, Psme2, Psmb7, Psma3, Ifng, Psmc2, Psmb6, Psmc5	0.0353415
Cluster.Regular	GOTERM_BP_FAT	GO:0006974~response to DNA damage stimulus	60	2.12465	0.000522788	Brca2, Ptpn11, Pot1b, Gm5521, Pold1, Uimc1, Msh3, Wrn, Gtf2h1, Casp9, Mcts1, Rbx1, Rrm2b, Asf1a, Rif1, Fancl, Aptx, Chaf1a, Trp53bp1, Fanci, Rad17, Esco1, Mlh1, Xrcc5, Eya3, Polh, Rad51, Gen1, Mre11a, Ccno, Chek1, Aplf, Nbn, Rad9, Pmaip1, Ercc3, Dyrk2, Pttg1, Eef1e1, Atm, Pms2, Atad5, Polk, Phlda3, Bbc3, Rad18, Cib1, Parp2, Tipin, Lig1, Rnf8, Rev1, Nek1, Rpa1, Hinfp, Pola1, Alkbh3, Usp1, Cep63, D…	0.0792382
Cluster.Regular	GOTERM_BP_FAT	GO:0019362~pyridine nucleotide metabolic process	12	0.424929	0.000613591	Cbr2, Kynu, Kmo, Mdh1, Nmnat2, Glyr1, Nampt, Pgd, Pgls, G6pdx, Aspdh, Naprt1	0.0886786
Cluster.Regular	GOTERM_BP_FAT	GO:0046496~nicotinamide nucleotide metabolic process	11	0.389518	0.000625888	Cbr2, Kynu, Kmo, Mdh1, Nmnat2, Glyr1, Nampt, Pgd, Pgls, G6pdx, Aspdh	0.0869206
Cluster.Regular	GOTERM_BP_FAT	GO:0009820~alkaloid metabolic process	11	0.389518	0.000625888	Cbr2, Kynu, Kmo, Mdh1, Nmnat2, Glyr1, Nampt, Pgd, Pgls, G6pdx, Aspdh	0.0869206
Cluster.Regular	GOTERM_BP_FAT	GO:0006769~nicotinamide metabolic process	11	0.389518	0.000625888	Cbr2, Kynu, Kmo, Mdh1, Nmnat2, Glyr1, Nampt, Pgd, Pgls, G6pdx, Aspdh	0.0869206
Cluster.Regular	GOTERM_BP_FAT	GO:0034404~nucleobase, nucleoside and nucleotide biosynthetic process	41	1.45184	0.000755751	Umps, Adcy1, Ldhd, Ucn2, Atp6v0a4, Prpsap1, Guca2b, Nampt, Atp5l, Pnp, Tbpl1, Atp10b, Atic, Dctd, Ppat, Prpsap2, Atp2b2, Adcy9, Nmnat2, Rp2h, Atp8a1, Aspdh, Atp8b2, Atp4b, Naprt1, Rrm2b, Kmo, Adssl1, Atp8b4, Kynu, Atp6v1h, Dhfr, Nme7, Hprt, Atp2b3, Atp2c1, Pth2, Atp6v0a1, Cmpk2, Atp6v0d1, G6pdx	0.100201
Cluster.Regular	GOTERM_BP_FAT	GO:0034654~nucleobase, nucleoside, nucleotide and nucleic acid biosynthetic process	41	1.45184	0.000755751	Umps, Adcy1, Ldhd, Ucn2, Atp6v0a4, Prpsap1, Guca2b, Nampt, Atp5l, Pnp, Tbpl1, Atp10b, Atic, Dctd, Ppat, Prpsap2, Atp2b2, Adcy9, Nmnat2, Rp2h, Atp8a1, Aspdh, Atp8b2, Atp4b, Naprt1, Rrm2b, Kmo, Adssl1, Atp8b4, Kynu, Atp6v1h, Dhfr, Nme7, Hprt, Atp2b3, Atp2c1, Pth2, Atp6v0a1, Cmpk2, Atp6v0d1, G6pdx	0.100201
Cluster.Regular	KEGG_PATHWAY	mmu03430:Mismatch repair	10	0.354108	0.000780322	Rfc2, Pms2, Rfc3, Mlh1, Rfc1, Lig1, Pold1, Rfc4, Rpa1, Msh3	0.0467503
Cluster.Regular	GOTERM_BP_FAT	GO:0009165~nucleotide biosynthetic process	40	1.41643	0.000821917	Umps, Adcy1, Ldhd, Ucn2, Atp6v0a4, Prpsap1, Guca2b, Nampt, Atp5l, Pnp, Tbpl1, Atp10b, Atic, Dctd, Prpsap2, Atp2b2, Adcy9, Nmnat2, Rp2h, Atp8a1, Aspdh, Atp8b2, Atp4b, Naprt1, Rrm2b, Kmo, Adssl1, Atp8b4, Kynu, Atp6v1h, Dhfr, Nme7, Hprt, Atp2b3, Atp2c1, Pth2, Atp6v0a1, Cmpk2, Atp6v0d1, G6pdx	0.104684
Cluster.Regular	GOTERM_BP_FAT	GO:0016126~sterol biosynthetic process	12	0.424929	0.00120704	Cyp51, Idi1, 0610007P14Rik, Fdps, Apoa1, Sc4mol, Insig2, Fdft1, Sc5d, Pmvk, Hmgcs1, Prkaa1	0.144972
Cluster.Regular	GOTERM_BP_FAT	GO:0006829~zinc ion transport	10	0.354108	0.00137053	Slc30a3, Slc30a10, Slc39a6, Slc39a3, Slc39a5, Slc39a4, Slc39a13, Slc30a9, Slc39a9, Slc30a7	0.157783
Cluster.Regular	GOTERM_BP_FAT	GO:0019674~NAD metabolic process	7	0.247875	0.00149918	Cbr2, Kynu, Kmo, Mdh1, Nmnat2, Nampt, Aspdh	0.166054
Cluster.Regular	GOTERM_BP_FAT	GO:0007059~chromosome segregation	19	0.672805	0.00152652	Incenp, Seh1l, Nusap1, Ndc80, Ccdc99, Mis12, Bub3, Ska2, Mad2l1, Cdca5, Usp9x, Stra8, Birc5, Pttg1, Ska3, Top2a, Mlh1, Dsn1, Cenph	0.163841
Cluster.Regular	GOTERM_BP_FAT	GO:0006396~RNA processing	82	2.90368	0.00158834	Ints8, Prpf40a, Aqr, Pop1, Dus4l, Mrpl1, Txnl4b, Celf1, Cpsf3, Trnt1, Mrm1, Srsf9, Rbfox3, Skiv2l2, Dkc1, Lsm5, Trub2, Tra2a, 1190005F20Rik, Rrp1b, Trmt11, Ftsj2, Exosc8, Aars, Lsm2, Lsm1, Eri1, Wdr83, Utp15, Dis3, Rnps1, Magohb, Srsf10, Rbfox1, Snrpe, Gemin6, Nsun2, Mlh1, Exosc1, Tsen15, Plrg1, Adarb1, Naf1, Eftud2, 0610009D07Rik, Cdc5l, Dimt1, 1110037F02Rik, Slbp, Pus3, Lsm7, Sugp1, Piwil2, Thg…	0.165039
Cluster.Regular	GOTERM_BP_FAT	GO:0006733~oxidoreduction coenzyme metabolic process	13	0.46034	0.00318148	Kmo, Mdh1, Nampt, Pgls, Cbr2, Kynu, Nmnat2, Glyr1, Pgd, Coq4, G6pdx, Aspdh, Naprt1	0.295746
Cluster.Regular	KEGG_PATHWAY	mmu04110:Cell cycle	28	0.991501	0.00393447	Hdac1, Chek1, Bub3, Mad2l1, Cdc6, Bub1, Mcm4, Ccnd3, Ccne2, Mcm2, Wee1, Mcm3, Pttg1, Rbl1, Atm, Ccna2, Cdc7, Rbx1, Ywhab, Cdc27, Gadd45b, Orc2, Plk1, Cdc20, Fzr1, Cdc25a, Pkmyt1, Ccnb1	0.165851
Cluster.Regular	GOTERM_BP_FAT	GO:0055117~regulation of cardiac muscle contraction	5	0.177054	0.0039379	Cacna1g, Nkx2-5, Fkbp1b, Ryr2, Hdac4	0.343856
Cluster.Regular	GOTERM_BP_FAT	GO:0043603~cellular amide metabolic process	13	0.46034	0.00404144	Kmo, Mdh1, Prhoxnb, Phf11, Nampt, Gm6907, Pgls, Cbr2, Kynu, Nmnat2, Glyr1, Pgd, G6pdx, Aspdh	0.343032
Cluster.Regular	GOTERM_BP_FAT	GO:0006281~DNA repair	45	1.59348	0.00510679	Brca2, Polh, Rad51, Gen1, Mre11a, Ccno, Chek1, Aplf, Nbn, Rad9, Gm5521, Pold1, Uimc1, Msh3, Ercc3, Wrn, Eef1e1, Pttg1, Atm, Pms2, Gtf2h1, Polk, Rad18, Rbx1, Rrm2b, Asf1a, Parp2, Fancl, Lig1, Aptx, Rnf8, Rev1, Chaf1a, Trp53bp1, Rpa1, Hinfp, Fanci, Pola1, Alkbh3, Usp1, Rad17, Esco1, Mlh1, Xrcc5, Eya3	0.403333
Cluster.Regular	GOTERM_BP_FAT	GO:0045321~leukocyte activation	44	1.55807	0.0066285	H2-M3, Flt3, Itgad, Rorc, Nbn, Vpreb2, Cplx2, Hs1bp3, Irf4, 5830411N06Rik, Ccnd3, Chrna7, Cd86, Plcg2, Prdx2, Cd48, Crip3, Tpd52, Vamp7, Sla2, Hells, Fkbp1b, Satb1, Tlr4, Klrk1, Tlr1, Sfpi1, Cr2, Adam17, Cxcr5, Tcf3, Cebpg, Bank1, Prkcd, Swap70, Hprt, Igbp1, Mlh1, Blnk, Icosl, Cxcl12, Sbno2, Ms4a1, Syk	0.479338
Cluster.Regular	GOTERM_BP_FAT	GO:0019363~pyridine nucleotide biosynthetic process	7	0.247875	0.00679385	Kynu, Kmo, Nmnat2, Nampt, G6pdx, Aspdh, Naprt1	0.478677
Cluster.Regular	GOTERM_BP_FAT	GO:0000075~cell cycle checkpoint	15	0.531161	0.00746724	Cep192, Psmg2, Ptpn11, Chek1, Nbn, Tipin, Rad9, Mad2l1, Stra8, Uimc1, Hinfp, Birc5, Atm, Rpl24, Cep63	0.502335
Cluster.Regular	GOTERM_BP_FAT	GO:0006695~cholesterol biosynthetic process	9	0.318697	0.00804884	Cyp51, Idi1, Fdps, Apoa1, Insig2, Fdft1, Pmvk, Hmgcs1, Prkaa1	0.519818
Cluster.Regular	GOTERM_BP_FAT	GO:0051052~regulation of DNA metabolic process	16	0.566572	0.00850945	Brca2, Gmnn, Ttf1, Pot1b, Pnp, Tipin, Rnf8, Ccdc88a, Stra8, Uimc1, Cebpg, Usp1, Ifng, Mlh1, Rad18, Eya3	0.530849
Cluster.Regular	GOTERM_BP_FAT	GO:0046677~response to antibiotic	8	0.283286	0.00918255	Hiatl1, Ciita, Phf11, Zc3h8, Cyb5r4, Gm6907, Mfsd9, Id1, Slc35a3	0.549556
Cluster.Regular	KEGG_PATHWAY	mmu00020:Citrate cycle (TCA cycle)	10	0.354108	0.0112089	Mdh1, Mdh2, Pdha1, Sdhb, Dld, Idh1, Sucla2, Fh1, Ogdh, Suclg2	0.339538
Cluster.Regular	GOTERM_BP_FAT	GO:0021983~pituitary gland development	10	0.354108	0.0114755	Tbx19, Pax6, Isl1, Bmp4, Gli1, Ghrh, Ghrhr, Nkx2-1, Gsx1, Slc6a3	0.622661
Cluster.Regular	GOTERM_BP_FAT	GO:0044271~nitrogen compound biosynthetic process	56	1.983	0.0115572	Bhmt, Ldhd, Ucn2, Atp6v0a4, Prpsap1, Guca2b, Tbpl1, Atic, Cpox, Atp2b2, Got2, Atp8a1, Aspdh, Atp8b2, Atp4b, Got1, Naprt1, Rrm2b, Kmo, Ireb2, Adssl1, Kynu, Phgdh, Atp6v1h, Th, Nme7, Atp2c1, G6pdx, Chdh, Umps, Adcy1, Prhoxnb, Nampt, Pnp, Atp5l, Gch1, Atp10b, Dctd, Ppat, Prpsap2, Chrna7, Adcy9, Nmnat2, Gm6756, Rp2h, Mtr, Psat1, Slc6a3, Adc, Atp8b4, Dhfr, Hprt, Atp2b3, Pth2, Atp6v0a1, Cmpk2, Atp6v0d1	0.616833
Cluster.Regular	GOTERM_BP_FAT	GO:0001775~cell activation	47	1.66431	0.012511	H2-M3, Flt3, Itgad, Nbn, Rorc, Treml1, Vpreb2, Cplx2, Hs1bp3, Irf4, Vwf, 5830411N06Rik, Ccnd3, Chrna7, Nfkbil1, Cd86, Plcg2, Prdx2, Cd48, Crip3, Tpd52, Vamp7, Sla2, Hells, Fkbp1b, Satb1, Tlr4, Klrk1, Tlr1, Sfpi1, Cr2, Adam17, Cxcr5, Tcf3, Cebpg, Bank1, Prkcd, Swap70, Hprt, Igbp1, Mlh1, Blnk, Icosl, Cxcl12, Sbno2, Ms4a1, Syk	0.637911
Cluster.Regular	GOTERM_BP_FAT	GO:0051053~negative regulation of DNA metabolic process	8	0.283286	0.0125125	Brca2, Gmnn, Ttf1, Pot1b, Mlh1, Tipin, Stra8, Rad18	0.62987
Cluster.Regular	GOTERM_BP_FAT	GO:0016125~sterol metabolic process	19	0.672805	0.0125455	Cyp51, Idi1, Ebpl, Apoa1, Fdps, Sc4mol, Mbtps2, Vldlr, Prkaa1, Lipe, 0610007P14Rik, Fdxr, Soat1, Insig2, Fdft1, Sc5d, Pmvk, Hmgcs1, Cyp39a1	0.622935
Cluster.Regular	GOTERM_BP_FAT	GO:0046649~lymphocyte activation	38	1.34561	0.0137656	H2-M3, Flt3, Itgad, Rorc, Nbn, Vpreb2, Hs1bp3, 5830411N06Rik, Chrna7, Ccnd3, Cd86, Plcg2, Prdx2, Cd48, Crip3, Tpd52, Sla2, Hells, Fkbp1b, Satb1, Klrk1, Sfpi1, Cr2, Adam17, Cxcr5, Tcf3, Cebpg, Bank1, Prkcd, Swap70, Hprt, Igbp1, Mlh1, Blnk, Icosl, Cxcl12, Ms4a1, Syk	0.649552
Cluster.Regular	GOTERM_BP_FAT	GO:0031577~spindle checkpoint	5	0.177054	0.0146778	Cep192, Birc5, Psmg2, Atm, Mad2l1	0.665701
Cluster.Regular	GOTERM_BP_FAT	GO:0050000~chromosome localization	5	0.177054	0.0146778	Birc5, Seh1l, Ccdc99, Mlh1, Cdca5	0.665701
Cluster.Regular	GOTERM_BP_FAT	GO:0009396~folic acid and derivative biosynthetic process	5	0.177054	0.0146778	Mthfd2, Gch1, Mtr, Mthfs, Fpgs	0.665701
Cluster.Regular	GOTERM_BP_FAT	GO:0046889~positive regulation of lipid biosynthetic process	5	0.177054	0.0146778	Sec14l2, Sorbs1, Abcg4, Hnf4a, Abcg1	0.665701
Cluster.Regular	GOTERM_BP_FAT	GO:0051303~establishment of chromosome localization	5	0.177054	0.0146778	Birc5, Seh1l, Ccdc99, Mlh1, Cdca5	0.665701
Cluster.Regular	KEGG_PATHWAY	mmu03022:Basal transcription factors	10	0.354108	0.0170675	Gtf2f2, Gtf2e1, Gtf2e2, Taf9, Gtf2h1, Taf13, Tbpl1, Taf10, Taf5, Taf2	0.41017
Cluster.Regular	GOTERM_BP_FAT	GO:0019748~secondary metabolic process	17	0.601983	0.0193198	Idi1, Kmo, Mdh1, Oca2, Nampt, Aldh1a3, Rbp1, Pgls, Rdh8, Cbr2, Kynu, Nmnat2, Glyr1, Pgd, Aspdh, G6pdx, Myo5a	0.757495
Cluster.Regular	GOTERM_BP_FAT	GO:0022027~interkinetic nuclear migration	4	0.141643	0.019797	Cep120, Tacc2, Tacc3, Hhex	0.759157
Cluster.Regular	GOTERM_BP_FAT	GO:0042108~positive regulation of cytokine biosynthetic process	12	0.424929	0.0205598	Irf4, Myd88, Il9, Ifng, Tlr4, Tlr7, Tlr1, Rela, Icosl, Tlr9, Syk, Cebpg	0.765569
Cluster.Regular	GOTERM_BP_FAT	GO:0046651~lymphocyte proliferation	12	0.424929	0.0205598	Ccnd3, Cd86, Prkcd, Hells, Fkbp1b, Itgad, Satb1, Hprt, Prdx2, Cxcl12, Vpreb2, Crip3	0.765569
Cluster.Regular	GOTERM_BP_FAT	GO:0021543~pallium development	14	0.495751	0.0213031	Cep120, Hdac1, Nde1, Bcan, Arx, Nkx2-1, Emx1, Nf1, Lmx1a, Mkks, Pax6, Lhx6, Tacc3, Tacc2	0.771275
Cluster.Regular	GOTERM_BP_FAT	GO:0030261~chromosome condensation	8	0.283286	0.0216183	Ncapg2, Nusap1, Top2a, Smc2, Prm1, Cdca5, Stra8, Ncaph	0.769976
Cluster.Regular	GOTERM_BP_FAT	GO:0046890~regulation of lipid biosynthetic process	8	0.283286	0.0216183	Sec14l2, Dhh, Sorbs1, Abcg4, Insig2, Apob, Hnf4a, Abcg1	0.769976
Cluster.Regular	GOTERM_BP_FAT	GO:0000910~cytokinesis	9	0.318697	0.0223001	Brca2, Incenp, Birc5, Racgap1, Ahctf1, Nusap1, Dstn, Anln, Prc1	0.774374
Cluster.Regular	KEGG_PATHWAY	mmu00900:Terpenoid backbone biosynthesis	6	0.212465	0.0229803	Idi1, Fdps, Dhdds, Pmvk, Hmgcs1, Ggps1	0.457247
Cluster.Regular	GOTERM_BP_FAT	GO:0001916~positive regulation of T cell mediated cytotoxicity	5	0.177054	0.0236345	H2-K1, H2-M3, Pnp, Tap2, H2-Q2	0.787931
Cluster.Regular	GOTERM_BP_FAT	GO:0019359~nicotinamide nucleotide biosynthetic process	5	0.177054	0.0236345	Kynu, Nmnat2, Nampt, G6pdx, Aspdh	0.787931
Cluster.Regular	GOTERM_BP_FAT	GO:0006302~double-strand break repair	12	0.424929	0.024362	Rad51, Brca2, Mre11a, Pola1, Aplf, Nbn, Mlh1, Rnf8, Xrcc5, Uimc1, Rpa1, Eya3	0.792188
Cluster.Regular	GOTERM_BP_FAT	GO:0032943~mononuclear cell proliferation	12	0.424929	0.024362	Ccnd3, Cd86, Prkcd, Hells, Fkbp1b, Itgad, Satb1, Hprt, Prdx2, Cxcl12, Vpreb2, Crip3	0.792188
Cluster.Regular	GOTERM_BP_FAT	GO:0070661~leukocyte proliferation	12	0.424929	0.024362	Ccnd3, Cd86, Prkcd, Hells, Fkbp1b, Itgad, Satb1, Hprt, Prdx2, Cxcl12, Vpreb2, Crip3	0.792188
Cluster.Regular	GOTERM_BP_FAT	GO:0006732~coenzyme metabolic process	29	1.02691	0.025665	Nampt, Gch1, Acnat2, Idh1, Cbr2, Ggt7, Mthfd2, Nmnat2, Hnf4a, Sdhb, Pgd, Mtr, Coq4, Mthfs, Aspdh, Naprt1, Kmo, Acot2, Mdh1, Mdh2, Fpgs, Pgls, Sucla2, Suclg2, Kynu, Glyr1, Ggt5, G6pdx, Fh1	0.803619
Cluster.Regular	GOTERM_BP_FAT	GO:0021536~diencephalon development	11	0.389518	0.0257634	Tbx19, Pax6, Isl1, Bmp4, Gli1, Ghrh, Ghrhr, Arx, Nkx2-1, Gsx1, Slc6a3	0.799376
Cluster.Regular	GOTERM_BP_FAT	GO:0022613~ribonucleoprotein complex biogenesis	28	0.991501	0.026001	Nop56, Naf1, Sbds, Dimt1, Celf1, Znhit6, Eif2a, Gm7847, Dkc1, Smn1, Bms1, Rrp1b, Prpf31, Ftsj2, Exosc8, Lsm2, Rpl7a, Eri1, Utp15, Dis3, Srsf10, Tfb1m, Mrto4, Rrs1, Gemin6, 2410016O06Rik, Rpl24, Exosc1, Utp6	0.796952
Cluster.Regular	GOTERM_BP_FAT	GO:0016447~somatic recombination of immunoglobulin gene segments	7	0.247875	0.026113	Swap70, Pms2, Nbn, Mlh1, Icosl, Tcf3, Msh3	0.792997
Cluster.Regular	GOTERM_BP_FAT	GO:0031570~DNA integrity checkpoint	10	0.354108	0.0269236	Hinfp, Ptpn11, Atm, Chek1, Nbn, Tipin, Rad9, Stra8, Uimc1, Cep63	0.797776
Cluster.Regular	GOTERM_BP_FAT	GO:0034621~cellular macromolecular complex subunit organization	45	1.59348	0.0273859	Ptrf, Unc13b, Ahctf1, Seh1l, Hist1h1t, Psmg2, Ttf1, Asf1b, Hist1h1e, Mis12, Mtrf1l, Celf1, Fbxo5, Kpnb1, Mcm2, Mtif3, Caly, Eif2a, Taf10, Smn1, Vma21, Asf1a, Prpf31, Cenpa, Hells, Ipo11, Lrp4, Ang, Lsm2, Atpaf2, Ict1, Srsf10, Cebpg, Gemin6, Mlh1, Syngap1, Rpl24, Ipo8, Myst3, 1110034A24Rik, Tuba1c, Psmg1, Tuba1b, Cenph, Set	0.798184
Cluster.Regular	GOTERM_BP_FAT	GO:0021537~telencephalon development	17	0.601983	0.0282164	Nde1, Cep120, Hdac1, Bmp4, Aldh1a3, Bcan, Arx, Nkx2-1, Emx1, Nf1, Mkks, Lmx1a, Pax6, Lhx6, Hprt, Tacc2, Tacc3	0.802864
Cluster.Regular	GOTERM_BP_FAT	GO:0042113~B cell activation	18	0.637394	0.0288656	Nbn, Adam17, Cr2, Cxcr5, Vpreb2, Tcf3, Cebpg, Chrna7, Bank1, Prkcd, Swap70, Plcg2, Igbp1, Mlh1, Blnk, Icosl, Ms4a1, Tpd52	0.805283
Cluster.Regular	GOTERM_BP_FAT	GO:0051276~chromosome organization	69	2.44334	0.0299841	Brca2, Seh1l, Hist1h1t, Ttf1, Whsc1, Eed, Asf1b, Hist1h1e, Pot1b, Hdac3, Mad2l1, Gm5521, Uimc1, Ncapg2, Wrn, Mcm2, Rbl1, Sirt1, Hdac4, Tbl1xr1, Asf1a, Smchd1, Nusap1, Cenpa, Hells, Kat8, Satb1, Suz12, Stra8, Tcf3, Cebpg, Setmar, Myst2, L3mbtl1, Top2a, Prm1, Eya3, Tep1, Hdac1, Nbn, Mis12, Bub3, Cdca5, Irf4, Rbbp7, Pttg1, Hat1, Smc2, Phf1, Hdac11, Mta2, Chd7, Ncaph, Syce2, Kdm4c, Bcor, Pot1a, Ccdc9…	0.812657
Cluster.Regular	GOTERM_BP_FAT	GO:0032483~regulation of Rab protein signal transduction	11	0.389518	0.0305934	Tbc1d8b, Sgsm3, Tbc1d14, Wdr67, Tbc1d2, Evi5, Rabgap1l, Sgsm2, Usp6nl, Tbc1d5, Tbc1d23	0.814346
Cluster.Regular	GOTERM_BP_FAT	GO:0032313~regulation of Rab GTPase activity	11	0.389518	0.0305934	Tbc1d8b, Sgsm3, Tbc1d14, Wdr67, Tbc1d2, Evi5, Rabgap1l, Sgsm2, Usp6nl, Tbc1d5, Tbc1d23	0.814346
Cluster.Regular	GOTERM_BP_FAT	GO:0008016~regulation of heart contraction	13	0.46034	0.0309202	Adrb1, Cacna1g, Fkbp1b, Epas1, Ryr2, Adra1a, Tnnt2, Csrp3, Chrna7, Hrc, Nkx2-5, Th, Hdac4	0.813087
Cluster.Regular	GOTERM_BP_FAT	GO:0015893~drug transport	6	0.212465	0.0309739	Hiatl1, Slc47a1, Abcc4, Mfsd9, Abp1, Slc35a3	0.809046
Cluster.Regular	GOTERM_BP_FAT	GO:0006605~protein targeting	27	0.956091	0.0312465	Fxc1, Kpna3, Kpna2, Tomm20l, Mtx2, 1500001M20Rik, Xpo5, Atg4d, Mlph, Kpnb1, Gipc1, Cox16, Nbea, Timm9, Timm10, Ssr3, Syngr2, Srp72, Tomm20, Ywhab, Ipo11, Tob1, Pola2, Rasl2-9, Ipo8, Nup54, Ppp3ca	0.807308
Cluster.Regular	GOTERM_BP_FAT	GO:0034470~ncRNA processing	31	1.09773	0.0315633	Ints8, Naf1, Pop1, Dus4l, Dimt1, Trnt1, Pus3, Dkc1, Thg1l, Ints2, Lin28a, Trub2, Dgcr8, 1190005F20Rik, Rrp1b, Trmt11, Ints7, Ftsj2, Dus2l, Exosc8, Aars, Eri1, Utp15, Dis3, Tfb1m, Trmt6, Nsun2, Exosc1, Tsen15, Utp6, Ints6	0.806059
Cluster.Regular	GOTERM_BP_FAT	GO:0006270~DNA replication initiation	5	0.177054	0.0352609	Mcm4, Ccne2, Mcm2, Pola1, Mcm3	0.8364
Cluster.Regular	GOTERM_BP_FAT	GO:0006942~regulation of striated muscle contraction	5	0.177054	0.0352609	Cacna1g, Nkx2-5, Fkbp1b, Ryr2, Hdac4	0.8364
Cluster.Regular	GOTERM_BP_FAT	GO:0014047~glutamate secretion	4	0.141643	0.0356561	Ntrk2, Bdnf, Grm2, Gipc1	0.835676
Cluster.Regular	GOTERM_BP_FAT	GO:0051310~metaphase plate congression	4	0.141643	0.0356561	Seh1l, Ccdc99, Mlh1, Cdca5	0.835676
Cluster.Regular	GOTERM_BP_FAT	GO:0051302~regulation of cell division	11	0.389518	0.0360279	Tgfa, Fgf4, Brca2, Gkn1, Fgf1, Btc, Vegfc, S100a6, Pdgfb, Pgf, Pdgfa	0.834773
Cluster.Regular	KEGG_PATHWAY	mmu03420:Nucleotide excision repair	11	0.389518	0.0360449	Ercc3, Rfc2, Mnat1, Rfc3, Gtf2h1, Rfc1, Lig1, Pold1, Rfc4, Rpa1, Rbx1	0.570161
Cluster.Regular	GOTERM_BP_FAT	GO:0070647~protein modification by small protein conjugation or removal	22	0.779037	0.0360833	Dub1, Herc6, Rnf41, Ube2f, Sumo3, Dub1a, Suz12, Gspt1, Rnf8, Usp9x, Uimc1, Uba3, Fbxo4, Senp1, Fbxw7, Traf7, G2e3, Gm12755, Usp1, Ube4a, Uchl3, Rbx1	0.831228
Cluster.Regular	KEGG_PATHWAY	mmu04662:B cell receptor signaling pathway	17	0.601983	0.0368767	Btk, Chuk, Pik3r5, Cr2, Igh, Nfkbib, Plcg2, Sos1, Dapp1, Blnk, Rela, Ppp3ca, Cd22, Syk, Ppp3r1, Ppp3cc, Lyn	0.536141
Cluster.Regular	GOTERM_BP_FAT	GO:0042770~DNA damage response, signal transduction	14	0.495751	0.0372875	Brca2, Ptpn11, Chek1, Nbn, Tipin, Rad9, Uimc1, Hinfp, Dyrk2, Atm, Mlh1, Phlda3, Bbc3, Cep63	0.837247
Cluster.Regular	GOTERM_BP_FAT	GO:0080135~regulation of cellular response to stress	17	0.601983	0.0398423	Dusp22, Mapk8ip2, Tlr4, Prdx1, Pnp, Mapk8ip1, Rnf8, Eif2ak1, Uimc1, Cebpg, Myd88, Ins2, Eef1e1, Usp1, Mdfi, Syk, Eya3	0.852989
Cluster.Regular	KEGG_PATHWAY	mmu00670:One carbon pool by folate	6	0.212465	0.0405947	Mthfd2, Dhfr, Atic, Mtr, Mthfs, Ftcd	0.533514
Cluster.Regular	GOTERM_BP_FAT	GO:0000077~DNA damage checkpoint	9	0.318697	0.0408133	Hinfp, Ptpn11, Atm, Chek1, Nbn, Tipin, Rad9, Uimc1, Cep63	0.856263
Cluster.Regular	GOTERM_BP_FAT	GO:0016445~somatic diversification of immunoglobulins	7	0.247875	0.0431048	Swap70, Pms2, Nbn, Mlh1, Icosl, Tcf3, Msh3	0.868026
Cluster.Regular	GOTERM_BP_FAT	GO:0009108~coenzyme biosynthetic process	15	0.531161	0.0433743	Kmo, Nampt, Gch1, Fpgs, Kynu, Ggt7, Mthfd2, Nmnat2, Ggt5, Mtr, Mthfs, Coq4, G6pdx, Aspdh, Naprt1	0.866362
Cluster.Regular	GOTERM_BP_FAT	GO:0000041~transition metal ion transport	16	0.566572	0.0440317	Slc31a1, Slc30a3, Slc39a6, Slc39a3, Slc39a4, Slc39a5, Slc30a9, Slc39a9, Slc30a7, Slc25a37, Steap2, Slc30a10, Slc39a13, Gif, Steap3, Atp2c1	0.867158
Cluster.Regular	GOTERM_BP_FAT	GO:0008380~RNA splicing	37	1.3102	0.0441307	Plrg1, Prpf40a, Aqr, Eftud2, 0610009D07Rik, Cdc5l, 1110037F02Rik, Txnl4b, Celf1, Srsf9, Rbfox3, Skiv2l2, Lsm7, Sugp1, Smn1, Lsm5, Snrnp25, Tra2a, Thoc1, Prpf31, Snrpa1, Alyref, Prpf18, Lsm2, Tra2b, Lsm1, Wdr83, Cdc40, Strap, Rnps1, Magohb, Srsf10, U2af1l4, Rbfox1, Snrpe, Gemin6, Sf3a1	0.864469
Cluster.Regular	GOTERM_BP_FAT	GO:0051186~cofactor metabolic process	34	1.20397	0.0450199	Nampt, Cyb5r4, Gch1, Acnat2, Eif2ak1, Idh1, Cbr2, Ggt7, Mthfd2, Cpox, Nmnat2, Hnf4a, Sdhb, Pgd, Mtr, Coq4, Mthfs, Aspdh, Naprt1, Kmo, Acot2, Mdh1, Mdh2, Ireb2, Fpgs, Pgls, Sucla2, Suclg2, Kynu, Gm5678, Glyr1, Ggt5, G6pdx, Fh1	0.866705
Cluster.Regular	GOTERM_BP_FAT	GO:0051781~positive regulation of cell division	10	0.354108	0.0454607	Tgfa, Fgf4, Gkn1, Fgf1, Btc, Vegfc, S100a6, Pdgfb, Pgf, Pdgfa	0.866167
Cluster.Regular	GOTERM_BP_FAT	GO:0034660~ncRNA metabolic process	37	1.3102	0.0469874	Rars2, Lars, Ints8, Naf1, Pop1, Dus4l, Dimt1, Trnt1, Aarsd1, Pus3, Dars2, Dkc1, Piwil2, Thg1l, Ints2, Lin28a, Trub2, 1190005F20Rik, Trmt11, Rrp1b, Qars, Ints7, Ftsj2, Dus2l, Exosc8, Aars, Eri1, Dis3, Utp15, Tfb1m, F13a1, Trmt6, Nsun2, Exosc1, Tsen15, Utp6, Ints6	0.87202
Cluster.Regular	GOTERM_BP_FAT	GO:0051336~regulation of hydrolase activity	36	1.27479	0.0483862	Npr3, Diablo, Wdr67, Gspt1, Gdi2, Nf1, Smap1, Pdcd6, Agfg1, Birc5, Sgsm3, Tbc1d2, Evi5, Casp9, Sgsm2, Tbc1d23, Gpr139, Bbc3, Tbc1d14, Apoa1, Agap1, Asap3, Ang, Ntsr2, Cflar, Adra1a, Col4a3, Tbc1d8b, Apaf1, Ppp1r2, Rabgap1l, Rab3gap2, Usp6nl, Tbc1d5, Agfg2, Ppp1r2-ps9	0.876805
Cluster.Regular	KEGG_PATHWAY	mmu05211:Renal cell carcinoma	15	0.531161	0.0488541	Cul2, Ptpn11, Pik3r5, Crk, Vegfc, Epas1, Pgf, Tgfa, Sos1, Ets1, Rapgef1, Pdgfb, Fh1, Rbx1, Pdgfa	0.567353
Cluster.Regular	GOTERM_BP_FAT	GO:0006694~steroid biosynthetic process	16	0.566572	0.0491383	Cyp51, Idi1, Hsd17b11, Apoa1, Fdps, Sc4mol, H2-Ke6, Prkaa1, 0610007P14Rik, Insig2, Fdft1, Amacr, Sc5d, Pmvk, Hmgcs1, Cyp39a1	0.8779
Cluster.Regular	GOTERM_BP_FAT	GO:0010882~regulation of cardiac muscle contraction by calcium ion signaling	3	0.106232	0.0496128	Fkbp1b, Ryr2, Hdac4	0.877497
Cluster.Regular	GOTERM_BP_FAT	GO:0045005~maintenance of fidelity during DNA-dependent DNA replication	3	0.106232	0.0496128	Brca2, Tipin, Pold1	0.877497
Cluster.Regular	GOTERM_BP_FAT	GO:0006106~fumarate metabolic process	3	0.106232	0.0496128	Got2, Fh1, Got1	0.877497
Cluster.Regular	GOTERM_BP_FAT	GO:0008156~negative regulation of DNA replication	5	0.177054	0.0496339	Brca2, Gmnn, Ttf1, Tipin, Stra8	0.874686
Cluster.Regular	GOTERM_BP_FAT	GO:0001914~regulation of T cell mediated cytotoxicity	5	0.177054	0.0496339	H2-K1, H2-M3, Pnp, Tap2, H2-Q2	0.874686
Cluster.Regular	KEGG_PATHWAY	mmu04512:ECM-receptor interaction	17	0.601983	0.0496828	Lama5, Col1a2, Col5a1, Col1a1, Lamb1, Hmmr, Col4a1, Col2a1, Col4a4, Gp9, Vwf, Vtn, Itgb4, Lamc3, Lama1, Lama2, Col6a6	0.542225
Cluster.Delay	GOTERM_BP_FAT	GO:0007049~cell cycle	17	38.6364	1.31829e-13	Cdca3, Tpx2, Kntc1, Aurka, Bub1b, Aurkb, 6720463M24Rik, Cdca2, Itgb1, Ncapd2, Spc25, Cenpe, Brca1, Ckap2, Clspn, Cenpf, Mki67	4.45428e-11
Cluster.Delay	GOTERM_BP_FAT	GO:0022402~cell cycle process	14	31.8182	2.76142e-12	Cdca3, Tpx2, Kntc1, Bub1b, Aurkb, 6720463M24Rik, Cdca2, Itgb1, Ncapd2, Cenpe, Spc25, Brca1, Cenpf, Mki67	4.66686e-10
Cluster.Delay	GOTERM_BP_FAT	GO:0000278~mitotic cell cycle	12	27.2727	6.82877e-12	Cdca3, Kntc1, Bub1b, Aurka, 6720463M24Rik, Aurkb, Itgb1, Cdca2, Ncapd2, Cenpf, Spc25, Cenpe	7.69374e-10
Cluster.Delay	GOTERM_BP_FAT	GO:0022403~cell cycle phase	13	29.5455	7.21677e-12	Cdca3, Tpx2, Kntc1, Bub1b, Aurkb, 6720463M24Rik, Cdca2, Itgb1, Ncapd2, Cenpe, Spc25, Cenpf, Mki67	6.09818e-10
Cluster.Delay	GOTERM_BP_FAT	GO:0000279~M phase	12	27.2727	3.39644e-11	Cdca3, Tpx2, Kntc1, Bub1b, 6720463M24Rik, Aurkb, Cdca2, Ncapd2, Cenpf, Mki67, Spc25, Cenpe	2.29599e-09
Cluster.Delay	GOTERM_BP_FAT	GO:0000087~M phase of mitotic cell cycle	10	22.7273	5.87335e-10	Cdca3, Kntc1, Bub1b, 6720463M24Rik, Aurkb, Cdca2, Ncapd2, Cenpf, Spc25, Cenpe	3.30866e-08
Cluster.Delay	GOTERM_BP_FAT	GO:0007067~mitosis	9	20.4545	1.29824e-08	Cdca3, Kntc1, Bub1b, 6720463M24Rik, Aurkb, Cdca2, Ncapd2, Spc25, Cenpe	6.26865e-07
Cluster.Delay	GOTERM_BP_FAT	GO:0000280~nuclear division	9	20.4545	1.29824e-08	Cdca3, Kntc1, Bub1b, 6720463M24Rik, Aurkb, Cdca2, Ncapd2, Spc25, Cenpe	6.26865e-07
Cluster.Delay	GOTERM_BP_FAT	GO:0048285~organelle fission	9	20.4545	1.72334e-08	Cdca3, Kntc1, Bub1b, 6720463M24Rik, Aurkb, Cdca2, Ncapd2, Spc25, Cenpe	7.28111e-07
Cluster.Delay	GOTERM_BP_FAT	GO:0051301~cell division	9	20.4545	2.684e-07	Cdca3, Kntc1, Bub1b, 6720463M24Rik, Aurkb, Cdca2, Ncapd2, Spc25, Cenpe	1.00799e-05
Cluster.Delay	GOTERM_BP_FAT	GO:0007017~microtubule-based process	6	13.6364	0.00014341	Brca1, Kif14, Kif22, Tpx2, Spc25, Cenpe	0.00483586
Cluster.Delay	GOTERM_BP_FAT	GO:0006281~DNA repair	6	13.6364	0.000181858	Brca1, Brip1, Kif22, Neil3, Clspn, Rad54l	0.00557292
Cluster.Delay	GOTERM_BP_FAT	GO:0006974~response to DNA damage stimulus	6	13.6364	0.000593196	Brca1, Brip1, Kif22, Neil3, Clspn, Rad54l	0.0165744
Cluster.Delay	GOTERM_BP_FAT	GO:0000226~microtubule cytoskeleton organization	4	9.09091	0.00242171	Brca1, Tpx2, Spc25, Cenpe	0.0610949
Cluster.Delay	GOTERM_BP_FAT	GO:0033554~cellular response to stress	6	13.6364	0.00270695	Brca1, Brip1, Kif22, Neil3, Clspn, Rad54l	0.0633467
Cluster.Delay	GOTERM_BP_FAT	GO:0006259~DNA metabolic process	6	13.6364	0.00323359	Brca1, Brip1, Kif22, Neil3, Clspn, Rad54l	0.070382
Cluster.Delay	GOTERM_BP_FAT	GO:0007010~cytoskeleton organization	5	11.3636	0.00768903	Brca1, Tpx2, Itgb1, Spc25, Cenpe	0.150458
Cluster.Delay	GOTERM_BP_FAT	GO:0007059~chromosome segregation	3	6.81818	0.0104968	Cenpf, Spc25, Cenpe	0.189257
Cluster.Delay	GOTERM_BP_FAT	GO:0051726~regulation of cell cycle	4	9.09091	0.0148469	Itgb1, Clspn, Cenpf, Cenpe	0.244883
Cluster.Delay	GOTERM_BP_FAT	GO:0032880~regulation of protein localization	3	6.81818	0.020052	Txn1, Cenpf, Cenpe	0.30256
Cluster.Delay	GOTERM_BP_FAT	GO:0007018~microtubule-based movement	3	6.81818	0.0248696	Kif14, Kif22, Cenpe	0.346629
Cluster.Delay	GOTERM_BP_FAT	GO:0045165~cell fate commitment	3	6.81818	0.0493319	Prdm1, Itgb1, Cenpf	0.557034

## Sheet: Up_Down
Cluster	Category	Term	Count	%	Pvalue	Genes	Benjamini
Cluster.Up	GOTERM_BP_FAT	GO:0000278~mitotic cell cycle	72	5.02442	2.78927e-25	Ahctf1, Seh1l, 6720463M24Rik, Mad2l1, Txnl4b, Ncapg2, Mtbp, Zwint, Anln, Spc24, Ccna2, 4922501C03Rik, Dlgap5, Taf10, Mis18bp1, 2610039C10Rik, Dsn1, Nusap1, Hells, Nde1, Rbbp8, Camk2d, Ncapd2, Usp9x, Spc25, Cdc27, Cdc20, Cdca8, Rpl24, Cenpf, Ppp3ca, Ccnb1, Mapre2, Ercc6l, Chek1, Cep55, Mis12, Bub1b, Ska2, Bub3, Cdca2, Cdc6, Cdca5, Fbxo5, Uba3, Bub1, Birc5, Cdc123, Wee1, Pttg1, Smc2, Ncaph, Incenp,…	7.227e-22
Cluster.Up	GOTERM_BP_FAT	GO:0022403~cell cycle phase	84	5.86183	7.66295e-25	Brca2, Ahctf1, Seh1l, 6720463M24Rik, Mad2l1, Txnl4b, Ncapg2, Mtbp, Zwint, Anln, Spc24, Ccna2, 4922501C03Rik, Dlgap5, Tacc3, Taf10, Mki67, Mis18bp1, 2610039C10Rik, Psmc3ip, Dsn1, Nusap1, Hells, Nde1, Tpx2, Rbbp8, Camk2d, Ncapd2, Usp9x, Spc25, Cdc27, Cdc20, Cdca8, Mlh1, Rpl24, Cenpf, Ppp3ca, Mapre2, Ccnb1, Rad51, Mre11a, Ercc6l, Chek1, Cep120, Mis12, Nbn, Cep55, Bub1b, Ska2, Bub3, Cdca2, Cdc6, Cdca…	9.92735e-22
Cluster.Up	GOTERM_BP_FAT	GO:0007049~cell cycle	121	8.44382	7.68479e-25	Brca2, Txnl4b, Dmtf1, Mcm2, Mcm3, Zwint, Spc24, Anln, Evi5, Dlgap5, Taf10, Mis18bp1, 2610039C10Rik, Hells, Rbbp8, Nde1, Ncapd2, Usp9x, Cdc27, Fanci, Rad17, Cenpf, Cdk2ap1, Lin9, Prc1, Mre11a, Cep120, Cep55, Bub1b, Bub3, Ska2, Cdca2, Cdca5, Cdc6, Fbxo5, Uba3, Bub1, Pttg1, Atm, Pms2, Smc2, Ncaph, Ndc80, Psmd13, Ccdc99, Aurka, Aurkb, Tipin, Lig1, Nek1, Rpa1, Kif20b, Hinfp, Brca1, Ska3, Arl3, Cenph, …	6.6371e-22
Cluster.Up	GOTERM_BP_FAT	GO:0000279~M phase	74	5.16399	1.6811e-22	Brca2, Ahctf1, Seh1l, 6720463M24Rik, Mad2l1, Txnl4b, Ncapg2, Zwint, Anln, Spc24, Ccna2, 4922501C03Rik, Dlgap5, Tacc3, Mki67, Mis18bp1, 2610039C10Rik, Psmc3ip, Dsn1, Nusap1, Hells, Nde1, Tpx2, Ncapd2, Usp9x, Spc25, Cdc27, Cdc20, Cdca8, Mlh1, Rpl24, Cenpf, Ccnb1, Mapre2, Rad51, Mre11a, Ercc6l, Cep120, Mis12, Nbn, Cep55, Bub1b, Ska2, Bub3, Cdca2, Cdc6, Cdca5, Fbxo5, Bub1, Birc5, Wee1, Pttg1, Pms2, S…	1.08893e-19
Cluster.Up	GOTERM_BP_FAT	GO:0000087~M phase of mitotic cell cycle	60	4.18702	2.87814e-22	Ahctf1, Seh1l, 6720463M24Rik, Mad2l1, Txnl4b, Ncapg2, Zwint, Anln, Spc24, Ccna2, 4922501C03Rik, Dlgap5, Mis18bp1, Dsn1, 2610039C10Rik, Nusap1, Hells, Nde1, Ncapd2, Usp9x, Spc25, Cdc27, Cdc20, Cdca8, Rpl24, Cenpf, Ccnb1, Mapre2, Ercc6l, Cep55, Mis12, Bub1b, Ska2, Bub3, Cdca2, Cdc6, Cdca5, Fbxo5, Bub1, Birc5, Wee1, Pttg1, Smc2, Ncaph, Incenp, Ndc80, Cdca3, Kntc1, Ccdc99, Aurkb, Tipin, Rnf8, Nek1, C…	1.49145e-19
Cluster.Up	GOTERM_BP_FAT	GO:0022402~cell cycle process	87	6.07118	3.69219e-21	Brca2, Ahctf1, Seh1l, 6720463M24Rik, Mad2l1, Txnl4b, Ncapg2, Mtbp, Zwint, Anln, Spc24, Ccna2, 4922501C03Rik, Dlgap5, Tacc3, Taf10, Mki67, Mis18bp1, 2610039C10Rik, Dsn1, Psmc3ip, Racgap1, Nusap1, Hells, Nde1, Tpx2, Rbbp8, Camk2d, Ncapd2, Usp9x, Spc25, Cdc27, Cdkn3, Cdc20, Cdca8, Mlh1, Rpl24, Cenpf, Ppp3ca, Mapre2, Ccnb1, Rad51, Mre11a, Ercc6l, Chek1, Cep120, Mis12, Nbn, Cep55, Bub1b, Ska2, Bub3, C…	1.59441e-18
Cluster.Up	GOTERM_BP_FAT	GO:0007067~mitosis	57	3.97767	1.77281e-20	Ahctf1, Seh1l, 6720463M24Rik, Mad2l1, Txnl4b, Ncapg2, Zwint, Spc24, Anln, Ccna2, 4922501C03Rik, Mis18bp1, Dsn1, 2610039C10Rik, Nusap1, Hells, Nde1, Ncapd2, Usp9x, Spc25, Cdc27, Cdc20, Cdca8, Ccnb1, Mapre2, Ercc6l, Cep55, Mis12, Bub1b, Ska2, Bub3, Cdca2, Cdc6, Cdca5, Fbxo5, Bub1, Birc5, Wee1, Pttg1, Smc2, Ncaph, Incenp, Ndc80, Cdca3, Kntc1, Ccdc99, Aurkb, Tipin, Rnf8, Nek1, Cenpe, Kif20b, Plk1, Sk…	6.56192e-18
Cluster.Up	GOTERM_BP_FAT	GO:0000280~nuclear division	57	3.97767	1.77281e-20	Ahctf1, Seh1l, 6720463M24Rik, Mad2l1, Txnl4b, Ncapg2, Zwint, Spc24, Anln, Ccna2, 4922501C03Rik, Mis18bp1, Dsn1, 2610039C10Rik, Nusap1, Hells, Nde1, Ncapd2, Usp9x, Spc25, Cdc27, Cdc20, Cdca8, Ccnb1, Mapre2, Ercc6l, Cep55, Mis12, Bub1b, Ska2, Bub3, Cdca2, Cdc6, Cdca5, Fbxo5, Bub1, Birc5, Wee1, Pttg1, Smc2, Ncaph, Incenp, Ndc80, Cdca3, Kntc1, Ccdc99, Aurkb, Tipin, Rnf8, Nek1, Cenpe, Kif20b, Plk1, Sk…	6.56192e-18
Cluster.Up	GOTERM_BP_FAT	GO:0048285~organelle fission	58	4.04745	2.14794e-20	Ahctf1, Seh1l, 6720463M24Rik, Mad2l1, Txnl4b, Ncapg2, Zwint, Spc24, Anln, Ccna2, 4922501C03Rik, Mis18bp1, Dsn1, 2610039C10Rik, Nusap1, Hells, Nde1, Pex11b, Ncapd2, Usp9x, Spc25, Cdc27, Cdc20, Cdca8, Ccnb1, Mapre2, Ercc6l, Cep55, Mis12, Bub1b, Ska2, Bub3, Cdca2, Cdc6, Cdca5, Fbxo5, Bub1, Birc5, Wee1, Pttg1, Smc2, Ncaph, Incenp, Ndc80, Cdca3, Kntc1, Ccdc99, Aurkb, Tipin, Rnf8, Nek1, Cenpe, Kif20b, …	6.95664e-18
Cluster.Up	GOTERM_BP_FAT	GO:0051301~cell division	69	4.81507	2.06975e-19	Brca2, Ahctf1, Seh1l, 6720463M24Rik, Mad2l1, Ncapg2, Zwint, Dstn, Anln, Spc24, Evi5, Ccna2, 4922501C03Rik, Mis18bp1, 2610039C10Rik, Dsn1, Racgap1, Nusap1, Hells, Nde1, Ncapd2, Usp9x, Spc25, Cdc27, Cdc20, Cdca8, Top2a, Prc1, Ccnb1, Mapre2, Ercc6l, Cep55, Mis12, Bub1b, Ska2, Cinp, Cdca2, Cdc6, Cdca5, Fbxo5, Bub1, Birc5, Ccne2, Cdc123, Wee1, Pttg1, Smc2, Cks1b, Cdc7, Ncaph, Syce2, Incenp, Ndc80, Cdc…	5.95858e-17
Cluster.Up	GOTERM_BP_FAT	GO:0006259~DNA metabolic process	87	6.07118	3.89291e-19	Brca2, Pot1b, Gm5521, Pold1, Uimc1, Msh3, Wrn, Mcm4, Mcm2, Brip1, Mcm3, Gtf2h1, Psmc3ip, Rbx1, Rrm2b, Asf1a, Hells, Fancl, Aptx, Gin1, Chaf1a, Trp53bp1, Orc2, Rfc2, Fanci, Myst2, Rad17, Top2a, Gins2, Esco1, Rfc1, Mlh1, Ccdc111, Lin9, Icosl, Xrcc5, Eya3, Rad51, Polh, Tep1, Gen1, Dscc1, Mre11a, Chek1, Aplf, Nbn, Cinp, Rad9, Cdc6, Rad54l, Ercc3, Ccne2, Rbbp7, Pttg1, Eef1e1, Kif22, Atm, Pms2, Polk, H…	1.00865e-16
Cluster.Up	GOTERM_BP_FAT	GO:0006974~response to DNA damage stimulus	61	4.2568	4.78289e-14	Brca2, Ptpn11, Pot1b, Gm5521, Pold1, Uimc1, Msh3, Wrn, Brip1, Gtf2h1, Mcts1, Rbx1, Rrm2b, Asf1a, Rif1, Fancl, Aptx, Chaf1a, Trp53bp1, Fanci, Rad17, Esco1, Mlh1, Xrcc5, Eya3, Polh, Rad51, Gen1, Mre11a, Chek1, Aplf, Nbn, Rad9, Pmaip1, Rad54l, Ercc3, Pttg1, Eef1e1, Kif22, Atm, Pms2, Atad5, Polk, Rad18, Cib1, Parp2, Tipin, Lig1, Rnf8, Neil3, Rev1, Nek1, Rpa1, Hinfp, Brca1, Pola1, Alkbh3, Usp1, Clspn,…	1.1271e-11
Cluster.Up	GOTERM_BP_FAT	GO:0006260~DNA replication	41	2.86113	3.92907e-13	Polh, Brca2, Rad51, Tep1, Dscc1, Cinp, Cdc6, Pold1, Wrn, Mcm4, Ccne2, Mcm2, Mcm3, Rbbp7, Polk, Helb, Gins1, Rrm2b, Rbms1, Pot1a, Tipin, Lig1, Rev1, Chaf1a, Ccdc88a, Rpa1, Rfc4, Orc2, Brca1, Pola2, Rfc2, Pola1, Myst2, Prim1, Pinx1, Rfc3, Gins2, Rfc1, Ccdc111, Lin9, Dtl	8.48354e-11
Cluster.Up	GOTERM_BP_FAT	GO:0006281~DNA repair	50	3.48918	1.27687e-12	Brca2, Gm5521, Pold1, Uimc1, Msh3, Wrn, Brip1, Gtf2h1, Rbx1, Rrm2b, Asf1a, Fancl, Aptx, Chaf1a, Trp53bp1, Fanci, Rad17, Mlh1, Esco1, Xrcc5, Eya3, Polh, Rad51, Gen1, Mre11a, Chek1, Nbn, Aplf, Rad9, Rad54l, Ercc3, Kif22, Pttg1, Eef1e1, Atm, Pms2, Polk, Rad18, Parp2, Lig1, Rnf8, Neil3, Rev1, Rpa1, Hinfp, Brca1, Pola1, Alkbh3, Usp1, Clspn	2.5449e-10
Cluster.Up	GOTERM_BP_FAT	GO:0033554~cellular response to stress	72	5.02442	1.92802e-12	Brca2, Ptpn11, Eif2ak2, Eif2s1, Pot1b, Gm5521, Pold1, Mapk9, Uimc1, Msh3, Wrn, Brip1, Ifng, Gtf2h1, Prdx2, Mcts1, Sirt1, Rbx1, Rrm2b, Asf1a, Rif1, Fancl, Aars, Aptx, Chaf1a, Trp53bp1, Fanci, Rad17, Esco1, Mlh1, Xrcc5, Syk, Eya3, Polh, Rad51, Gen1, Mre11a, Chek1, Aplf, Nbn, Ero1l, Rad9, Pmaip1, Rad54l, Ercc3, Pttg1, Eef1e1, Kif22, Atm, Pms2, Atad5, Polk, Rad18, Cib1, Parp2, Prdx1, Tipin, Lig1, Nei…	3.5682e-10
Cluster.Up	GOTERM_BP_FAT	GO:0046907~intracellular transport	73	5.09421	1.62599e-11	Kpna3, Kpna2, Stx17, H47, Sec24a, Mtx2, Vps16, Gosr1, Xpo5, Stx12, Copb2, Trappc2l, Tmed10, Ap2a2, Cox16, Vps29, Dscr3, Adam10, Ergic1, Ap4e1, Ap3s2, Vamp7, Lman1, Sec61a1, Nde1, Bet1, Snx1, Srsf10, Nup160, Nup155, Sec23a, Mrpl45, Ap1s3, Ipo8, Atp2c1, Ppp3ca, Myo5a, Ap4b1, Fxc1, Mudeng, Trappc4, Sar1b, 1500001M20Rik, Kif1c, Bcap29, Blzf1, Gipc1, Kpnb1, Rab1, Rangrf, Timm9, 0610009B22Rik, Timm10, …	2.80862e-09
Cluster.Up	GOTERM_BP_FAT	GO:0045184~establishment of protein localization	94	6.55967	2.1454e-10	Ahctf1, Seh1l, Kpna3, Kpna2, Stx17, Exoc3, H47, Sec24a, Mtx2, Vps16, Gosr1, Xpo5, Stx12, Copb2, Tmed10, Ap2a2, Cox16, Tram2, Vps35, Clpx, Vps29, Mitd1, Kif20a, Ap4e1, Ap3s2, Vamp7, Tmed2, Lman1, Sec61a1, Bet1, Snx1, Vps13a, Nup160, Vps53, Nup155, Sec23a, Mrpl45, Rab30, Ap1s3, Ipo8, Ppp3ca, Ap4b1, Fxc1, Mudeng, Sec61b, Sar1b, Snx27, 1500001M20Rik, Rab7l1, Cog6, Bcap29, Tnpo3, Blzf1, Gdi2, Gipc1, K…	3.47421e-08
Cluster.Up	GOTERM_BP_FAT	GO:0015031~protein transport	92	6.4201	7.13469e-10	Ahctf1, Seh1l, Kpna3, Kpna2, Stx17, Exoc3, H47, Sec24a, Mtx2, Vps16, Gosr1, Xpo5, Stx12, Copb2, Tmed10, Ap2a2, Cox16, Tram2, Vps35, Clpx, Vps29, Mitd1, Kif20a, Ap4e1, Ap3s2, Vamp7, Tmed2, Lman1, Sec61a1, Bet1, Snx1, Vps13a, Nup160, Vps53, Nup155, Sec23a, Mrpl45, Rab30, Ap1s3, Ipo8, Ppp3ca, Ap4b1, Fxc1, Mudeng, Sec61b, Sar1b, Snx27, 1500001M20Rik, Rab7l1, Cog6, Bcap29, Tnpo3, Blzf1, Gdi2, Gipc1, K…	1.08741e-07
Cluster.Up	GOTERM_BP_FAT	GO:0070727~cellular macromolecule localization	54	3.76832	1.24003e-09	Kpna3, Kpna2, Stx17, H47, Mtx2, Sec24a, Vps16, Gosr1, Xpo5, Stx12, Copb2, Tmed10, Stau1, Cox16, Ap2a2, Ap4e1, Ap3s2, Sec61a1, Snx1, Sec23a, Mrpl45, Ap1s3, Ipo8, Ppp3ca, Ppp3r1, Ap4b1, Fxc1, Mudeng, Sar1b, 1500001M20Rik, Bcap29, Pmaip1, Blzf1, Kpnb1, Gipc1, Rab1, Timm9, Timm10, Cog3, Ssr3, Syngr2, Srp72, Tomm20, Tap2, Sec23b, Morc3, Ywhab, Ipo11, Ccdc99, Timm17b, Pola2, Snx2, Uso1, Nup54	1.78495e-07
Cluster.Up	GOTERM_BP_FAT	GO:0034613~cellular protein localization	53	3.69853	2.78132e-09	Kpna3, Kpna2, Stx17, H47, Mtx2, Sec24a, Vps16, Gosr1, Xpo5, Stx12, Copb2, Tmed10, Cox16, Ap2a2, Ap4e1, Ap3s2, Sec61a1, Snx1, Sec23a, Mrpl45, Ap1s3, Ipo8, Ppp3ca, Ppp3r1, Ap4b1, Fxc1, Mudeng, Sar1b, 1500001M20Rik, Bcap29, Pmaip1, Blzf1, Kpnb1, Gipc1, Rab1, Timm9, Timm10, Cog3, Ssr3, Syngr2, Srp72, Tomm20, Tap2, Sec23b, Morc3, Ywhab, Ipo11, Ccdc99, Timm17b, Pola2, Snx2, Uso1, Nup54	3.79284e-07
Cluster.Up	GOTERM_BP_FAT	GO:0006396~RNA processing	68	4.74529	3.4932e-09	Ints8, Prpf40a, Aqr, Dus4l, Pop1, Mrpl1, Txnl4b, Celf1, Cpsf3, Trnt1, Srsf9, Skiv2l2, Dkc1, Lsm5, 1190005F20Rik, Trmt11, Rrp1b, Exosc8, Aars, Lsm2, Lsm1, Eri1, Wdr83, Utp15, Dis3, Magohb, Rnps1, Srsf10, Snrpe, Gemin6, Nsun2, Mlh1, Exosc1, Tsen15, Plrg1, Naf1, Eftud2, 0610009D07Rik, Dimt1, Cdc5l, 1110037F02Rik, Slbp, Pus3, Lsm7, Sugp1, Thg1l, Smn1, Ints2, Snrnp25, Dgcr8, Prpf31, Thoc1, Snrpa1, Int…	4.52543e-07
Cluster.Up	GOTERM_BP_FAT	GO:0008104~protein localization	100	6.97837	3.56827e-09	Stx17, H47, Mtx2, Vps16, Copb2, Cox16, Tram2, Clpx, Vps29, Mitd1, Kif20a, Ap4e1, Tmed2, Lman1, Snx1, Vps13a, Nup160, Vps53, Nup155, Mrpl45, Rab30, Ap1s3, Ipo8, Fgfr1op, Ap4b1, Fxc1, Mudeng, Sar1b, 1500001M20Rik, Rab7l1, Bcap29, Pmaip1, Gdi2, Gipc1, Rab1, Timm9, Timm10, Srp72, Rab9, Snap29, Preb, Dnajc19, Morc3, Ipo11, Ywhab, Ccdc99, Nup93, Vps26a, Rab11a, Hinfp, Uso1, Scfd1, Rab8a, Kpna3, Seh1l, …	4.40257e-07
Cluster.Up	GOTERM_BP_FAT	GO:0048193~Golgi vesicle transport	19	1.32589	1.08775e-08	Lman1, Sec23b, Trappc4, Sec24a, Trappc2, Kif1c, Gosr1, Bet1, Trappc2l, Tmed10, Blzf1, Rab1, 0610009B22Rik, Cog3, Vps29, Ergic1, Sec23a, Gabarapl2, Vamp7	1.28107e-06
Cluster.Up	GOTERM_BP_FAT	GO:0006886~intracellular protein transport	49	3.4194	1.13856e-08	Kpna3, Kpna2, H47, Stx17, Mtx2, Sec24a, Vps16, Gosr1, Xpo5, Stx12, Copb2, Tmed10, Cox16, Ap2a2, Ap4e1, Ap3s2, Sec61a1, Snx1, Sec23a, Mrpl45, Ipo8, Ap1s3, Ppp3ca, Ap4b1, Mudeng, Fxc1, Sar1b, 1500001M20Rik, Bcap29, Blzf1, Kpnb1, Gipc1, Rab1, Timm9, Timm10, Cog3, Ssr3, Syngr2, Srp72, Tomm20, Tap2, Sec23b, Ywhab, Ipo11, Timm17b, Pola2, Snx2, Uso1, Nup54	1.28261e-06
Cluster.Up	GOTERM_BP_FAT	GO:0007059~chromosome segregation	21	1.46546	1.25315e-08	Incenp, Seh1l, Nusap1, Ndc80, Ccdc99, Mis12, Bub3, Ska2, Mad2l1, Cdca5, Usp9x, Spc25, Cenpe, Birc5, Pttg1, Ska3, Top2a, Mlh1, Cenpf, Dsn1, Cenph	1.35288e-06
Cluster.Up	GOTERM_BP_FAT	GO:0006888~ER to Golgi vesicle-mediated transport	14	0.976971	3.28724e-08	Lman1, Trappc4, Sec23b, Sec24a, Trappc2, Gosr1, Bet1, Trappc2l, Rab1, 0610009B22Rik, Cog3, Ergic1, Sec23a, Vamp7	3.40689e-06
Cluster.Up	KEGG_PATHWAY	mmu03030:DNA replication	14	0.976971	3.05378e-07	Lig1, Pold1, Rnaseh2b, Rfc4, Rpa1, Mcm4, Pola2, Rfc2, Mcm2, Mcm3, Pola1, Prim1, Rfc3, Rfc1	5.09968e-05
Cluster.Up	GOTERM_BP_FAT	GO:0006261~DNA-dependent DNA replication	14	0.976971	3.19099e-07	Rad51, Brca2, Rrm2b, Tipin, Rev1, Pold1, Mcm4, Mcm2, Ccne2, Mcm3, Pola1, Prim1, Ccdc111, Helb	3.17989e-05
Cluster.Up	KEGG_PATHWAY	mmu03050:Proteasome	16	1.11654	3.72213e-07	Psmd1, Psmd2, Psmb9, Psmd13, Psma1, Psma4, Psma5, Psma6, Psme2, Psme4, Psmb7, Psma3, Ifng, Psmc2, Psmb6, Psmc5	3.10793e-05
Cluster.Up	GOTERM_BP_FAT	GO:0051276~chromosome organization	59	4.11724	4.0411e-07	Brca2, Seh1l, Ttf1, Whsc1, Eed, Asf1b, Hist1h1e, Pot1b, Hdac3, Mad2l1, Gm5521, Uimc1, Ncapg2, Wrn, Mcm2, Rbl1, Sirt1, Tbl1xr1, Smchd1, Asf1a, Nusap1, Cenpa, Hells, Kat8, Suz12, Ncapd2, Cebpg, Myst2, Top2a, Eya3, Tep1, Hdac1, Nbn, Mis12, Bub3, Cdca5, Rad54l, Irf4, Rbbp7, Pttg1, Hat1, Smc2, Mta2, Chd7, Ncaph, Hist1h2ab, Syce2, Bcor, Kdm4c, Pot1a, Ccdc99, Rnf8, Gsg2, Rpa1, Smarcal1, Pinx1, Myst3, Se…	3.87788e-05
Cluster.Up	KEGG_PATHWAY	mmu04110:Cell cycle	27	1.88416	5.99805e-07	Hdac1, Chek1, Bub1b, Bub3, Mad2l1, Cdc6, Bub1, Mcm4, Ccne2, Mcm2, Mcm3, Wee1, Pttg1, Rbl1, Atm, Ccna2, Ttk, Cdc7, Rbx1, Ywhab, Cdc27, Gadd45b, Orc2, Plk1, Cdc20, Cdc25a, Ccnb1	3.33886e-05
Cluster.Up	GOTERM_BP_FAT	GO:0000075~cell cycle checkpoint	16	1.11654	2.59445e-06	Cep192, Psmg2, Ptpn11, Chek1, Nbn, Tipin, Rad9, Mad2l1, Uimc1, Cenpe, Hinfp, Birc5, Atm, Rpl24, Clspn, Cep63	0.000240051
Cluster.Up	GOTERM_BP_FAT	GO:0044265~cellular macromolecule catabolic process	76	5.30356	3.82813e-06	Zmpste24, Uba6, Ube2f, Dcp2, 1110018G07Rik, Mtbp, Fbxw7, G2e3, Adam10, Lsm5, Psmc5, Rbx1, Tbl1xr1, Fancl, Adam19, Adam17, Lsm2, Rnps1, Usp9x, Uchl4, Cul5, Asb7, Traf7, Herc4, Pja2, Cdc20, Mlh1, Ufsp2, Ube4a, Uchl3, Syvn1, Cul2, Hsp90b1, Rnf41, Ube2v2, Herc6, Fem1b, Psma1, Psma4, Psma5, Psma6, Fbxo5, Uba3, Sugt1, Senp1, Usp45, Usp18, March5, Gm12755, Psma3, Usp36, Atm, Usp14, March1, Lsm7, Uevld, …	0.000341965
Cluster.Up	GOTERM_BP_FAT	GO:0034621~cellular macromolecular complex subunit organization	39	2.72156	6.74817e-06	Ahctf1, Seh1l, Ttf1, Psmg2, Asf1b, Hist1h1e, Mis12, Mtrf1l, Celf1, Fbxo5, Kpnb1, Mcm2, Mtif3, Eif2a, Taf10, Smn1, Hist1h2ab, Vma21, Prpf31, Asf1a, Cenpa, Hells, Ipo11, Lsm2, Atpaf2, Ict1, Srsf10, Cebpg, Gemin6, Mlh1, Rpl24, Ipo8, Myst3, 1110034A24Rik, Tuba1c, Psmg1, Tuba1b, Cenph, Set	0.000582649
Cluster.Up	KEGG_PATHWAY	mmu03430:Mismatch repair	10	0.697837	8.48373e-06	Rfc2, Pms2, Rfc3, Mlh1, Rfc1, Lig1, Pold1, Rfc4, Rpa1, Msh3	0.000354134
Cluster.Up	GOTERM_BP_FAT	GO:0051052~regulation of DNA metabolic process	16	1.11654	1.14026e-05	Brca2, Gmnn, Ttf1, Pot1b, Pnp, Tipin, Rnf8, Ccdc88a, Uimc1, Cebpg, Usp1, Ifng, Mlh1, Clspn, Rad18, Eya3	0.000952587
Cluster.Up	GOTERM_BP_FAT	GO:0006412~translation	46	3.21005	1.27443e-05	Eif4e, Rars2, Lars, Kpna2, Mrpl47, Eif2ak2, Eif2s1, Mrpl51, Rpl23a, Mrpl3, Mrpl1, Mtrf1l, Gspt1, Eef1b2, Mrpl34, Rpl17, Eef1e1, Gm5662, Mtif3, Aarsd1, Mrpl49, Rpl23, Dhx29, Eif2a, Dars2, Eif4a1, Mrpl48, Eif2b2, Gfm1, Rpl28, Qars, Trnau1ap, Aars, Rpl13, Rpl7, Qrsl1, Ict1, Aimp1, Rpl10, Trmt6, Rpl24, Mrpl13, Eif3j, Mrpl32, Rps13, Rps27l	0.00103136
Cluster.Up	GOTERM_BP_FAT	GO:0051603~proteolysis involved in cellular protein catabolic process	67	4.67551	1.30856e-05	Zmpste24, Uba6, Ube2f, 1110018G07Rik, Mtbp, Fbxw7, G2e3, Adam10, Psmc5, Rbx1, Tbl1xr1, Fancl, Adam19, Adam17, Usp9x, Uchl4, Cul5, Traf7, Asb7, Herc4, Pja2, Cdc20, Ufsp2, Ube4a, Uchl3, Syvn1, Cul2, Hsp90b1, Rnf41, Ube2v2, Herc6, Fem1b, Psma1, Psma4, Psma5, Psma6, Fbxo5, Uba3, Sugt1, Senp1, Usp45, Usp18, March5, Gm12755, Psma3, Usp36, Usp14, March1, Uevld, Rad18, 2700078E11Rik, Psmb9, Cdca3, Sumo3,…	0.0010269
Cluster.Up	GOTERM_BP_FAT	GO:0030163~protein catabolic process	69	4.81507	1.3673e-05	Yme1l1, Zmpste24, Uba6, Ube2f, 1110018G07Rik, Mtbp, Fbxw7, G2e3, Adam10, Psmc2, Psmc5, Rbx1, Tbl1xr1, Fancl, Adam19, Adam17, Usp9x, Cul5, Uchl4, Traf7, Asb7, Herc4, Pja2, Cdc20, Ufsp2, Ube4a, Uchl3, Syvn1, Cul2, Hsp90b1, Rnf41, Ube2v2, Herc6, Fem1b, Psma1, Psma4, Psma5, Psma6, Fbxo5, Uba3, Sugt1, Senp1, Usp45, Usp18, March5, Gm12755, Psma3, Usp36, Usp14, March1, Uevld, Rad18, 2700078E11Rik, Psmb9…	0.00104143
Cluster.Up	GOTERM_BP_FAT	GO:0009057~macromolecule catabolic process	78	5.44313	1.47039e-05	Yme1l1, Zmpste24, Uba6, Ube2f, Dcp2, 1110018G07Rik, Mtbp, Fbxw7, G2e3, Adam10, Psmc2, Lsm5, Psmc5, Rbx1, Tbl1xr1, Fancl, Adam19, Adam17, Lsm2, Rnps1, Usp9x, Cul5, Uchl4, Asb7, Traf7, Herc4, Pja2, Cdc20, Mlh1, Ufsp2, Ube4a, Uchl3, Syvn1, Cul2, Hsp90b1, Rnf41, Ube2v2, Herc6, Fem1b, Psma1, Psma4, Psma5, Psma6, Fbxo5, Uba3, Sugt1, Senp1, Usp45, Usp18, March5, Gm12755, Psma3, Usp36, Atm, Usp14, March1…	0.00108792
Cluster.Up	GOTERM_BP_FAT	GO:0044257~cellular protein catabolic process	67	4.67551	1.56695e-05	Zmpste24, Uba6, Ube2f, 1110018G07Rik, Mtbp, Fbxw7, G2e3, Adam10, Psmc5, Rbx1, Tbl1xr1, Fancl, Adam19, Adam17, Usp9x, Uchl4, Cul5, Traf7, Asb7, Herc4, Pja2, Cdc20, Ufsp2, Ube4a, Uchl3, Syvn1, Cul2, Hsp90b1, Rnf41, Ube2v2, Herc6, Fem1b, Psma1, Psma4, Psma5, Psma6, Fbxo5, Uba3, Sugt1, Senp1, Usp45, Usp18, March5, Gm12755, Psma3, Usp36, Usp14, March1, Uevld, Rad18, 2700078E11Rik, Psmb9, Cdca3, Sumo3,…	0.00112714
Cluster.Up	GOTERM_BP_FAT	GO:0022613~ribonucleoprotein complex biogenesis	26	1.81438	1.5714e-05	Nop56, Naf1, Sbds, Dimt1, Celf1, Znhit6, Eif2a, Gm7847, Dkc1, Smn1, Bms1, Rrp1b, Prpf31, Exosc8, Lsm2, Rpl7a, Eri1, Utp15, Dis3, Srsf10, Tfb1m, Mrto4, Rrs1, Gemin6, Rpl24, Exosc1, Utp6	0.00109981
Cluster.Up	GOTERM_BP_FAT	GO:0034470~ncRNA processing	28	1.95394	2.51339e-05	Ints8, Naf1, Pop1, Dus4l, Dimt1, Trnt1, Pus3, Dkc1, Thg1l, Ints2, Dgcr8, 1190005F20Rik, Rrp1b, Trmt11, Ints7, Dus2l, Exosc8, Aars, Eri1, Utp15, Dis3, Tfb1m, Trmt6, Nsun2, Exosc1, Tsen15, Utp6, Ints6	0.00171229
Cluster.Up	GOTERM_BP_FAT	GO:0006091~generation of precursor metabolites and energy	39	2.72156	2.93551e-05	Tmx1, Ndufc1, Ero1l, Atp5l, Idh1, Ndufs6, Gapdh, Pgam1, Pdha1, Sdhb, Ndufs1, Gyg, Uevld, Ero1lb, Uqcr11, Got1, Cyb5b, Mdh1, Phkg2, Mdh2, Cyc1, Eno1, Dld, Uqcr10, Sucla2, Cybb, Ndufa5, Suclg2, Ogdh, Atp6v1h, Ppp1r2, Phka2, Ptges3, Ndufa4, Txn1, Atp6v0a1, Ndufc2, Atp6v0d1, Fh1	0.00194836
Cluster.Up	GOTERM_BP_FAT	GO:0016126~sterol biosynthetic process	11	0.76762	3.06582e-05	Cyp51, Idi1, 0610007P14Rik, Fdps, Sc4mol, Insig2, Fdft1, Sc5d, Pmvk, Hmgcs1, Prkaa1	0.00198395
Cluster.Up	GOTERM_BP_FAT	GO:0016071~mRNA metabolic process	43	3.0007	3.46436e-05	Plrg1, Elavl1, Prpf40a, Aqr, Eftud2, 0610009D07Rik, Cdc5l, 1110037F02Rik, Dcp2, Txnl4b, Celf1, Slbp, Cpsf3, Srsf9, Skiv2l2, Lsm7, Sugp1, Smn1, Lsm5, Snrnp25, Eif2c3, Mapkapk2, Thoc1, Prpf31, Snrpa1, Alyref, Prpf18, Rnmt, Lsm2, Lsm1, Cdc40, Wdr83, Strap, Rnps1, Magohb, Srsf10, Cebpg, Snrpe, Cpsf2, Gemin6, Mlh1, Tsen15, Sf3a1	0.00218695
Cluster.Up	GOTERM_BP_FAT	GO:0006302~double-strand break repair	13	0.907188	3.75715e-05	Brca2, Rad51, Mre11a, Nbn, Aplf, Rnf8, Rad54l, Rpa1, Uimc1, Pola1, Mlh1, Xrcc5, Eya3	0.00231516
Cluster.Up	GOTERM_BP_FAT	GO:0000226~microtubule cytoskeleton organization	22	1.53524	4.23926e-05	Cep192, Uxt, Seh1l, Ndc80, Nusap1, Hook1, Nde1, Cep120, Tpx2, Ccdc99, Fbxo5, Spc25, Cenpe, Ppp4c, Birc5, Brca1, Mlh1, Tacc3, Ofd1, Fgfr1op, Tuba1b, Cep63	0.0025512
Cluster.Up	GOTERM_BP_FAT	GO:0008380~RNA splicing	32	2.23308	5.19351e-05	Plrg1, Prpf40a, Aqr, Eftud2, 0610009D07Rik, Cdc5l, 1110037F02Rik, Txnl4b, Celf1, Srsf9, Skiv2l2, Lsm7, Sugp1, Smn1, Snrnp25, Lsm5, Thoc1, Prpf31, Snrpa1, Alyref, Prpf18, Lsm2, Lsm1, Wdr83, Cdc40, Strap, Rnps1, Magohb, Srsf10, Snrpe, Gemin6, Sf3a1	0.00305368
Cluster.Up	GOTERM_BP_FAT	GO:0034660~ncRNA metabolic process	32	2.23308	5.71883e-05	Rars2, Lars, Ints8, Naf1, Pop1, Dus4l, Dimt1, Trnt1, Aarsd1, Pus3, Dkc1, Dars2, Thg1l, Ints2, 1190005F20Rik, Rrp1b, Trmt11, Qars, Ints7, Dus2l, Exosc8, Aars, Eri1, Utp15, Dis3, Tfb1m, Trmt6, Nsun2, Exosc1, Tsen15, Utp6, Ints6	0.00328746
Cluster.Up	GOTERM_BP_FAT	GO:0006397~mRNA processing	38	2.65178	7.20655e-05	Plrg1, Prpf40a, Aqr, Eftud2, 0610009D07Rik, Cdc5l, 1110037F02Rik, Txnl4b, Celf1, Slbp, Cpsf3, Srsf9, Skiv2l2, Lsm7, Sugp1, Smn1, Lsm5, Snrnp25, Thoc1, Prpf31, Snrpa1, Alyref, Prpf18, Rnmt, Lsm2, Lsm1, Wdr83, Cdc40, Strap, Rnps1, Magohb, Srsf10, Snrpe, Cpsf2, Gemin6, Mlh1, Tsen15, Sf3a1	0.00405108
Cluster.Up	GOTERM_BP_FAT	GO:0000910~cytokinesis	10	0.697837	7.688e-05	Brca2, Incenp, Birc5, Racgap1, Ahctf1, Nusap1, Dstn, Anln, Aurkb, Prc1	0.00422941
Cluster.Up	GOTERM_BP_FAT	GO:0051303~establishment of chromosome localization	6	0.418702	9.31319e-05	Birc5, Seh1l, Ccdc99, Mlh1, Cdca5, Cenpf	0.0050148
Cluster.Up	GOTERM_BP_FAT	GO:0050000~chromosome localization	6	0.418702	9.31319e-05	Birc5, Seh1l, Ccdc99, Mlh1, Cdca5, Cenpf	0.0050148
Cluster.Up	GOTERM_BP_FAT	GO:0031577~spindle checkpoint	6	0.418702	9.31319e-05	Cep192, Birc5, Psmg2, Atm, Mad2l1, Cenpe	0.0050148
Cluster.Up	GOTERM_BP_FAT	GO:0043933~macromolecular complex subunit organization	48	3.34962	9.80435e-05	Ahctf1, Seh1l, Psmg2, Ttf1, Asf1b, Gtf2e1, Taf9, Hist1h1e, Mis12, Tbpl1, Mtrf1l, Celf1, Fbxo5, Kpnb1, Gtf2f2, Lipe, Mcm2, Mtif3, Eif2a, Taf10, Nacc1, Smn1, Hist1h2ab, Vma21, Asf1a, Prpf31, Cenpa, Hells, Ipo11, Gtf2e2, Lsm2, Atpaf2, Ict1, Srsf10, Cebpg, Gemin6, Hprt, Mlh1, Rpl24, Ipo8, Myst3, 1110034A24Rik, Atp6v0a1, Tuba1c, Psmg1, Tuba1b, Cenph, Set	0.00517114
Cluster.Up	GOTERM_BP_FAT	GO:0019941~modification-dependent protein catabolic process	61	4.2568	0.000118509	Zmpste24, Uba6, Ube2f, 1110018G07Rik, Mtbp, Fbxw7, G2e3, Psmc5, Rbx1, Tbl1xr1, Fancl, Usp9x, Uchl4, Cul5, Traf7, Asb7, Herc4, Pja2, Cdc20, Ufsp2, Ube4a, Uchl3, Syvn1, Cul2, Hsp90b1, Rnf41, Herc6, Ube2v2, Fem1b, Psma1, Psma4, Psma5, Psma6, Fbxo5, Uba3, Sugt1, Senp1, Usp45, Usp18, March5, Gm12755, Psma3, Usp36, Usp14, March1, Uevld, Rad18, 2700078E11Rik, Cdca3, Sumo3, Rnf8, Usp37, Brca1, Socs4, Fbx…	0.00612267
Cluster.Up	GOTERM_BP_FAT	GO:0043632~modification-dependent macromolecule catabolic process	61	4.2568	0.000118509	Zmpste24, Uba6, Ube2f, 1110018G07Rik, Mtbp, Fbxw7, G2e3, Psmc5, Rbx1, Tbl1xr1, Fancl, Usp9x, Uchl4, Cul5, Traf7, Asb7, Herc4, Pja2, Cdc20, Ufsp2, Ube4a, Uchl3, Syvn1, Cul2, Hsp90b1, Rnf41, Herc6, Ube2v2, Fem1b, Psma1, Psma4, Psma5, Psma6, Fbxo5, Uba3, Sugt1, Senp1, Usp45, Usp18, March5, Gm12755, Psma3, Usp36, Usp14, March1, Uevld, Rad18, 2700078E11Rik, Cdca3, Sumo3, Rnf8, Usp37, Brca1, Socs4, Fbx…	0.00612267
Cluster.Up	GOTERM_BP_FAT	GO:0007017~microtubule-based process	32	2.23308	0.000130953	Uxt, Seh1l, Cep120, Kif1c, Kif23, Fbxo5, Birc5, Kif22, Kif20a, Tacc3, Ofd1, Kif4, Cep192, Ndc80, Nusap1, Hook1, Tpx2, Nde1, Ccdc99, Kif15, Cenpe, Spc25, Kif20b, Ppp4c, Brca1, Kif14, Mlh1, Ktn1, Fgfr1op, Tuba1c, Tuba1b, Cep63	0.00663128
Cluster.Up	GOTERM_BP_FAT	GO:0051329~interphase of mitotic cell cycle	13	0.907188	0.000150658	Rbbp8, Chek1, Itgb1, Cdca5, Camk2d, Hinfp, Birc5, Mtbp, Cdc123, Pola1, Cenpf, Taf10, Ppp3ca	0.00747929
Cluster.Up	KEGG_PATHWAY	mmu00020:Citrate cycle (TCA cycle)	10	0.697837	0.000194301	Mdh1, Mdh2, Pdha1, Sdhb, Dld, Idh1, Sucla2, Fh1, Ogdh, Suclg2	0.00646928
Cluster.Up	GOTERM_BP_FAT	GO:0015980~energy derivation by oxidation of organic compounds	19	1.32589	0.000216349	Mdh1, Phkg2, Mdh2, Dld, Idh1, Uqcr10, Sucla2, Suclg2, Ndufa5, Phka2, Ppp1r2, Ptges3, Sdhb, Ndufs1, Gyg, Uqcr11, Ndufc2, Fh1, Got1	0.010522
Cluster.Up	GOTERM_BP_FAT	GO:0034622~cellular macromolecular complex assembly	32	2.23308	0.000219331	Ahctf1, Psmg2, Asf1b, Hist1h1e, Mis12, Celf1, Fbxo5, Kpnb1, Mcm2, Eif2a, Taf10, Smn1, Hist1h2ab, Vma21, Prpf31, Asf1a, Cenpa, Hells, Ipo11, Lsm2, Atpaf2, Srsf10, Gemin6, Mlh1, Rpl24, Ipo8, Myst3, 1110034A24Rik, Tuba1c, Psmg1, Tuba1b, Set	0.0104698
Cluster.Up	GOTERM_BP_FAT	GO:0051325~interphase	13	0.907188	0.000226521	Rbbp8, Chek1, Itgb1, Cdca5, Camk2d, Hinfp, Birc5, Mtbp, Cdc123, Pola1, Cenpf, Taf10, Ppp3ca	0.0106157
Cluster.Up	GOTERM_BP_FAT	GO:0006403~RNA localization	15	1.04676	0.000268323	Nup85, Fmr1, Ahctf1, Thoc1, Seh1l, Alyref, Nup93, Magohb, Srsf10, Nup160, Lrpprc, Stau1, Nup155, Nupl1, Nup54	0.0123396
Cluster.Up	KEGG_PATHWAY	mmu03022:Basal transcription factors	10	0.697837	0.000327585	Gtf2f2, Gtf2e1, Gtf2e2, Taf9, Gtf2h1, Taf13, Tbpl1, Taf10, Taf5, Taf2	0.00907783
Cluster.Up	GOTERM_BP_FAT	GO:0051053~negative regulation of DNA metabolic process	8	0.558269	0.000349246	Brca2, Gmnn, Ttf1, Pot1b, Mlh1, Tipin, Clspn, Rad18	0.0157527
Cluster.Up	KEGG_PATHWAY	mmu03040:Spliceosome	21	1.46546	0.000361201	Plrg1, Prpf31, Thoc1, Prpf40a, Aqr, Snrpa1, Alyref, Eftud2, Prpf18, 0610009D07Rik, Cdc5l, Lsm2, Cdc40, Srsf10, Snrpc, Snrpe, Srsf9, Hspa2, Lsm7, Sf3a1, Lsm5	0.00858174
Cluster.Up	GOTERM_BP_FAT	GO:0016125~sterol metabolic process	16	1.11654	0.000368309	Cyp51, Idi1, Ebpl, Fdps, Sc4mol, Mbtps2, Prkaa1, Lipe, 0610007P14Rik, Soat1, Fdft1, Insig2, Sc5d, Pmvk, Hmgcs1, Cyp39a1	0.0163216
Cluster.Up	GOTERM_BP_FAT	GO:0051310~metaphase plate congression	5	0.348918	0.000368599	Seh1l, Ccdc99, Mlh1, Cdca5, Cenpf	0.0160598
Cluster.Up	GOTERM_BP_FAT	GO:0042254~ribosome biogenesis	20	1.39567	0.000422415	Nop56, Rrp1b, Naf1, Sbds, Exosc8, Dimt1, Eri1, Rpl7a, Dis3, Utp15, Znhit6, Tfb1m, Rrs1, Mrto4, Eif2a, Rpl24, Gm7847, Exosc1, Dkc1, Bms1, Utp6	0.0180797
Cluster.Up	GOTERM_BP_FAT	GO:0051028~mRNA transport	14	0.976971	0.000424893	Nup85, Fmr1, Ahctf1, Thoc1, Seh1l, Alyref, Nup93, Magohb, Srsf10, Nup160, Lrpprc, Nup155, Nupl1, Nup54	0.0178894
Cluster.Up	GOTERM_BP_FAT	GO:0031570~DNA integrity checkpoint	10	0.697837	0.000425751	Hinfp, Ptpn11, Atm, Chek1, Nbn, Tipin, Clspn, Rad9, Uimc1, Cep63	0.0176386
Cluster.Up	GOTERM_BP_FAT	GO:0070647~protein modification by small protein conjugation or removal	19	1.32589	0.000462043	Herc6, Rnf41, Ube2f, Sumo3, Suz12, Gspt1, Rnf8, Usp9x, Uimc1, Uba3, Fbxw7, Senp1, Traf7, G2e3, Gm12755, Usp1, Ube4a, Uchl3, Rbx1	0.0188273
Cluster.Up	GOTERM_BP_FAT	GO:0006006~glucose metabolic process	23	1.60502	0.000468596	Mdh1, Phkg2, Mdh2, Fabp5, Eno1, Pgls, Prkaa1, Ogdh, Gapdh, Gpd2, Aimp1, Pgm3, Pgam1, Pdha1, Phka2, Ppp1r2, Ptges3, Pdk3, Glyr1, Pgd, Gyg, Uevld, G6pdx	0.0187964
Cluster.Up	GOTERM_BP_FAT	GO:0019318~hexose metabolic process	26	1.81438	0.000510081	Man2a1, Gapdh, Pgam1, Pmm2, Pdha1, Pdk3, Gyg, Pgd, Uevld, Mdh1, Mdh2, Phkg2, Fabp5, Eno1, Pgls, Ogdh, Prkaa1, Aimp1, Gpd2, Pgm3, Phka2, Ppp1r2, Fuca2, Glyr1, Ptges3, G6pdx	0.0201324
Cluster.Up	GOTERM_BP_FAT	GO:0006511~ubiquitin-dependent protein catabolic process	23	1.60502	0.000518052	Tbl1xr1, Cul2, 2700078E11Rik, Hsp90b1, Psma1, Psma4, Psma5, Psma6, Usp9x, Usp37, Uchl4, Cul5, Rnf11, Usp45, Usp18, Psma3, Usp1, Usp36, Usp14, Ube4a, Psmc5, Uchl3, Rbx1	0.0201372
Cluster.Up	KEGG_PATHWAY	mmu03420:Nucleotide excision repair	11	0.76762	0.00062395	Ercc3, Rfc2, Mnat1, Rfc3, Gtf2h1, Rfc1, Lig1, Pold1, Rfc4, Rpa1, Rbx1	0.0129445
Cluster.Up	GOTERM_BP_FAT	GO:0050657~nucleic acid transport	14	0.976971	0.000798192	Nup85, Fmr1, Ahctf1, Thoc1, Seh1l, Alyref, Nup93, Magohb, Srsf10, Nup160, Lrpprc, Nup155, Nupl1, Nup54	0.0304078
Cluster.Up	GOTERM_BP_FAT	GO:0051236~establishment of RNA localization	14	0.976971	0.000798192	Nup85, Fmr1, Ahctf1, Thoc1, Seh1l, Alyref, Nup93, Magohb, Srsf10, Nup160, Lrpprc, Nup155, Nupl1, Nup54	0.0304078
Cluster.Up	GOTERM_BP_FAT	GO:0050658~RNA transport	14	0.976971	0.000798192	Nup85, Fmr1, Ahctf1, Thoc1, Seh1l, Alyref, Nup93, Magohb, Srsf10, Nup160, Lrpprc, Nup155, Nupl1, Nup54	0.0304078
Cluster.Up	GOTERM_BP_FAT	GO:0007094~mitotic cell cycle spindle assembly checkpoint	5	0.348918	0.000810525	Cep192, Psmg2, Atm, Mad2l1, Cenpe	0.0304235
Cluster.Up	GOTERM_BP_FAT	GO:0045841~negative regulation of mitotic metaphase/anaphase transition	5	0.348918	0.000810525	Cep192, Psmg2, Atm, Mad2l1, Cenpe	0.0304235
Cluster.Up	GOTERM_BP_FAT	GO:0065003~macromolecular complex assembly	42	2.93091	0.000817385	Ahctf1, Psmg2, Ttf1, Asf1b, Gtf2e1, Taf9, Hist1h1e, Mis12, Tbpl1, Celf1, Fbxo5, Kpnb1, Gtf2f2, Lipe, Mcm2, Eif2a, Taf10, Nacc1, Smn1, Hist1h2ab, Vma21, Prpf31, Asf1a, Cenpa, Hells, Ipo11, Gtf2e2, Lsm2, Atpaf2, Srsf10, Gemin6, Hprt, Mlh1, Rpl24, Ipo8, Myst3, 1110034A24Rik, Atp6v0a1, Tuba1c, Psmg1, Tuba1b, Set	0.0302393
Cluster.Up	GOTERM_BP_FAT	GO:0006310~DNA recombination	15	1.04676	0.000893176	Brca2, Rad51, Pot1b, Nbn, Lig1, Rad54l, Rpa1, Msh3, Wrn, Swap70, Pms2, Mlh1, Icosl, Xrcc5, Psmc3ip	0.0325341
Cluster.Up	GOTERM_BP_FAT	GO:0006695~cholesterol biosynthetic process	8	0.558269	0.000911017	Cyp51, Idi1, Fdps, Insig2, Fdft1, Pmvk, Hmgcs1, Prkaa1	0.0327138
Cluster.Up	GOTERM_BP_FAT	GO:0045333~cellular respiration	13	0.907188	0.000932762	Mdh1, Mdh2, Dld, Idh1, Uqcr10, Sucla2, Ndufa5, Suclg2, Sdhb, Ndufs1, Uqcr11, Fh1, Ndufc2	0.0330245
Cluster.Up	GOTERM_BP_FAT	GO:0000077~DNA damage checkpoint	9	0.628053	0.00104313	Hinfp, Ptpn11, Atm, Chek1, Nbn, Tipin, Rad9, Uimc1, Cep63	0.0363655
Cluster.Up	GOTERM_BP_FAT	GO:0034404~nucleobase, nucleoside and nucleotide biosynthetic process	26	1.81438	0.00119518	Umps, Prpsap1, Nampt, Tbpl1, Pnp, Atp5l, Atic, Dctd, Ppat, Prpsap2, Rp2h, Atp8a1, Atp8b2, Rrm2b, Kmo, Atp8b4, Kynu, Dhfr, Atp6v1h, Hprt, Nme7, Atp2c1, Atp6v0a1, G6pdx, Atp6v0d1, Cmpk2	0.0410081
Cluster.Up	GOTERM_BP_FAT	GO:0034654~nucleobase, nucleoside, nucleotide and nucleic acid biosynthetic process	26	1.81438	0.00119518	Umps, Prpsap1, Nampt, Tbpl1, Pnp, Atp5l, Atic, Dctd, Ppat, Prpsap2, Rp2h, Atp8a1, Atp8b2, Rrm2b, Kmo, Atp8b4, Kynu, Dhfr, Atp6v1h, Hprt, Nme7, Atp2c1, Atp6v0a1, G6pdx, Atp6v0d1, Cmpk2	0.0410081
Cluster.Up	GOTERM_BP_FAT	GO:0045321~leukocyte activation	30	2.09351	0.0011975	H2-M3, Flt3, Nbn, Irf4, Cd86, Plcg2, Prdx2, Cd48, Vamp7, Tpd52, Hells, Klrk1, Tlr4, Sfpi1, Tlr1, Cr2, Adam17, Cxcr5, Cebpg, Bank1, Prkcd, Swap70, Hprt, Igbp1, Mlh1, Blnk, Icosl, Syk, Ms4a1, Sbno2	0.0405495
Cluster.Up	GOTERM_BP_FAT	GO:0046496~nicotinamide nucleotide metabolic process	8	0.558269	0.00120637	Kynu, Kmo, Mdh1, Glyr1, Nampt, Pgd, Pgls, G6pdx	0.0403173
Cluster.Up	GOTERM_BP_FAT	GO:0009820~alkaloid metabolic process	8	0.558269	0.00120637	Kynu, Kmo, Mdh1, Glyr1, Nampt, Pgd, Pgls, G6pdx	0.0403173
Cluster.Up	GOTERM_BP_FAT	GO:0006769~nicotinamide metabolic process	8	0.558269	0.00120637	Kynu, Kmo, Mdh1, Glyr1, Nampt, Pgd, Pgls, G6pdx	0.0403173
Cluster.Up	KEGG_PATHWAY	mmu04662:B cell receptor signaling pathway	15	1.04676	0.00120956	Btk, Chuk, Cr2, Igh, Nfkbib, Plcg2, Sos1, Dapp1, Blnk, Ppp3ca, Cd22, Syk, Ppp3r1, Ppp3cc, Lyn	0.0222073
Cluster.Up	GOTERM_BP_FAT	GO:0042113~B cell activation	15	1.04676	0.00133117	Nbn, Adam17, Cr2, Cxcr5, Cebpg, Prkcd, Bank1, Swap70, Plcg2, Igbp1, Mlh1, Blnk, Icosl, Ms4a1, Tpd52	0.0438331
Cluster.Up	GOTERM_BP_FAT	GO:0005996~monosaccharide metabolic process	27	1.88416	0.0014078	Man2a1, Gapdh, Pgam1, Pmm2, Pdha1, Pdk3, Gyg, Pgd, Uevld, Mdh1, Phkg2, Mdh2, Fabp5, Eno1, Pgls, Ogdh, Prkaa1, Aimp1, Gpd2, Pgm3, Gnpnat1, Phka2, Ppp1r2, Fuca2, Glyr1, Ptges3, G6pdx	0.045719
Cluster.Up	GOTERM_BP_FAT	GO:0006605~protein targeting	21	1.46546	0.00145376	Fxc1, Kpna3, Kpna2, Mtx2, Ywhab, Ipo11, 1500001M20Rik, Xpo5, Gipc1, Kpnb1, Cox16, Timm9, Pola2, Timm10, Ssr3, Syngr2, Srp72, Ipo8, Nup54, Ppp3ca, Tomm20	0.046594
Cluster.Up	GOTERM_BP_FAT	GO:0051640~organelle localization	12	0.837404	0.00148601	Birc5, Seh1l, Nusap1, Cep120, Ccdc99, Mlh1, Cdca5, Tacc3, Cenpf, Tmed10, Hhex, Myo5a	0.0470224
Cluster.Up	GOTERM_BP_FAT	GO:0045839~negative regulation of mitosis	5	0.348918	0.00152792	Cep192, Psmg2, Atm, Mad2l1, Cenpe	0.047735
Cluster.Up	GOTERM_BP_FAT	GO:0051784~negative regulation of nuclear division	5	0.348918	0.00152792	Cep192, Psmg2, Atm, Mad2l1, Cenpe	0.047735
Cluster.Up	GOTERM_BP_FAT	GO:0009165~nucleotide biosynthetic process	25	1.74459	0.00176196	Umps, Prpsap1, Nampt, Tbpl1, Pnp, Atp5l, Atic, Dctd, Prpsap2, Rp2h, Atp8a1, Atp8b2, Rrm2b, Kmo, Atp8b4, Kynu, Dhfr, Atp6v1h, Hprt, Nme7, Atp2c1, Atp6v0a1, G6pdx, Atp6v0d1, Cmpk2	0.0541986
Cluster.Up	GOTERM_BP_FAT	GO:0032774~RNA biosynthetic process	20	1.39567	0.0018273	Ttf1, Ell2, Gtf2e1, Polr2l, Gtf2e2, Taf9, Taf13, Tbpl1, Polr2f, Ercc3, Gtf2f2, Lipe, Prim1, Mnat1, Gtf2h1, Ccdc111, Taf10, Helb, Atp6v0a1, Snapc4	0.0554955
Cluster.Up	KEGG_PATHWAY	mmu00900:Terpenoid backbone biosynthesis	6	0.418702	0.00198429	Idi1, Fdps, Dhdds, Pmvk, Hmgcs1, Ggps1	0.0326265
Cluster.Up	GOTERM_BP_FAT	GO:0042770~DNA damage response, signal transduction	12	0.837404	0.00234643	Hinfp, Brca2, Brca1, Ptpn11, Atm, Chek1, Nbn, Mlh1, Tipin, Rad9, Uimc1, Cep63	0.0698983
Cluster.Up	GOTERM_BP_FAT	GO:0015931~nucleobase, nucleoside, nucleotide and nucleic acid transport	14	0.976971	0.00238406	Nup85, Fmr1, Ahctf1, Thoc1, Seh1l, Alyref, Nup93, Magohb, Srsf10, Nup160, Lrpprc, Nup155, Nupl1, Nup54	0.0701746
Cluster.Up	GOTERM_BP_FAT	GO:0006323~DNA packaging	17	1.18632	0.00243974	Asf1a, Cenpa, Nusap1, Hells, Asf1b, Hist1h1e, Cdca5, Ncapd2, Ncapg2, Mcm2, Top2a, Smc2, Mta2, Myst3, Ncaph, Set, Hist1h2ab	0.0709513
Cluster.Up	GOTERM_BP_FAT	GO:0051656~establishment of organelle localization	9	0.628053	0.00249733	Birc5, Seh1l, Nusap1, Ccdc99, Mlh1, Cdca5, Cenpf, Tmed10, Myo5a	0.0717625
Cluster.Up	KEGG_PATHWAY	mmu00240:Pyrimidine metabolism	16	1.11654	0.00265924	Umps, Rrm2b, Polr2l, Nt5c3, Pnp, Pold1, Dctd, Dut, Polr2f, Uprt, Pola2, Pola1, Nme7, Prim1, Polr3g, Polr3k	0.0396196
Cluster.Up	GOTERM_BP_FAT	GO:0042108~positive regulation of cytokine biosynthetic process	10	0.697837	0.00272818	Irf4, Myd88, Ifng, Tlr4, Tlr7, Tlr1, Icosl, Tlr9, Syk, Cebpg	0.0772862
Cluster.Up	GOTERM_BP_FAT	GO:0019362~pyridine nucleotide metabolic process	8	0.558269	0.00319721	Kynu, Kmo, Mdh1, Glyr1, Nampt, Pgd, Pgls, G6pdx	0.0890137
Cluster.Up	GOTERM_BP_FAT	GO:0007051~spindle organization	8	0.558269	0.00319721	Ndc80, Tpx2, Cep120, Mlh1, Tacc3, Fbxo5, Spc25, Cep63	0.0890137
Cluster.Up	GOTERM_BP_FAT	GO:0051726~regulation of cell cycle	28	1.95394	0.00347347	Brca2, Ptpn11, Psmg2, Chek1, Nbn, Hdac3, Rad9, Mad2l1, Fbxo5, Uimc1, Uba3, Mtbp, Birc5, Ccne2, Atm, Tacc3, Cep192, Gmnn, Nusap1, Tipin, Itgb1, Cenpe, Gadd45b, Hinfp, Clspn, Rpl24, Cenpf, Cep63	0.0953176
Cluster.Up	GOTERM_BP_FAT	GO:0006007~glucose catabolic process	11	0.76762	0.00375149	Mdh1, Gapdh, Mdh2, Pgam1, Pdha1, Glyr1, Eno1, Pgd, Uevld, Pgls, Ogdh	0.101488
Cluster.Up	GOTERM_BP_FAT	GO:0019320~hexose catabolic process	11	0.76762	0.00375149	Mdh1, Gapdh, Mdh2, Pgam1, Pdha1, Glyr1, Eno1, Pgd, Uevld, Pgls, Ogdh	0.101488
Cluster.Up	GOTERM_BP_FAT	GO:0030261~chromosome condensation	7	0.488486	0.00392968	Ncapg2, Nusap1, Top2a, Smc2, Ncapd2, Cdca5, Ncaph	0.104963
Cluster.Up	GOTERM_BP_FAT	GO:0006270~DNA replication initiation	5	0.348918	0.00407416	Mcm4, Ccne2, Mcm2, Pola1, Mcm3	0.107509
Cluster.Up	GOTERM_BP_FAT	GO:0033365~protein localization in organelle	16	1.11654	0.00415591	Fxc1, Kpna3, Kpna2, Morc3, Ipo11, Mtx2, 1500001M20Rik, Kpnb1, Timm9, Pola2, Timm10, Srp72, Ipo8, Ppp3ca, Tomm20, Ppp3r1	0.108448
Cluster.Up	GOTERM_BP_FAT	GO:0032446~protein modification by small protein conjugation	14	0.976971	0.00429944	Herc6, Rnf41, Ube2f, Sumo3, Suz12, Gspt1, Rnf8, Uba3, Fbxw7, Traf7, G2e3, Gm12755, Ube4a, Rbx1	0.110872
Cluster.Up	GOTERM_BP_FAT	GO:0006352~transcription initiation	9	0.628053	0.00437598	Gtf2f2, Lipe, Ttf1, Gtf2e1, Gtf2e2, Taf9, Tbpl1, Taf10, Atp6v0a1	0.111628
Cluster.Up	GOTERM_BP_FAT	GO:0006694~steroid biosynthetic process	13	0.907188	0.00478389	Cyp51, Idi1, Hsd17b11, Fdps, Sc4mol, Prkaa1, 0610007P14Rik, Fdft1, Insig2, Sc5d, Pmvk, Hmgcs1, Cyp39a1	0.120226
Cluster.Up	GOTERM_BP_FAT	GO:0046365~monosaccharide catabolic process	11	0.76762	0.00497612	Mdh1, Gapdh, Mdh2, Pgam1, Pdha1, Glyr1, Eno1, Pgd, Uevld, Pgls, Ogdh	0.123563
Cluster.Up	GOTERM_BP_FAT	GO:0006099~tricarboxylic acid cycle	7	0.488486	0.00499509	Mdh1, Mdh2, Sdhb, Idh1, Sucla2, Fh1, Suclg2	0.122833
Cluster.Up	KEGG_PATHWAY	mmu00100:Steroid biosynthesis	6	0.418702	0.0051431	Cyp51, Soat1, Sc4mol, Fdft1, Sc5d, Sqle	0.0692453
Cluster.Up	GOTERM_BP_FAT	GO:0006282~regulation of DNA repair	6	0.418702	0.005927	Usp1, Pnp, Rnf8, Uimc1, Eya3, Cebpg	0.14275
Cluster.Up	GOTERM_BP_FAT	GO:0046649~lymphocyte activation	25	1.74459	0.00594839	Flt3, H2-M3, Nbn, Cd86, Plcg2, Prdx2, Cd48, Tpd52, Hells, Klrk1, Sfpi1, Cr2, Adam17, Cxcr5, Cebpg, Prkcd, Bank1, Swap70, Hprt, Igbp1, Mlh1, Blnk, Icosl, Syk, Ms4a1	0.141915
Cluster.Up	GOTERM_BP_FAT	GO:0008156~negative regulation of DNA replication	5	0.348918	0.00603736	Brca2, Gmnn, Ttf1, Tipin, Clspn	0.142579
Cluster.Up	GOTERM_BP_FAT	GO:0043603~cellular amide metabolic process	9	0.628053	0.00613152	Kynu, Kmo, Mdh1, Phf11, Glyr1, Nampt, Gm6907, Pgd, Pgls, G6pdx	0.143341
Cluster.Up	GOTERM_BP_FAT	GO:0046356~acetyl-CoA catabolic process	7	0.488486	0.00625799	Mdh1, Mdh2, Sdhb, Idh1, Sucla2, Fh1, Suclg2	0.144781
Cluster.Up	GOTERM_BP_FAT	GO:0007093~mitotic cell cycle checkpoint	7	0.488486	0.00625799	Cep192, Psmg2, Atm, Nbn, Mad2l1, Rpl24, Cenpe	0.144781
Cluster.Up	KEGG_PATHWAY	mmu04114:Oocyte meiosis	17	1.18632	0.00632943	Ywhab, Ppp2r5d, Aurka, Mad2l1, Camk2d, Fbxo5, Cdc27, Bub1, Ccne2, Plk1, Pttg1, Cdc20, Ppp3ca, Ppp3r1, Ppp3cc, Rbx1, Ccnb1	0.0783292
Cluster.Up	GOTERM_BP_FAT	GO:0034637~cellular carbohydrate biosynthetic process	11	0.76762	0.00649398	Phkg2, Gpd2, Gnpnat1, Pgm3, Plcg2, Pmm2, Ptges3, Pgd, Gyg, G6pdx, Got1	0.148512
Cluster.Up	GOTERM_BP_FAT	GO:0001775~cell activation	30	2.09351	0.00664856	H2-M3, Flt3, Nbn, Irf4, Cd86, Plcg2, Prdx2, Cd48, Vamp7, Tpd52, Hells, Klrk1, Tlr4, Sfpi1, Tlr1, Cr2, Adam17, Cxcr5, Cebpg, Bank1, Prkcd, Swap70, Hprt, Igbp1, Mlh1, Blnk, Icosl, Syk, Ms4a1, Sbno2	0.150456
Cluster.Up	GOTERM_BP_FAT	GO:0006366~transcription from RNA polymerase II promoter	13	0.907188	0.00671691	Ell2, Polr2l, Gtf2e2, Gtf2e1, Tbpl1, Taf13, Polr2f, Ercc3, Gtf2f2, Gtf2h1, Mnat1, Atp6v0a1, Snapc4	0.150577
Cluster.Up	GOTERM_BP_FAT	GO:0022900~electron transport chain	17	1.18632	0.00688701	Tmx1, Cyb5b, Ndufc1, Ero1l, Cyc1, Dld, Uqcr10, Ndufa5, Cybb, Ndufs6, Sdhb, Ndufa4, Ndufs1, Txn1, Ero1lb, Uqcr11, Ndufc2	0.152781
Cluster.Up	GOTERM_BP_FAT	GO:0016568~chromatin modification	29	2.02373	0.00694863	Ttf1, Eed, Asf1b, Whsc1, Hdac1, Hdac3, Gm5521, Uimc1, Irf4, Rbbp7, Hat1, Rbl1, Mta2, Sirt1, Chd7, Tbl1xr1, Kdm4c, Bcor, Asf1a, Hells, Kat8, Suz12, Rnf8, Gsg2, Cebpg, Smarcal1, Myst2, Myst3, Eya3	0.152742
Cluster.Up	GOTERM_BP_FAT	GO:0006793~phosphorus metabolic process	83	5.79204	0.00731877	Ptpn11, Eif2ak2, Eif2s1, Vrk1, Nek8, Eif2ak1, Styx, Mapk9, Mtmr6, D8Ertd82e, Adam10, Ifng, Prdx2, Pdk3, Ttk, Ndufs1, Ssh1, Mapkapk2, Prkd3, Map4k5, Btk, Ilk, Mapkapk5, Phkg2, Abi2, Camk2d, Dld, Uqcr10, Map3k8, Cdkn3, Atp6v1h, Gpd2, Ppp3ca, Impa1, Ndufc2, Syk, Eya3, Ccnb1, Irak4, Flt3, Chek1, Ppm1k, Bub1b, Atp5l, Nceh1, Bub1, Scyl2, Wee1, Lamtor3, Mob1b, Atm, Mtmr4, Eif2a, Pik3r4, Riok2, Cdc7, Pik…	0.158883
Cluster.Up	GOTERM_BP_FAT	GO:0006796~phosphate metabolic process	83	5.79204	0.00731877	Ptpn11, Eif2ak2, Eif2s1, Vrk1, Nek8, Eif2ak1, Styx, Mapk9, Mtmr6, D8Ertd82e, Adam10, Ifng, Prdx2, Pdk3, Ttk, Ndufs1, Ssh1, Mapkapk2, Prkd3, Map4k5, Btk, Ilk, Mapkapk5, Phkg2, Abi2, Camk2d, Dld, Uqcr10, Map3k8, Cdkn3, Atp6v1h, Gpd2, Ppp3ca, Impa1, Ndufc2, Syk, Eya3, Ccnb1, Irak4, Flt3, Chek1, Ppm1k, Bub1b, Atp5l, Nceh1, Bub1, Scyl2, Wee1, Lamtor3, Mob1b, Atm, Mtmr4, Eif2a, Pik3r4, Riok2, Cdc7, Pik…	0.158883
Cluster.Up	GOTERM_BP_FAT	GO:0080135~regulation of cellular response to stress	13	0.907188	0.00748267	Dusp22, Tlr4, Prdx1, Pnp, Rnf8, Eif2ak1, Uimc1, Cebpg, Myd88, Eef1e1, Usp1, Syk, Eya3	0.160811
Cluster.Up	GOTERM_BP_FAT	GO:0006399~tRNA metabolic process	17	1.18632	0.00749859	1190005F20Rik, Lars, Rars2, Trmt11, Qars, Dus4l, Pop1, Aars, Dus2l, Trnt1, Trmt6, Aarsd1, Pus3, Nsun2, Dars2, Thg1l, Tsen15	0.159809
Cluster.Up	GOTERM_BP_FAT	GO:0006275~regulation of DNA replication	6	0.418702	0.00772349	Brca2, Gmnn, Ttf1, Tipin, Clspn, Ccdc88a	0.162874
Cluster.Up	GOTERM_BP_FAT	GO:0016447~somatic recombination of immunoglobulin gene segments	6	0.418702	0.00772349	Swap70, Pms2, Nbn, Mlh1, Icosl, Msh3	0.162874
Cluster.Up	GOTERM_BP_FAT	GO:0000070~mitotic sister chromatid segregation	6	0.418702	0.00772349	Seh1l, Nusap1, Ccdc99, Bub3, Mad2l1, Cdca5	0.162874
Cluster.Up	KEGG_PATHWAY	mmu03018:RNA degradation	11	0.76762	0.0083893	Lsm2, Exosc8, Eno1, Lsm1, Exosc1, Skiv2l2, Dis3, Dcp2, Lsm7, Lsm5, Wdr61	0.0956099
Cluster.Up	KEGG_PATHWAY	mmu05016:Huntington's disease	23	1.60502	0.00897444	Gm7795, Ndufc1, Polr2l, Hdac1, Ppid, Tbpl1, Cyc1, Slc25a5, Uqcr10, Vdac3, Polr2f, Ndufa5, Vdac2, Ap2a2, Ndufs6, Cox4i1, Apaf1, Sdhb, Ndufa4, Ndufs1, Cox6a1, Uqcr11, Ndufc2, Casp8	0.0954941
Cluster.Up	KEGG_PATHWAY	mmu03440:Homologous recombination	7	0.488486	0.00976591	Rad51, Brca2, Mre11a, Nbn, Pold1, Rad54l, Rpa1	0.0973611
Cluster.Up	GOTERM_BP_FAT	GO:0000819~sister chromatid segregation	6	0.418702	0.00986611	Seh1l, Nusap1, Ccdc99, Bub3, Mad2l1, Cdca5	0.201764
Cluster.Up	GOTERM_BP_FAT	GO:0046677~response to antibiotic	6	0.418702	0.00986611	Hiatl1, Ciita, Phf11, Zc3h8, Cyb5r4, Gm6907, Slc35a3	0.201764
Cluster.Up	GOTERM_BP_FAT	GO:0022618~ribonucleoprotein complex assembly	8	0.558269	0.0099309	Prpf31, Gemin6, Lsm2, Rpl24, Eif2a, Celf1, Smn1, Srsf10	0.201377
Cluster.Up	GOTERM_BP_FAT	GO:0044275~cellular carbohydrate catabolic process	11	0.76762	0.0105854	Mdh1, Gapdh, Mdh2, Pgam1, Pdha1, Glyr1, Eno1, Pgd, Uevld, Pgls, Ogdh	0.211559
Cluster.Up	GOTERM_BP_FAT	GO:0009060~aerobic respiration	7	0.488486	0.0114249	Mdh1, Mdh2, Sdhb, Idh1, Sucla2, Fh1, Suclg2	0.224667
Cluster.Up	KEGG_PATHWAY	mmu05012:Parkinson's disease	18	1.25611	0.0115004	Gm7795, Ndufc1, Ppid, Lrrk2, Cyc1, Slc25a5, Uqcr10, Vdac3, Vdac2, Ndufa5, Ndufs6, Cox4i1, Apaf1, Sdhb, Ndufa4, Ndufs1, Cox6a1, Uqcr11, Ndufc2	0.107411
Cluster.Up	GOTERM_BP_FAT	GO:0008203~cholesterol metabolic process	12	0.837404	0.0116569	Cyp51, Idi1, Lipe, Fdps, Soat1, Insig2, Fdft1, Mbtps2, Pmvk, Hmgcs1, Cyp39a1, Prkaa1	0.226989
Cluster.Up	GOTERM_BP_FAT	GO:0008033~tRNA processing	12	0.837404	0.0116569	1190005F20Rik, Trmt11, Trmt6, Pop1, Dus4l, Pus3, Nsun2, Dus2l, Aars, Thg1l, Tsen15, Trnt1	0.226989
Cluster.Up	GOTERM_BP_FAT	GO:0016445~somatic diversification of immunoglobulins	6	0.418702	0.0123837	Swap70, Pms2, Nbn, Mlh1, Icosl, Msh3	0.237623
Cluster.Up	GOTERM_BP_FAT	GO:0006508~proteolysis	95	6.62945	0.0132387	Yme1l1, Zmpste24, Uba6, Ube2f, Agtpbp1, 1110018G07Rik, Mtbp, Fbxw7, G2e3, Lgmn, Xpnpep1, Adam10, Nln, Psmc5, Casp8, Rbx1, Tbl1xr1, Fancl, Adam19, Ermp1, Adam17, Dld, Usp9x, Sec11c, Cul5, Uchl4, Asb7, Traf7, Herc4, Ece2, Pja2, Cdc20, Oma1, Ufsp2, Ube4a, Uchl3, Syvn1, Cul2, Hsp90b1, Rnf41, Ube2v2, Herc6, Gzmb, Fem1b, Mbtps2, Psma1, Rnpep, Psma4, Psma5, Psma6, Fbxo5, Uba3, Sugt1, Senp1, Mipep, Usp45…	0.250054
Cluster.Up	GOTERM_BP_FAT	GO:0045454~cell redox homeostasis	11	0.76762	0.0132499	Tmx1, 2700094K13Rik, P4hb, Pdia4, Prdx4, Prdx2, Prdx1, Txndc5, Txndc16, Txn1, Dld	0.248451
Cluster.Up	GOTERM_BP_FAT	GO:0000082~G1/S transition of mitotic cell cycle	7	0.488486	0.0136688	Hinfp, Rbbp8, Itgb1, Cdca5, Camk2d, Taf10, Ppp3ca	0.253452
Cluster.Up	GOTERM_BP_FAT	GO:0017038~protein import	13	0.907188	0.0149305	Fxc1, Kpna3, Kpna2, Ipo11, Mtx2, 1500001M20Rik, Kpnb1, Timm9, Timm10, Pola2, Ipo8, Ppp3ca, Tomm20	0.271584
Cluster.Up	GOTERM_BP_FAT	GO:0045005~maintenance of fidelity during DNA-dependent DNA replication	3	0.209351	0.0150495	Brca2, Tipin, Pold1	0.271561
Cluster.Up	GOTERM_BP_FAT	GO:0006106~fumarate metabolic process	3	0.209351	0.0150495	Got2, Fh1, Got1	0.271561
Cluster.Up	GOTERM_BP_FAT	GO:0006351~transcription, DNA-dependent	17	1.18632	0.0151811	Ttf1, Ell2, Gtf2e1, Polr2l, Gtf2e2, Taf9, Taf13, Tbpl1, Polr2f, Ercc3, Gtf2f2, Lipe, Mnat1, Gtf2h1, Taf10, Atp6v0a1, Snapc4	0.271733
Cluster.Up	GOTERM_BP_FAT	GO:0045739~positive regulation of DNA repair	5	0.348918	0.0153726	Pnp, Rnf8, Uimc1, Eya3, Cebpg	0.272812
Cluster.Up	GOTERM_BP_FAT	GO:0046165~alcohol biosynthetic process	8	0.558269	0.015734	Gpd2, Gnpnat1, Pgm3, Plcg2, Pmm2, Pgd, G6pdx, Got1	0.276425
Cluster.Up	GOTERM_BP_FAT	GO:0009109~coenzyme catabolic process	7	0.488486	0.0162028	Mdh1, Mdh2, Sdhb, Idh1, Sucla2, Fh1, Suclg2	0.281556
Cluster.Up	GOTERM_BP_FAT	GO:0007007~inner mitochondrial membrane organization	4	0.279135	0.0162222	Opa1, Timm9, Fxc1, Timm10	0.279997
Cluster.Up	GOTERM_BP_FAT	GO:0009396~folic acid and derivative biosynthetic process	4	0.279135	0.0162222	Mthfd2, Gch1, Mtr, Mthfs	0.279997
Cluster.Up	KEGG_PATHWAY	mmu05010:Alzheimer's disease	22	1.53524	0.0163394	Gm7795, Ndufc1, Adam17, Fadd, Cyc1, Uqcr10, Ndufa5, Atf6, Ndufs6, Gapdh, Cox4i1, Adam10, Apaf1, Sdhb, Ndufa4, Ndufs1, Cox6a1, Ppp3ca, Uqcr11, Ndufc2, Ppp3r1, Casp8, Ppp3cc	0.141737
Cluster.Up	KEGG_PATHWAY	mmu04210:Apoptosis	13	0.907188	0.01802	Irak4, Tnfsf10, Chuk, Prkar2a, Fadd, Cflar, Myd88, Atm, Apaf1, Ppp3ca, Ppp3r1, Ppp3cc, Casp8	0.147712
Cluster.Up	GOTERM_BP_FAT	GO:0006733~oxidoreduction coenzyme metabolic process	8	0.558269	0.0181132	Kynu, Kmo, Mdh1, Glyr1, Nampt, Pgd, Pgls, G6pdx	0.305331
Cluster.Up	GOTERM_BP_FAT	GO:0046164~alcohol catabolic process	11	0.76762	0.0181493	Mdh1, Gapdh, Mdh2, Pgam1, Pdha1, Glyr1, Eno1, Pgd, Uevld, Pgls, Ogdh	0.303903
Cluster.Up	GOTERM_BP_FAT	GO:0070585~protein localization in mitochondrion	6	0.418702	0.0186479	Timm9, Fxc1, Timm10, Mtx2, 1500001M20Rik, Tomm20	0.308915
Cluster.Up	GOTERM_BP_FAT	GO:0016444~somatic cell DNA recombination	6	0.418702	0.0186479	Swap70, Pms2, Nbn, Mlh1, Icosl, Msh3	0.308915
Cluster.Up	GOTERM_BP_FAT	GO:0002562~somatic diversification of immune receptors via germline recombination within a single locus	6	0.418702	0.0186479	Swap70, Pms2, Nbn, Mlh1, Icosl, Msh3	0.308915
Cluster.Up	GOTERM_BP_FAT	GO:0006626~protein targeting to mitochondrion	6	0.418702	0.0186479	Timm9, Fxc1, Timm10, Mtx2, 1500001M20Rik, Tomm20	0.308915
Cluster.Up	GOTERM_BP_FAT	GO:0009116~nucleoside metabolic process	10	0.697837	0.018704	Umps, Prpsap2, Prpsap1, Nme7, Hprt, Tbpl1, Pnp, Rp2h, Ppat, Dut	0.307764
Cluster.Up	GOTERM_BP_FAT	GO:0009141~nucleoside triphosphate metabolic process	16	1.11654	0.0191947	Rrm2b, Pnp, Tbpl1, Atp5l, Atp8b4, Dut, Fignl1, Atp6v1h, Nme7, Rp2h, Ndufs1, Atp2c1, Atp8a1, Atp6v0a1, Atp8b2, Atp6v0d1	0.312541
Cluster.Up	GOTERM_BP_FAT	GO:0044271~nitrogen compound biosynthetic process	33	2.30286	0.0199878	Umps, Prpsap1, Nampt, Gch1, Tbpl1, Pnp, Atp5l, Atic, Dctd, Ppat, Prpsap2, Cpox, Got2, Rp2h, Mtr, Psat1, Atp8a1, Atp8b2, Got1, Rrm2b, Kmo, Ireb2, Atp8b4, Kynu, Dhfr, Atp6v1h, Hprt, Nme7, Atp2c1, Atp6v0a1, Cmpk2, Atp6v0d1, G6pdx	0.321251
Cluster.Up	GOTERM_BP_FAT	GO:0016192~vesicle-mediated transport	47	3.27983	0.0203863	Mudeng, Trappc4, Ankfy1, Exoc3, Stx17, Sar1b, Sec24a, Kif1c, Gosr1, Stx12, Copb2, Bcap29, Trappc2l, Blzf1, Vamp4, Tmed10, Ap2a2, Cox16, Rab1, 0610009B22Rik, Cog3, Vps29, Ly75, Ergic1, Eps15l1, Ap4e1, Ap3s2, Gabarapl2, Bloc1s5, Vamp7, Tmed2, Preb, Lman1, Hook1, Snapin, Sec23b, Trappc2, Bet1, Vps26a, Exoc5, Sec23a, Uso1, Scfd1, Ap1s3, Ighm, Myo5a, Ap4b1	0.324568
Cluster.Up	GOTERM_BP_FAT	GO:0032313~regulation of Rab GTPase activity	8	0.558269	0.0207342	Tbc1d8b, Tbc1d14, Wdr67, Evi5, Rabgap1l, Usp6nl, Tbc1d5, Tbc1d23	0.327166
Cluster.Up	GOTERM_BP_FAT	GO:0032483~regulation of Rab protein signal transduction	8	0.558269	0.0207342	Tbc1d8b, Tbc1d14, Wdr67, Evi5, Rabgap1l, Usp6nl, Tbc1d5, Tbc1d23	0.327166
Cluster.Up	GOTERM_BP_FAT	GO:0010212~response to ionizing radiation	9	0.628053	0.0211616	Brca2, Atm, Pnp, Rnf8, Nek1, Pmaip1, Rad54l, Uimc1, Eya3	0.330739
Cluster.Up	GOTERM_BP_FAT	GO:0007346~regulation of mitotic cell cycle	14	0.976971	0.0212009	Cep192, Brca2, Psmg2, Nusap1, Nbn, Hdac3, Mad2l1, Fbxo5, Cenpe, Birc5, Mtbp, Atm, Rpl24, Cenpf	0.329305
Cluster.Up	GOTERM_BP_FAT	GO:0006913~nucleocytoplasmic transport	14	0.976971	0.0212009	Kpna3, Kpna2, Ipo11, Xpo5, Srsf10, Kpnb1, Nup160, Rangrf, Pola2, Adam10, Nup155, Ipo8, Ppp3ca, Nup54	0.329305
Cluster.Up	KEGG_PATHWAY	mmu03010:Ribosome	13	0.907188	0.0212557	Rpl28, Kpna2, Rpl23a, Rpl7a, Rpl7, Rpl13, Rpl17, Rpl10, Rpl23, Rpl24, Gm7847, Mrpl13, Rps13, Rps27l	0.164227
Cluster.Up	GOTERM_BP_FAT	GO:0006325~chromatin organization	34	2.37264	0.0213001	Ttf1, Whsc1, Eed, Asf1b, Hdac1, Hist1h1e, Hdac3, Gm5521, Uimc1, Irf4, Mcm2, Rbbp7, Hat1, Rbl1, Mta2, Sirt1, Chd7, Hist1h2ab, Tbl1xr1, Bcor, Kdm4c, Asf1a, Cenpa, Hells, Kat8, Suz12, Rnf8, Gsg2, Cebpg, Smarcal1, Myst2, Myst3, Set, Eya3	0.328649
Cluster.Up	GOTERM_BP_FAT	GO:0006084~acetyl-CoA metabolic process	7	0.488486	0.0222053	Mdh1, Mdh2, Sdhb, Idh1, Sucla2, Fh1, Suclg2	0.338099
Cluster.Up	KEGG_PATHWAY	mmu00670:One carbon pool by folate	5	0.348918	0.0223553	Mthfd2, Dhfr, Atic, Mtr, Mthfs	0.164558
Cluster.Up	GOTERM_BP_FAT	GO:0000723~telomere maintenance	6	0.418702	0.0224404	Wrn, Tep1, Pot1a, Pot1b, Nbn, Pinx1	0.33908
Cluster.Up	GOTERM_BP_FAT	GO:0045087~innate immune response	15	1.04676	0.0226035	Ciita, Tlr4, Tlr1, Prdx1, Tlr7, Cr2, Cebpg, Cd180, Tmem173, Myd88, Mx1, Ifih1, Polr3g, Tlr9, Polr3k	0.339164
Cluster.Up	GOTERM_BP_FAT	GO:0051186~cofactor metabolic process	22	1.53524	0.0234721	Kmo, Mdh1, Mdh2, Nampt, Cyb5r4, Gch1, Ireb2, Idh1, Eif2ak1, Pgls, Sucla2, Suclg2, Kynu, Cpox, Mthfd2, Glyr1, Sdhb, Mtr, Pgd, Mthfs, Fh1, G6pdx	0.347778
Cluster.Up	GOTERM_BP_FAT	GO:0043623~cellular protein complex assembly	15	1.04676	0.0243004	Ahctf1, Psmg2, Ipo11, Mis12, Atpaf2, Fbxo5, Kpnb1, Mlh1, Ipo8, Taf10, 1110034A24Rik, Psmg1, Tuba1c, Tuba1b, Vma21	0.355696
Cluster.Up	GOTERM_BP_FAT	GO:0051169~nuclear transport	14	0.976971	0.0247295	Kpna3, Kpna2, Ipo11, Xpo5, Srsf10, Kpnb1, Nup160, Rangrf, Pola2, Adam10, Nup155, Ipo8, Ppp3ca, Nup54	0.35878
Cluster.Up	GOTERM_BP_FAT	GO:0001832~blastocyst growth	5	0.348918	0.0248931	Ncapg2, Brca2, Sbds, Nbn, Gins1	0.358736
Cluster.Up	GOTERM_BP_FAT	GO:0030071~regulation of mitotic metaphase/anaphase transition	5	0.348918	0.0248931	Cep192, Psmg2, Atm, Mad2l1, Cenpe	0.358736
Cluster.Up	GOTERM_BP_FAT	GO:0007126~meiosis	13	0.907188	0.0249308	Brca2, Rad51, Syce2, Mre11a, Psmd13, Nbn, Fbxo5, Rpa1, Pttg1, Pms2, Mlh1, Mki67, Psmc3ip	0.357244
Cluster.Up	GOTERM_BP_FAT	GO:0051327~M phase of meiotic cell cycle	13	0.907188	0.0249308	Brca2, Rad51, Syce2, Mre11a, Psmd13, Nbn, Fbxo5, Rpa1, Pttg1, Pms2, Mlh1, Mki67, Psmc3ip	0.357244
Cluster.Up	GOTERM_BP_FAT	GO:0051187~cofactor catabolic process	7	0.488486	0.0257025	Mdh1, Mdh2, Sdhb, Idh1, Sucla2, Fh1, Suclg2	0.364149
Cluster.Up	GOTERM_BP_FAT	GO:0032946~positive regulation of mononuclear cell proliferation	9	0.628053	0.0265209	Myd88, Cd38, Ifng, Il2ra, Tlr4, Pnp, Icosl, Syk, Ighm	0.371418
Cluster.Up	GOTERM_BP_FAT	GO:0050671~positive regulation of lymphocyte proliferation	9	0.628053	0.0265209	Myd88, Cd38, Ifng, Il2ra, Tlr4, Pnp, Icosl, Syk, Ighm	0.371418
Cluster.Up	GOTERM_BP_FAT	GO:0032200~telomere organization	6	0.418702	0.0266989	Wrn, Tep1, Pot1a, Pot1b, Nbn, Pinx1	0.371458
Cluster.Up	GOTERM_BP_FAT	GO:0002200~somatic diversification of immune receptors	6	0.418702	0.0266989	Swap70, Pms2, Nbn, Mlh1, Icosl, Msh3	0.371458
Cluster.Up	GOTERM_BP_FAT	GO:0016310~phosphorylation	67	4.67551	0.0270098	Ptpn11, Eif2ak2, Eif2s1, Vrk1, Eif2ak1, Nek8, Mapk9, D8Ertd82e, Adam10, Ifng, Pdk3, Prdx2, Ttk, Ndufs1, Mapkapk2, Prkd3, Map4k5, Btk, Mapkapk5, Ilk, Phkg2, Abi2, Camk2d, Dld, Uqcr10, Map3k8, Atp6v1h, Ndufc2, Syk, Ccnb1, Irak4, Flt3, Chek1, Bub1b, Atp5l, Bub1, Scyl2, Wee1, Lamtor3, Mob1b, Atm, Eif2a, Pik3r4, Riok2, Cdc7, Pik3c2b, Uqcr11, Lyn, Pim2, Bmp2k, Chuk, Morc3, Aurka, Lrrk2, Aurkb, Nek1, Gs…	0.372959
Cluster.Up	GOTERM_BP_FAT	GO:0043067~regulation of programmed cell death	54	3.76832	0.0277117	Brca2, Pdcd7, Psmg2, Gspt1, Nf1, Mapk9, Pdcd6, Wrn, G2e3, Plcg2, Il2ra, Zc3h8, Prdx2, Sirt1, Casp8, Rrm2b, Hells, Qars, Aars, Adam17, Cebpg, Traf7, Pgp, Ifih1, Mlh1, Cenpf, Xrcc5, Syvn1, Diablo, Gzmb, Cfdp1, Pnp, Gch1, Rad9, Pmaip1, Ercc3, Birc5, Eef1e1, Atm, Mthfs, Bag4, Pim2, Thoc1, Prdx1, Fadd, Cflar, Stil, Brca1, Prkcd, Eaf2, Casp4, Casp1, Apaf1, Bcl2a1c	0.378682
Cluster.Up	KEGG_PATHWAY	mmu04120:Ubiquitin mediated proteolysis	17	1.18632	0.0285859	Cul2, Keap1, Uba6, Ube2f, Fancl, Cdc27, Uba3, Cul5, Brca1, Fbxw7, Herc4, Cdc20, Ube4a, Pias1, Rbx1, Ube2q2, Syvn1	0.197605
Cluster.Up	GOTERM_BP_FAT	GO:0006269~DNA replication, synthesis of RNA primer	3	0.209351	0.0286533	Prim1, Ccdc111, Helb	0.386836
Cluster.Up	GOTERM_BP_FAT	GO:0007080~mitotic metaphase plate congression	3	0.209351	0.0286533	Seh1l, Ccdc99, Cdca5	0.386836
Cluster.Up	GOTERM_BP_FAT	GO:0034453~microtubule anchoring	3	0.209351	0.0286533	Seh1l, Fgfr1op, Cenpe	0.386836
Cluster.Up	GOTERM_BP_FAT	GO:0051321~meiotic cell cycle	13	0.907188	0.0291593	Brca2, Rad51, Syce2, Mre11a, Psmd13, Nbn, Fbxo5, Rpa1, Pttg1, Pms2, Mlh1, Mki67, Psmc3ip	0.390233
Cluster.Up	GOTERM_BP_FAT	GO:0006915~apoptosis	46	3.21005	0.0292933	Pdcd7, Diablo, Psmg2, 2010001M09Rik, Gzmb, Fem1b, Eif2ak2, Bub1b, Gspt1, Bcap29, Pmaip1, Pdcl3, Pdcd6, Tmem173, Birc5, G2e3, Ifng, Atm, Trim39, Il2ra, 4930453N24Rik, Rnf130, Ndufs1, Taf10, Sirt1, Bag4, Casp8, Pim2, Thoc1, Tnfsf10, Cib1, Xaf1, Fadd, Cflar, Opa1, Gadd45b, Traf7, Aimp1, Casp4, Casp1, Apaf1, Pdcd10, Ckap2, Zdhhc16, Mnat1, Fastkd5	0.389697
Cluster.Up	GOTERM_BP_FAT	GO:0010941~regulation of cell death	54	3.76832	0.0300412	Brca2, Pdcd7, Psmg2, Gspt1, Nf1, Mapk9, Pdcd6, Wrn, G2e3, Plcg2, Il2ra, Zc3h8, Prdx2, Sirt1, Casp8, Rrm2b, Hells, Qars, Aars, Adam17, Cebpg, Traf7, Pgp, Ifih1, Mlh1, Cenpf, Xrcc5, Syvn1, Diablo, Gzmb, Cfdp1, Pnp, Gch1, Rad9, Pmaip1, Ercc3, Birc5, Eef1e1, Atm, Mthfs, Bag4, Pim2, Thoc1, Prdx1, Fadd, Cflar, Stil, Brca1, Prkcd, Eaf2, Casp4, Casp1, Apaf1, Bcl2a1c	0.395512
Cluster.Up	GOTERM_BP_FAT	GO:0006732~coenzyme metabolic process	18	1.25611	0.0301923	Kmo, Mdh1, Mdh2, Nampt, Gch1, Idh1, Pgls, Sucla2, Suclg2, Kynu, Mthfd2, Glyr1, Sdhb, Mtr, Pgd, Mthfs, Fh1, G6pdx	0.395131
Cluster.Up	GOTERM_BP_FAT	GO:0016180~snRNA processing	4	0.279135	0.031164	Ints8, Ints7, Ints2, Ints6	0.403047
Cluster.Up	GOTERM_BP_FAT	GO:0001833~inner cell mass cell proliferation	4	0.279135	0.031164	Ncapg2, Brca2, Sbds, Gins1	0.403047
Cluster.Up	GOTERM_BP_FAT	GO:0016073~snRNA metabolic process	4	0.279135	0.031164	Ints8, Ints7, Ints2, Ints6	0.403047
Cluster.Up	GOTERM_BP_FAT	GO:0042981~regulation of apoptosis	53	3.69853	0.0315622	Brca2, Pdcd7, Psmg2, Gspt1, Nf1, Mapk9, Pdcd6, Wrn, G2e3, Il2ra, Zc3h8, Prdx2, Sirt1, Casp8, Rrm2b, Hells, Qars, Aars, Adam17, Cebpg, Traf7, Pgp, Ifih1, Mlh1, Cenpf, Xrcc5, Syvn1, Diablo, Gzmb, Cfdp1, Pnp, Gch1, Rad9, Pmaip1, Ercc3, Birc5, Eef1e1, Atm, Mthfs, Bag4, Pim2, Thoc1, Prdx1, Fadd, Cflar, Stil, Brca1, Prkcd, Eaf2, Casp4, Casp1, Bcl2a1c, Apaf1	0.405093
Cluster.Up	GOTERM_BP_FAT	GO:0070665~positive regulation of leukocyte proliferation	9	0.628053	0.0327566	Myd88, Cd38, Ifng, Il2ra, Tlr4, Pnp, Icosl, Syk, Ighm	0.414907
Cluster.Up	GOTERM_BP_FAT	GO:0006955~immune response	46	3.21005	0.0349861	H2-M3, Gbp5, Ilf2, Nbn, Tlr7, Igj, Gbp6, Msh3, Cd180, Tmem173, Plcg2, Ifng, Pms2, Prdx2, Enpp1, Oasl2, Tap2, Polr3k, Vamp7, H2-Eb2, Gbp4, Tnfsf10, Ciita, Psmb9, Tlr4, Tlr1, Ccr5, Prdx1, Tnfsf8, Cr2, Adam17, Igh, Gbp3, Cebpg, Gbp2, Myd88, Prkcd, Mx1, Swap70, Ifih1, Mlh1, Polr3g, Icosl, Tlr9, Sbno2, Ighm	0.434239
Cluster.Up	GOTERM_BP_FAT	GO:0043087~regulation of GTPase activity	13	0.907188	0.0364388	Tbc1d14, Wdr67, Gdi2, Nf1, Smap1, Agfg1, Tbc1d8b, Evi5, Rabgap1l, Rab3gap2, Usp6nl, Tbc1d23, Tbc1d5	0.445693
Cluster.Up	GOTERM_BP_FAT	GO:0016051~carbohydrate biosynthetic process	12	0.837404	0.0371907	Phkg2, Gpd2, Gnpnat1, Pgm3, Glce, Plcg2, Pmm2, Ptges3, Pgd, Gyg, G6pdx, Got1	0.450514
Cluster.Up	GOTERM_BP_FAT	GO:0042773~ATP synthesis coupled electron transport	5	0.348918	0.0373017	Ndufs1, Dld, Uqcr10, Uqcr11, Ndufc2	0.449514
Cluster.Up	GOTERM_BP_FAT	GO:0010948~negative regulation of cell cycle process	5	0.348918	0.0373017	Cep192, Psmg2, Atm, Mad2l1, Cenpe	0.449514
Cluster.Up	GOTERM_BP_FAT	GO:0006367~transcription initiation from RNA polymerase II promoter	5	0.348918	0.0373017	Gtf2f2, Gtf2e1, Gtf2e2, Tbpl1, Atp6v0a1	0.449514
Cluster.Up	GOTERM_BP_FAT	GO:0012501~programmed cell death	46	3.21005	0.0374414	Pdcd7, Diablo, Psmg2, 2010001M09Rik, Gzmb, Fem1b, Eif2ak2, Bub1b, Gspt1, Bcap29, Pmaip1, Pdcl3, Pdcd6, Tmem173, Birc5, G2e3, Ifng, Atm, Trim39, Il2ra, 4930453N24Rik, Rnf130, Ndufs1, Taf10, Sirt1, Bag4, Casp8, Pim2, Thoc1, Tnfsf10, Cib1, Xaf1, Fadd, Cflar, Opa1, Gadd45b, Traf7, Aimp1, Casp4, Casp1, Apaf1, Pdcd10, Ckap2, Zdhhc16, Mnat1, Fastkd5	0.448781
Cluster.Up	GOTERM_BP_FAT	GO:0010564~regulation of cell cycle process	11	0.76762	0.0375465	Brca2, Cep192, Birc5, Psmg2, Nusap1, Atm, Tipin, Mad2l1, Cenpf, Fbxo5, Cenpe	0.447748
Cluster.Up	GOTERM_BP_FAT	GO:0006096~glycolysis	8	0.558269	0.0378162	Mdh1, Gapdh, Mdh2, Pgam1, Pdha1, Eno1, Uevld, Ogdh	0.448183
Cluster.Up	GOTERM_BP_FAT	GO:0008629~induction of apoptosis by intracellular signals	7	0.488486	0.0383225	Brca2, Brca1, Diablo, Eaf2, Atm, Mlh1, Pmaip1	0.450689
Cluster.Up	KEGG_PATHWAY	mmu00190:Oxidative phosphorylation	16	1.11654	0.0387408	Gm7795, Ndufc1, Atp5l, Cyc1, Uqcr10, Ndufa5, Ndufs6, Cox4i1, Atp6v1h, Sdhb, Ndufa4, Ndufs1, Cox6a1, Uqcr11, Atp6v0a1, Ndufc2, Atp6v0d1	0.249402
Cluster.Up	KEGG_PATHWAY	mmu04142:Lysosome	15	1.04676	0.0390004	Ctsh, Gns, Atp6v1h, Gba, Lgmn, Ctsc, Gusb, Ap4e1, Ap3s2, Ap1s3, Gnptab, Atp6v0a1, Atp6v0d1, Asah1, Ap4b1	0.241803
Cluster.Up	GOTERM_BP_FAT	GO:0002252~immune effector process	16	1.11654	0.0395955	Nbn, Prdx1, Tlr7, Cr2, Igh, Cebpg, Msh3, Myd88, Prkcd, Swap70, Pms2, Prdx2, Mlh1, Icosl, Ighm, Vamp7	0.459767
Cluster.Up	GOTERM_BP_FAT	GO:0055114~oxidation reduction	62	4.32659	0.0401198	Hsd17b11, Ndufc1, Cyp20a1, Sc4mol, Dus4l, Cyb5r4, Aldh3a2, Ndufs6, Gapdh, Cpox, Cyp4f18, Fdft1, Prdx2, Ndufs1, Cyp39a1, Sqle, Rrm2b, Kmo, Mdh1, Mdh2, Cryzl1, Cyc1, Dld, Uqcr10, Ndufa5, Cybb, Ogdh, Gpd2, Glyr1, Ndufa4, Ndufc2, G6pdx, Cyp51, Tmx1, Kcnab2, Polr2l, Phyh, Ero1l, Idh1, Glud1, Mthfd2, Pdha1, Ogfod1, Sdhb, Pgd, Blvrb, Uevld, Ero1lb, Uqcr11, Gfer, Cyb5b, Kdm4c, Decr1, Prdx4, Prdx1, Dus2l,…	0.462286
Cluster.Up	GOTERM_BP_FAT	GO:0019674~NAD metabolic process	4	0.279135	0.0405864	Kynu, Kmo, Mdh1, Nampt	0.464281
Cluster.Up	GOTERM_BP_FAT	GO:0034984~cellular response to DNA damage stimulus	4	0.279135	0.0405864	Mre11a, Ash2l, Trp53bp1, Rad18	0.464281
Cluster.Up	GOTERM_BP_FAT	GO:0006364~rRNA processing	11	0.76762	0.0407069	Rrp1b, Naf1, Exosc8, Dimt1, Eri1, Exosc1, Utp15, Dis3, Dkc1, Utp6, Tfb1m	0.463355
Cluster.Up	GOTERM_BP_FAT	GO:0070271~protein complex biogenesis	25	1.74459	0.0407253	Ahctf1, Ttf1, Psmg2, Gtf2e1, Taf9, Mis12, Tbpl1, Fbxo5, Kpnb1, Gtf2f2, Lipe, Nacc1, Taf10, Vma21, Gtf2e2, Ipo11, Atpaf2, Hprt, Mlh1, Ipo8, Psmg1, Tuba1c, Atp6v0a1, 1110034A24Rik, Tuba1b	0.461586
Cluster.Up	GOTERM_BP_FAT	GO:0006461~protein complex assembly	25	1.74459	0.0407253	Ahctf1, Ttf1, Psmg2, Gtf2e1, Taf9, Mis12, Tbpl1, Fbxo5, Kpnb1, Gtf2f2, Lipe, Nacc1, Taf10, Vma21, Gtf2e2, Ipo11, Atpaf2, Hprt, Mlh1, Ipo8, Psmg1, Tuba1c, Atp6v0a1, 1110034A24Rik, Tuba1b	0.461586
Cluster.Up	GOTERM_BP_FAT	GO:0042035~regulation of cytokine biosynthetic process	10	0.697837	0.0407407	Irf4, Myd88, Ifng, Tlr4, Tlr7, Tlr1, Icosl, Tlr9, Syk, Cebpg	0.459806
Cluster.Up	GOTERM_BP_FAT	GO:0032886~regulation of microtubule-based process	8	0.558269	0.0420871	Cep192, Mkks, Cep120, Ska3, Ska2, Tacc3, Cenpf, Cenpe	0.469006
Cluster.Up	GOTERM_BP_FAT	GO:0006220~pyrimidine nucleotide metabolic process	6	0.418702	0.0424122	Umps, Nme7, Tbpl1, Rp2h, Cmpk2, Dut	0.469745
Cluster.Up	GOTERM_BP_FAT	GO:0016072~rRNA metabolic process	11	0.76762	0.0440448	Rrp1b, Naf1, Exosc8, Dimt1, Eri1, Exosc1, Utp15, Dis3, Dkc1, Utp6, Tfb1m	0.480906
Cluster.Up	GOTERM_BP_FAT	GO:0008202~steroid metabolic process	19	1.32589	0.0444356	Osbpl3, Idi1, Cyp51, Hsd17b11, Ebpl, Fdps, Sc4mol, Osbpl2, Mbtps2, Prkaa1, Lipe, 0610007P14Rik, Soat1, Insig2, Fdft1, Sc5d, Pmvk, Hmgcs1, Cyp39a1	0.482076
Cluster.Up	GOTERM_BP_FAT	GO:0001817~regulation of cytokine production	17	1.18632	0.044722	H2-M3, H47, Tigit, Klrk1, Tlr4, Tlr1, Tlr7, Cebpg, Irf4, Myd88, Casp1, Ifng, Polr3g, Cenpf, Icosl, Tlr9, Syk	0.482418
Cluster.Up	GOTERM_BP_FAT	GO:0016569~covalent chromatin modification	13	0.907188	0.0449183	Eed, Hells, Hdac1, Suz12, Hdac3, Rnf8, Uimc1, Irf4, Hat1, Myst2, Myst3, Sirt1, Eya3	0.482057
Cluster.Up	GOTERM_BP_FAT	GO:0022027~interkinetic nuclear migration	3	0.209351	0.0454764	Cep120, Tacc3, Hhex	0.484489
Cluster.Up	GOTERM_BP_FAT	GO:0045348~positive regulation of MHC class II biosynthetic process	3	0.209351	0.0454764	Ciita, Ifng, Tlr4	0.484489
Cluster.Up	KEGG_PATHWAY	mmu04130:SNARE interactions in vesicular transport	7	0.488486	0.0475593	Stx17, Bet1, Gosr1, Stx12, Snap29, Vamp4, Vamp7	0.277833
Cluster.Up	GOTERM_BP_FAT	GO:0002449~lymphocyte mediated immunity	11	0.76762	0.0475636	Myd88, Prkcd, Swap70, Nbn, Prdx1, Mlh1, Cr2, Icosl, Igh, Ighm, Cebpg	0.498408
Cluster.Up	GOTERM_BP_FAT	GO:0006119~oxidative phosphorylation	9	0.628053	0.0480614	Atp6v1h, Atp5l, Ndufs1, Dld, Uqcr10, Uqcr11, Atp6v0a1, Ndufc2, Atp6v0d1	0.500218
Cluster.Up	GOTERM_BP_FAT	GO:0046777~protein amino acid autophosphorylation	10	0.697837	0.0482124	Flt3, Eif2ak2, Mob1b, Eif2s1, Vrk1, Lrrk2, Camk2d, Eif2ak1, Syk, Lyn	0.499453
Cluster.Up	GOTERM_BP_FAT	GO:0016567~protein ubiquitination	10	0.697837	0.0482124	Fbxw7, Traf7, G2e3, Herc6, Rnf41, Suz12, Gspt1, Rnf8, Ube4a, Rbx1	0.499453
Cluster.Up	GOTERM_BP_FAT	GO:0042440~pigment metabolic process	7	0.488486	0.0485995	Idi1, Cpox, Hprt, Cyb5r4, Ireb2, Ppat, Myo5a	0.500426
Cluster.Up	GOTERM_BP_FAT	GO:0000375~RNA splicing, via transesterification reactions	7	0.488486	0.0485995	Prpf31, Gemin6, Lsm2, Celf1, Smn1, Sf3a1, Srsf10	0.500426
Cluster.Up	GOTERM_BP_FAT	GO:0000398~nuclear mRNA splicing, via spliceosome	7	0.488486	0.0485995	Prpf31, Gemin6, Lsm2, Celf1, Smn1, Sf3a1, Srsf10	0.500426
Cluster.Up	GOTERM_BP_FAT	GO:0000377~RNA splicing, via transesterification reactions with bulged adenosine as nucleophile	7	0.488486	0.0485995	Prpf31, Gemin6, Lsm2, Celf1, Smn1, Sf3a1, Srsf10	0.500426
Cluster.Up	GOTERM_BP_FAT	GO:0022904~respiratory electron transport chain	6	0.418702	0.0486608	Ndufs1, Dld, Uqcr10, Uqcr11, Ndufc2, Ndufa5	0.499016
Cluster.Up	KEGG_PATHWAY	mmu00230:Purine metabolism	18	1.25611	0.0488302	Rrm2b, Polr2l, Nt5c3, Pnp, Atic, Pold1, Ppat, Polr2f, Pola2, Pola1, Nme7, Hprt, Prim1, Enpp1, Polr3g, Polr3k, Nudt5, Ak2	0.27498
Cluster.Down	GOTERM_BP_FAT	GO:0007155~cell adhesion	75	5.21921	2.84761e-09	Fgf4, Otog, Cdh4, Ctnnd2, Cdh24, Cldn19, Col27a1, Nell1, Nfasc, Cldn12, Col14a1, Col15a1, Sdk1, Ptk7, Vwf, Vtn, Ddr1, Src, Igsf11, Hapln2, Igfbp7, Lamc3, Igsf5, Zan, Pcdh8, Col18a1, Cyr61, Amigo1, Col19a1, Col2a1, Cadm1, Gp9, Col4a3, Cldn18, Pkp1, Pvrl3, Ttyh1, Pcdhb11, Rapgef1, Celsr2, Sox9, Cdh11, Col6a6, Sspo, Lama5, Cdhr1, Ctgf, Cldn14, Fbln7, Col5a1, Lamb1, Zyx, Sorbs1, Itgad, Muc4, Col9a1, …	7.33541e-06
Cluster.Down	GOTERM_BP_FAT	GO:0022610~biological adhesion	75	5.21921	3.12883e-09	Fgf4, Otog, Cdh4, Ctnnd2, Cdh24, Cldn19, Col27a1, Nell1, Nfasc, Cldn12, Col14a1, Col15a1, Sdk1, Ptk7, Vwf, Vtn, Ddr1, Src, Igsf11, Hapln2, Igfbp7, Lamc3, Igsf5, Zan, Pcdh8, Col18a1, Cyr61, Amigo1, Col19a1, Col2a1, Cadm1, Gp9, Col4a3, Cldn18, Pkp1, Pvrl3, Ttyh1, Pcdhb11, Rapgef1, Celsr2, Sox9, Cdh11, Col6a6, Sspo, Lama5, Cdhr1, Ctgf, Cldn14, Fbln7, Col5a1, Lamb1, Zyx, Sorbs1, Itgad, Muc4, Col9a1, …	4.02993e-06
Cluster.Down	GOTERM_BP_FAT	GO:0060429~epithelium development	38	2.6444	1.29303e-05	Lama5, Kcne1, Tfcp2l1, Rarg, Jag1, Bmp4, Vegfc, Aldh1a3, Nkx2-1, Id1, Evpl, Ptk7, Dlx5, Pax2, Sprr2d, Ddr1, Src, Sprr1b, Tgif1, Pax6, Sprr2a1, Fras1, Hoxb13, Sprr1a, Plxnd1, Grem1, Lama1, Foxn1, Pcdh8, Fgfr3, Col18a1, Tgm3, Pgf, Hoxd13, Shank3, Sox9, Crb3, Pspn	0.0110415
Cluster.Down	KEGG_PATHWAY	mmu04510:Focal adhesion	28	1.9485	1.61262e-05	Lama5, Col5a1, Lamb1, Zyx, Vegfc, Egf, Vwf, Ccnd3, Vtn, Src, Itgb4, Lamc3, Pdgfb, Lama1, Lama2, Pdgfa, Col1a2, Col1a1, Pik3r5, Col4a1, Myl7, Col2a1, Col4a4, Pgf, Parvb, Gm6375, Rapgef1, Col6a6	0.00219077
Cluster.Down	GOTERM_BP_FAT	GO:0007167~enzyme linked receptor protein signaling pathway	37	2.57481	3.59755e-05	Ctgf, Fgf4, Ephb1, Sorbs1, Tab1, Bmp4, Vegfc, Smad6, Egf, Ltbp3, Gfra3, Id1, Ptk7, Ddr1, Src, Fgf21, Tgfbr3, Pdgfb, Pdgfa, Ptprn, Fgfr3, Lrp4, Fgfr1, Fgf1, Ltk, Kit, Tob1, Bmp8b, Tgfa, Ntrk2, Ins2, Gng7, Dok2, Syngap1, Rapgef1, Epha10, Jak3	0.0229023
Cluster.Down	GOTERM_BP_FAT	GO:0030182~neuron differentiation	48	3.34029	4.90104e-05	Cdh4, Jag1, Bmp4, Nfasc, Nkx2-1, Arx, Gfra3, Fezf2, Dlx5, Atp2b2, Pax6, Pax7, Gfi1, Ihh, Ntn4, Pitx3, Prrxl1, Whrn, Fgfr3, Fgfr1, Amigo1, Slitrk5, Dfna5, Phgdh, Ctf1, Ntrk2, Bdnf, Th, Igsf9, Lamb1, Ephb1, Isl1, Olig1, Nrl, Efna5, Lhx4, Ntng2, Lhx6, Gm6756, Grin3a, Cabp4, Ntf5, Edn3, Emx1, Gsx1, Lmx1a, Syngap1, Dbx1, Cxcl12	0.0249346
Cluster.Down	KEGG_PATHWAY	mmu04512:ECM-receptor interaction	16	1.11343	5.34549e-05	Lama5, Col1a2, Col5a1, Col1a1, Lamb1, Col4a1, Col2a1, Col4a4, Gp9, Vwf, Vtn, Itgb4, Lamc3, Lama1, Lama2, Col6a6	0.00362843
Cluster.Down	GOTERM_BP_FAT	GO:0007423~sensory organ development	35	2.43563	5.5108e-05	Zic1, Rarg, Ephb1, Nrl, Jag1, Bmp4, Aldh1a3, Dlx5, Tmie, Pax2, Tgif2, Ddr1, Nkx2-5, Atp2b2, Tgif1, Pax6, Hoxc13, Gfi1, Cabp4, Whrn, Fgfr3, Crygf, Ntf5, Fgfr1, Crygb, Col2a1, Crybb2, Dfna5, Nhs, Bdnf, Ntrk2, Th, Myo15, Pvrl3, Fzr1	0.0233826
Cluster.Down	GOTERM_BP_FAT	GO:0021983~pituitary gland development	10	0.695894	5.92128e-05	Tbx19, Pax6, Isl1, Bmp4, Gli1, Ghrh, Ghrhr, Nkx2-1, Gsx1, Slc6a3	0.0215553
Cluster.Down	GOTERM_BP_FAT	GO:0008016~regulation of heart contraction	13	0.904662	6.19751e-05	Adrb1, Cacna1g, Fkbp1b, Epas1, Ryr2, Adra1a, Tnnt2, Csrp3, Chrna7, Hrc, Nkx2-5, Th, Hdac4	0.0197588
Cluster.Down	GOTERM_BP_FAT	GO:0048732~gland development	29	2.01809	7.00247e-05	Lama5, Tfcp2l1, Rarg, Isl1, Bmp4, Nkx2-1, Egf, Ddr1, Nkx2-5, Src, Atp2b2, Pax6, Hoxb13, Plxnd1, Pdgfb, Lama1, Slc6a3, Apoa1, Fgfr1, Bsx, Gli1, Gsx1, Tgfa, Tbx19, Hoxd13, Hoxd3, Ghrh, Ghrhr, Sox9	0.0198438
Cluster.Down	GOTERM_BP_FAT	GO:0007389~pattern specification process	37	2.57481	8.32726e-05	Grhl3, Zic1, Arc, Cfc1, Cdx1, Rarg, Ripply2, Frat1, Bmp4, Lrp5, Nkx2-1, Irx3, Hoxa4, Tgif1, Pax6, Hoxc6, Pax7, Hoxc13, Mdfi, Hoxc4, Ihh, Ttn, Plxnd1, Grem1, Meox1, Pofut1, Pcdh8, Lrp4, Ntf5, Gli1, Emx1, Hoxd13, Hoxd3, Syngap1, Celsr2, Cxcl12, Dbx1	0.0212235
Cluster.Down	GOTERM_BP_FAT	GO:0021536~diencephalon development	11	0.765484	0.000110211	Tbx19, Pax6, Isl1, Bmp4, Gli1, Ghrh, Ghrhr, Arx, Nkx2-1, Gsx1, Slc6a3	0.0254806
Cluster.Down	GOTERM_BP_FAT	GO:0051216~cartilage development	16	1.11343	0.00012239	Fgf4, Ctgf, Col1a1, Rarg, Fgfr3, Chrdl2, Fgfr1, Bmp4, Col9a1, Col2a1, Bmp8b, Pax7, Hoxd3, Sox6, Hoxc4, Sox9	0.0259325
Cluster.Down	GOTERM_BP_FAT	GO:0003002~regionalization	30	2.08768	0.000124353	Arc, Cdx1, Cfc1, Rarg, Ripply2, Bmp4, Lrp5, Nkx2-1, Irx3, Hoxa4, Tgif1, Pax6, Hoxc6, Pax7, Hoxc13, Hoxc4, Mdfi, Ttn, Grem1, Meox1, Pofut1, Pcdh8, Lrp4, Ntf5, Gli1, Emx1, Hoxd13, Hoxd3, Celsr2, Dbx1	0.0243415
Cluster.Down	GOTERM_BP_FAT	GO:0007267~cell-cell signaling	37	2.57481	0.000125679	Unc13b, Lin7b, Stx4a, Bmp4, Chrm1, Nkx2-1, Dlgap1, Stx1a, Grm2, P2rx3, Chrna7, Chrnb4, Ihh, Wnt6, Grem1, Syt1, Pdgfa, Dlgap3, Rph3a, P2rx2, Fkbp1b, Fgfr1, Fgf1, Gjc2, Pdyn, Gli1, Cartpt, Egr3, Sall1, Dhh, Smpd3, Bdnf, Ntrk2, Th, Syngap1, Ghrh, Ghrhr	0.0228611
Cluster.Down	GOTERM_BP_FAT	GO:0007166~cell surface receptor linked signal transduction	204	14.1962	0.000166597	Fgf4, Olfr1395, Olfr61, Adamts2, Olfr91, Gfra3, Src, Fgf21, Hey1, Olfr218, Fzd9, Fgfr3, Fgfr1, Olfr54, Ntsr2, Vmn1r50, Olfr1411, Adam15, Ntrk2, Olfr538, Rapgef1, Tab1, Frat1, Gpr133, Gpr27, Prokr2, Taar7b, Nmur1, Tgfbr3, Pcsk1n, Olfr424, Itgb4, Olfr512, Nmbr, Olfr704, Htr1b, Olfr707, Fgf1, Olfr1270, Olfr8, Tgfa, Olfr569, Olfr402, Apln, Olfr411, Olfr398, Syngap1, Bai2, Rgs5, Htr1f, Olfr617, Porcn,…	0.0282071
Cluster.Down	GOTERM_BP_FAT	GO:0055117~regulation of cardiac muscle contraction	5	0.347947	0.000235869	Cacna1g, Nkx2-5, Fkbp1b, Ryr2, Hdac4	0.0372672
Cluster.Down	GOTERM_BP_FAT	GO:0044057~regulation of system process	28	1.9485	0.000243025	Cacna1g, Adrb1, Ctnnd2, Epas1, Ryr2, Tnnt2, Grm2, Stx1a, P2rx3, Csrp3, Nfkbil1, Chrna7, Hrc, Nkx2-5, Cspg5, Atp2b2, Chrnb4, Hdac4, Lama2, Apoa1, Fkbp1b, Edn3, Cartpt, Adra1a, Bdnf, Ntrk2, Th, Syngap1	0.03616
Cluster.Down	GOTERM_BP_FAT	GO:0048666~neuron development	36	2.50522	0.000305607	Cdh4, Lamb1, Ephb1, Isl1, Nrl, Efna5, Lhx4, Arx, Nkx2-1, Nfasc, Gfra3, Fezf2, Dlx5, Ntng2, Atp2b2, Pax6, Lhx6, Gm6756, Grin3a, Ihh, Ntn4, Pitx3, Prrxl1, Cabp4, Whrn, Fgfr1, Amigo1, Slitrk5, Phgdh, Ctf1, Lmx1a, Bdnf, Ntrk2, Th, Igsf9, Syngap1, Cxcl12	0.0427995
Cluster.Down	GOTERM_BP_FAT	GO:0008544~epidermis development	20	1.39179	0.000420961	Lama5, Grhl3, Col5a1, Col1a1, Lrp4, Ntf5, Adamts2, Tgm3, Evpl, Sprr2d, Sprr1b, Pax6, Sprr2a1, Fras1, Hoxc13, Rela, Sprr1a, Sox9, Foxn1, Pdgfa	0.0554867
Cluster.Down	GOTERM_BP_FAT	GO:0002009~morphogenesis of an epithelium	24	1.67015	0.00078819	Lama5, Pcdh8, Rarg, Fgfr3, Jag1, Bmp4, Vegfc, Aldh1a3, Pgf, Ptk7, Pax2, Ddr1, Src, Tgif1, Hoxd13, Fras1, Shank3, Hoxb13, Plxnd1, Grem1, Lama1, Sox9, Pspn, Crb3	0.096572
Cluster.Down	GOTERM_BP_FAT	GO:0001944~vasculature development	31	2.15727	0.000794857	Ctgf, Col5a1, Apob, Vegfc, Epas1, Bmp4, Id1, Nkx2-5, Tgfbr3, Hey1, Ihh, Plxnd1, Gja4, Pdgfa, Pofut1, Col1a1, Col18a1, Myo18b, Cyr61, Fgf1, Fgfr1, Ang, Esx1, Vash1, Klf5, Plcd3, Pgf, Tgfa, Ntrk2, Rapgef1, Cxcl12	0.0929351
Cluster.Down	GOTERM_BP_FAT	GO:0007398~ectoderm development	20	1.39179	0.000919597	Lama5, Grhl3, Col5a1, Col1a1, Lrp4, Ntf5, Adamts2, Tgm3, Evpl, Sprr2d, Sprr1b, Pax6, Sprr2a1, Fras1, Hoxc13, Rela, Sprr1a, Sox9, Foxn1, Pdgfa	0.102126
Cluster.Down	GOTERM_BP_FAT	GO:0030855~epithelial cell differentiation	19	1.3222	0.00093341	Kcne1, Tfcp2l1, Col18a1, Nkx2-1, Id1, Tgm3, Ptk7, Evpl, Dlx5, Sprr2d, Pax2, Sprr1b, Pax6, Sprr2a1, Hoxb13, Sprr1a, Lama1, Foxn1, Crb3	0.0993069
Cluster.Down	GOTERM_BP_FAT	GO:0046889~positive regulation of lipid biosynthetic process	5	0.347947	0.000990679	Sec14l2, Sorbs1, Abcg4, Hnf4a, Abcg1	0.100922
Cluster.Down	GOTERM_BP_FAT	GO:0001568~blood vessel development	30	2.08768	0.00112239	Ctgf, Col5a1, Apob, Vegfc, Epas1, Bmp4, Nkx2-5, Tgfbr3, Hey1, Ihh, Plxnd1, Gja4, Pdgfa, Pofut1, Col1a1, Col18a1, Myo18b, Cyr61, Fgf1, Fgfr1, Ang, Esx1, Vash1, Klf5, Plcd3, Pgf, Tgfa, Ntrk2, Rapgef1, Cxcl12	0.109272
Cluster.Down	GOTERM_BP_FAT	GO:0001763~morphogenesis of a branching structure	19	1.3222	0.0011295	Lama5, Ctnnd2, Fgfr1, Bmp4, Egf, Pgf, Pax2, Ddr1, Src, Hoxd13, Ihh, Hoxb13, Plxnd1, Grem1, Pdgfb, Cxcl12, Lama1, Sox9, Pspn	0.10593
Cluster.Down	GOTERM_BP_FAT	GO:0045165~cell fate commitment	21	1.46138	0.00126767	Ntf5, Fgf1, Olig1, Fgfr1, Isl1, Bmp4, Nkx2-1, Gsx1, Tcf3, Pax2, 5830411N06Rik, Sall1, Tbx19, Pax6, Pax7, Gfi1, Lhx6, Sox6, Myod1, Dbx1, Sox9	0.113985
Cluster.Down	GOTERM_BP_FAT	GO:0032989~cellular component morphogenesis	39	2.71399	0.00127037	Lama5, Tfcp2l1, Cdh4, Ephb1, Isl1, Efna5, Lhx4, Upk3a, Arx, Nkx2-1, Nfasc, Fezf2, Vpreb2, Gfra3, Tnnt2, Id1, Ptk7, Dlx5, Pax2, Ntng2, Atp2b2, Pax6, Sox6, Ttn, Lama1, Prrxl1, Cabp4, Col18a1, Amigo1, Crygb, Pmp22, Slitrk5, Lmx1a, Bdnf, Xirp1, Gm6375, Cxcl12, Sox9, Crb3	0.110369
Cluster.Down	GOTERM_BP_FAT	GO:0030030~cell projection organization	36	2.50522	0.00154023	Lama5, Cdh4, Lamb1, Ephb1, Isl1, Efna5, Lhx4, Arx, Nkx2-1, Nfasc, Fezf2, Gfra3, Dlx5, Ntng2, Atp2b2, Pax6, Itgb4, Gm6756, Grin3a, Pdgfb, Pdgfa, Prrxl1, Baiap2l2, Whrn, Crocc, Fgfr1, Amigo1, Klf5, Slitrk5, Phgdh, Lmx1a, Bdnf, Lpar1, Igsf9, Ttyh1, Syngap1, Cxcl12	0.12796
Cluster.Down	GOTERM_BP_FAT	GO:0042490~mechanoreceptor differentiation	9	0.626305	0.00178406	Whrn, Atp2b2, Ntrk2, Bdnf, Fgfr3, Gfi1, Ntf5, Jag1, Dfna5	0.142152
Cluster.Down	GOTERM_BP_FAT	GO:0051781~positive regulation of cell division	9	0.626305	0.00178406	Tgfa, Fgf4, Gkn1, Fgf1, Btc, Vegfc, Pdgfb, Pgf, Pdgfa	0.142152
Cluster.Down	GOTERM_BP_FAT	GO:0035295~tube development	31	2.15727	0.00190078	Lama5, Ctgf, Cfc1, Tab1, Adamts2, Epas1, Bmp4, Nkx2-1, Egf, Id1, Ptk7, Pax2, Ddr1, Nkx2-5, Src, Tgif1, Ihh, Plxnd1, Grem1, Lama1, Pdgfa, Fgf1, Fgfr1, Gli1, Pgf, Sall1, Bdnf, Shank3, Sftpd, Cxcl12, Pspn	0.146235
Cluster.Down	GOTERM_BP_FAT	GO:0035270~endocrine system development	13	0.904662	0.00211156	Apoa1, Isl1, Bmp4, Gli1, Nkx2-1, Gsx1, Tbx19, Nkx2-5, Pax6, Hoxd3, Ghrh, Ghrhr, Slc6a3	0.15647
Cluster.Down	GOTERM_BP_FAT	GO:0046890~regulation of lipid biosynthetic process	7	0.487126	0.00220442	Sec14l2, Dhh, Sorbs1, Abcg4, Apob, Hnf4a, Abcg1	0.158247
Cluster.Down	GOTERM_BP_FAT	GO:0001525~angiogenesis	19	1.3222	0.00230176	Ctgf, Pofut1, Col18a1, Cyr61, Fgfr1, Fgf1, Ang, Vegfc, Vash1, Epas1, Klf5, Bmp4, Plcd3, Pgf, Tgfa, Ihh, Plxnd1, Cxcl12, Pdgfa	0.160201
Cluster.Down	GOTERM_BP_FAT	GO:0000904~cell morphogenesis involved in differentiation	26	1.80932	0.00265701	Cdh4, Ephb1, Isl1, Efna5, Lhx4, Nfasc, Nkx2-1, Arx, Gfra3, Fezf2, Id1, Dlx5, Pax2, Ntng2, Atp2b2, Pax6, Prrxl1, Cabp4, Col18a1, Crygb, Amigo1, Slitrk5, Lmx1a, Bdnf, Sox9, Cxcl12	0.177836
Cluster.Down	GOTERM_BP_FAT	GO:0006942~regulation of striated muscle contraction	5	0.347947	0.00267624	Cacna1g, Nkx2-5, Fkbp1b, Ryr2, Hdac4	0.174492
Cluster.Down	GOTERM_BP_FAT	GO:0002027~regulation of heart rate	6	0.417537	0.00269705	Chrna7, Cacna1g, Adrb1, Fkbp1b, Epas1, Adra1a	0.171407
Cluster.Down	GOTERM_BP_FAT	GO:0022612~gland morphogenesis	14	0.974252	0.0027813	Lama5, Rarg, Fgfr1, Bsx, Bmp4, Ddr1, Src, Pax6, Hoxd13, Hoxb13, Plxnd1, Pdgfb, Lama1, Sox9	0.172053
Cluster.Down	GOTERM_BP_FAT	GO:0007169~transmembrane receptor protein tyrosine kinase signaling pathway	24	1.67015	0.0031619	Ctgf, Fgf4, Fgfr3, Ephb1, Lrp4, Fgf1, Sorbs1, Fgfr1, Ltk, Vegfc, Kit, Egf, Gfra3, Ptk7, Tgfa, Ddr1, Src, Ntrk2, Fgf21, Ins2, Dok2, Syngap1, Rapgef1, Epha10	0.18875
Cluster.Down	GOTERM_BP_FAT	GO:0000902~cell morphogenesis	34	2.36604	0.00318528	Lama5, Tfcp2l1, Cdh4, Ephb1, Isl1, Efna5, Lhx4, Upk3a, Nkx2-1, Nfasc, Arx, Gfra3, Vpreb2, Fezf2, Id1, Ptk7, Dlx5, Pax2, Ntng2, Atp2b2, Pax6, Sox6, Lama1, Prrxl1, Cabp4, Col18a1, Amigo1, Crygb, Slitrk5, Lmx1a, Bdnf, Cxcl12, Sox9, Crb3	0.185727
Cluster.Down	GOTERM_BP_FAT	GO:0051302~regulation of cell division	9	0.626305	0.00360496	Tgfa, Fgf4, Gkn1, Fgf1, Btc, Vegfc, Pdgfb, Pgf, Pdgfa	0.203005
Cluster.Down	GOTERM_BP_FAT	GO:0001656~metanephros development	11	0.765484	0.00375679	Pax2, Lama5, Sall1, Bdnf, Fgfr1, Bmp4, Grem1, Irx1, Pgf, Pspn, Irx3	0.206142
Cluster.Down	GOTERM_BP_FAT	GO:0042127~regulation of cell proliferation	52	3.61865	0.00388868	Fgf4, Rarg, Bmp4, Arx, Mafg, Dlx5, Ddr1, Myo16, Nkx2-5, Fgf21, Pax6, Ihh, Hdac4, St8sia1, Fgfr3, Col18a1, Fgfr1, Ang, Btc, Klf5, Gli1, Plcd3, Tcf3, Gkn1, Hoxd13, Bdnf, Sox9, Mmp7, Lama5, Tff1, Vegfc, Egf, Nfkbil1, Tgif1, Tgfbr3, Hnf4a, Tnfsf13b, Pdgfb, Pdgfa, Fgf1, Il20rb, Kit, Vash1, Edn3, Fntb, Tgfa, Tbx19, Xirp1, Osr2, Ghrh, Ghrhr, Prrt1	0.208174
Cluster.Down	GOTERM_BP_FAT	GO:0007411~axon guidance	15	1.04384	0.00414321	Prrxl1, Cdh4, Ephb1, Isl1, Efna5, Lhx4, Arx, Nkx2-1, Nfasc, Fezf2, Gfra3, Lmx1a, Bdnf, Pax6, Cxcl12	0.215783
Cluster.Down	GOTERM_BP_FAT	GO:0007218~neuropeptide signaling pathway	13	0.904662	0.00418479	Gpr112, Npy, Ucn3, Pdyn, Gpr133, Cartpt, Nmur1, Pcsk1n, Lphn2, Tac2, Bai2, Pth2, Celsr2	0.213418
Cluster.Down	GOTERM_BP_FAT	GO:0048839~inner ear development	14	0.974252	0.00420647	Zic1, Whrn, Fgfr3, Fgfr1, Jag1, Col2a1, Dfna5, Dlx5, Pax2, Tmie, Atp2b2, Bdnf, Gfi1, Myo15	0.210266
Cluster.Down	GOTERM_BP_FAT	GO:0048514~blood vessel morphogenesis	24	1.67015	0.00464255	Ctgf, Pofut1, Col18a1, Myo18b, Cyr61, Fgfr1, Fgf1, Ang, Apob, Vegfc, Vash1, Epas1, Klf5, Bmp4, Plcd3, Pgf, Tgfa, Nkx2-5, Ntrk2, Hey1, Ihh, Plxnd1, Cxcl12, Pdgfa	0.225117
Cluster.Down	GOTERM_BP_FAT	GO:0001657~ureteric bud development	9	0.626305	0.00493512	Pax2, Lama5, Sall1, Bdnf, Fgfr1, Bmp4, Grem1, Pgf, Pspn	0.233183
Cluster.Down	KEGG_PATHWAY	mmu05414:Dilated cardiomyopathy	13	0.904662	0.00550915	Adcy1, Adrb1, Cacng5, Myl3, Ryr2, Tnnt2, Adcy9, Itgb4, Cacng2, Gm6375, Ttn, Sgca, Lama2	0.221541
Cluster.Down	GOTERM_BP_FAT	GO:0008284~positive regulation of cell proliferation	31	2.15727	0.00561901	Fgf4, Vegfc, Egf, Dlx5, Nkx2-5, Fgf21, Pax6, Tgif1, Ihh, Tnfsf13b, Pdgfb, Pdgfa, St8sia1, Fgfr3, Col18a1, Fgf1, Fgfr1, Ang, Btc, Gli1, Kit, Klf5, Edn3, Fntb, Tcf3, Tgfa, Gkn1, Osr2, Ghrh, Ghrhr, Prrt1	0.256385
Cluster.Down	GOTERM_BP_FAT	GO:0006833~water transport	5	0.347947	0.00568334	Aqp3, Aqp2, Aqp5, Upk3a, Aqp7	0.254456
Cluster.Down	GOTERM_BP_FAT	GO:0042044~fluid transport	5	0.347947	0.00568334	Aqp3, Aqp2, Aqp5, Upk3a, Aqp7	0.254456
Cluster.Down	GOTERM_BP_FAT	GO:0048598~embryonic morphogenesis	37	2.57481	0.00596885	Zic1, Fgf4, Lama5, Cfc1, Rarg, Bmp4, Vegfc, Lrp5, Aldh1a3, Dlx5, Ptk7, Tmie, Pax2, Hoxa4, Atp2b2, Tgif1, Gfi1, Nat8, Hoxc4, Mdfi, Ihh, Grem1, Sall4, Pcdh8, Lrp4, Cyr61, Fgfr1, Esx1, Gli1, Ski, Col2a1, Hoxd13, Hoxd3, Th, Myo15, Shank3, Osr2	0.260949
Cluster.Down	GOTERM_BP_FAT	GO:0048729~tissue morphogenesis	27	1.87891	0.00617813	Lama5, Tnni1, Rarg, Jag1, Vegfc, Bmp4, Aldh1a3, Tnnt2, Ptk7, Pax2, Ddr1, Src, Tgif1, Tgfbr3, Fras1, Hoxb13, Plxnd1, Grem1, Lama1, Pcdh8, Fgfr3, Pgf, Hoxd13, Shank3, Sox9, Crb3, Pspn	0.264352
Cluster.Down	GOTERM_BP_FAT	GO:0060541~respiratory system development	17	1.18302	0.00627363	Lama5, Ctgf, Cfc1, Rarg, Fgf1, Fgfr1, Tab1, Epas1, Adamts2, Bmp4, Gli1, Aldh1a3, Nkx2-1, Id1, Sftpd, Lama1, Pdgfa	0.263527
Cluster.Down	GOTERM_BP_FAT	GO:0006811~ion transport	64	4.45372	0.00684719	Fxyd6, Slc22a8, Slc4a3, Kcne1, Cacna1g, Atp6v0a4, Slc39a4, Fxyd3, Ryr2, Steap2, Slc4a1, Mlc1, Atp2b2, Trpm3, Kcnmb2, Chrnb4, Cacng2, Kcnh4, Kcnh6, Atp4b, Slc26a9, Slc30a3, P2rx2, Cacng5, Kcnq2, Kcns1, Ttyh1, Kcnd3, Slc12a8, Slc22a1, Nalcn, Cnnm3, Kcns3, Slc39a3, Slc39a5, Cnnm2, P2rx6, Abcc8, Kcna3, Kcnk1, Kcnmb4, Fxyd7, P2rx3, Chrna7, Slc39a13, Grin3a, Htr3b, Steap3, Chrng, Accn4, Slc5a8, Slc5a5,…	0.279464
Cluster.Down	GOTERM_BP_FAT	GO:0043583~ear development	15	1.04384	0.00706215	Zic1, Whrn, Fgfr3, Fgfr1, Jag1, Col2a1, Dfna5, Dlx5, Pax2, Tmie, Ddr1, Atp2b2, Bdnf, Gfi1, Myo15	0.282469
Cluster.Down	GOTERM_BP_FAT	GO:0045596~negative regulation of cell differentiation	22	1.53097	0.00716119	Fgf4, Ccdc85b, Isl1, Jag1, Twist2, Bmp4, Cartpt, Tob1, Acad11, Irx3, Lmx1a, Bdnf, Pax6, Tgfbr3, Gfi1, Ihh, Syngap1, Il4ra, Piwil2, Sox9, Hdac4, Abcg1	0.281507
Cluster.Down	GOTERM_BP_FAT	GO:0031175~neuron projection development	25	1.73974	0.00756572	Cdh4, Lamb1, Ephb1, Isl1, Efna5, Lhx4, Nkx2-1, Nfasc, Arx, Gfra3, Fezf2, Dlx5, Ntng2, Pax6, Gm6756, Grin3a, Prrxl1, Fgfr1, Amigo1, Slitrk5, Phgdh, Lmx1a, Bdnf, Igsf9, Syngap1, Cxcl12	0.290516
Cluster.Down	GOTERM_BP_FAT	GO:0003001~generation of a signal involved in cell-cell signaling	13	0.904662	0.00764262	Unc13b, Rph3a, Fkbp1b, Lin7b, Stx4a, Stx1a, Grm2, Smpd3, Bdnf, Ntrk2, Ghrh, Ghrhr, Syt1	0.288757
Cluster.Down	GOTERM_BP_FAT	GO:0043062~extracellular structure organization	19	1.3222	0.00773389	Col5a1, 2300002M23Rik, Col18a1, Lrp4, P2rx2, Cyr61, Adamts2, Col19a1, Col2a1, Nfasc, Cadm1, Ky, Vtn, Atp2b2, Drp2, Muc5ac, Cacng2, Eln, Adamts20	0.287505
Cluster.Down	GOTERM_BP_FAT	GO:0048562~embryonic organ morphogenesis	20	1.39179	0.00808832	Zic1, Rarg, Fgfr1, Gli1, Bmp4, Aldh1a3, Col2a1, Dlx5, Tmie, Pax2, Hoxa4, Atp2b2, Hoxd3, Th, Gfi1, Hoxc4, Mdfi, Myo15, Osr2, Ihh	0.294374
Cluster.Down	GOTERM_BP_FAT	GO:0042692~muscle cell differentiation	16	1.11343	0.00846152	Myo18b, Lrp4, P2rx2, Bmp4, Tnnt2, Ky, Nkx2-5, Xirp1, Cacng2, Neo1, Sox6, Gm6375, Ttn, Myod1, Dyrk1b, Sox15	0.301518
Cluster.Down	GOTERM_BP_FAT	GO:0030817~regulation of cAMP biosynthetic process	11	0.765484	0.00857742	Adcy1, Htr1b, Npr3, Adrb1, Adcy9, Rln3, Avp, Ucn3, Gng7, Ghrh, Ghrhr	0.300868
Cluster.Down	GOTERM_BP_FAT	GO:0046903~secretion	25	1.73974	0.00890832	Unc13b, Sytl1, Guca2b, Lin7b, Stx4a, Cplx2, Grm2, Steap2, Stx1a, Chrnb4, Rims4, Steap3, Tnfsf13b, Syt1, Rph3a, Syt6, Fkbp1b, Rph3al, Amn, Smpd3, Bdnf, Ntrk2, Avp, Ghrh, Ghrhr	0.306416
Cluster.Down	GOTERM_BP_FAT	GO:0045597~positive regulation of cell differentiation	21	1.46138	0.0094587	Cdh4, Fgfr3, Jag1, Amigo1, Vegfc, Bmp4, Dlx5, Irx3, Tgif2, Nkx2-5, Bdnf, Tgif1, Pax6, Hoxd3, Gfi1, Pax4, Ihh, Ets1, Il4ra, Plxnb1, Adamts20	0.317863
Cluster.Down	GOTERM_BP_FAT	GO:0050877~neurological system process	133	9.25539	0.00953432	Olfr1395, Ctnnd2, Olfr632, Otog, Olfr965, Olfr61, Stx4a, Chrm1, Olfr1370, Olfr91, Igdcc3, Gprc5c, Olfr380, Stx1a, Tmie, Atp2b2, Olfr315, Chrnb4, Olfr765, Olfr218, Fzd9, Prrxl1, Olfr1425, Tas2r143, Tub, Otos, Olfr169, Whrn, Olfr54, Olfr1029, Vmn1r50, Amigo1, Olfr1411, Dfna5, Olfr711, Olfr810, Olfr1427, Th, Olfr538, Myo15, Cdhr1, Olfr139, Olfr1431, Dlgap1, Kcnmb4, Olfr95, Chrna7, Olfr424, Olfr512, …	0.31591
Cluster.Down	GOTERM_BP_FAT	GO:0048663~neuron fate commitment	9	0.626305	0.00989042	Pax6, Pax7, Isl1, Lhx6, Olig1, Bmp4, Nkx2-1, Gsx1, Dbx1	0.321552
Cluster.Down	GOTERM_BP_FAT	GO:0008037~cell recognition	9	0.626305	0.00989042	Hist1h1t, Bdnf, Zp2, Spaca3, Amigo1, Fezf2, Cadm1, Zan, Zpbp	0.321552
Cluster.Down	GOTERM_BP_FAT	GO:0001501~skeletal system development	30	2.08768	0.0105081	Zic1, Fgf4, Ctgf, Rarg, Chrdl2, Ripply2, Sp7, Bmp4, Col9a1, Ltbp3, Olfr95, Hoxa4, Hoxc6, Pax7, Hoxc4, Mdfi, Sox6, Ihh, Hdac4, Col1a1, Fgfr3, Fgfr1, Col2a1, Dlk1, Bmp8b, Hoxd13, Hoxd3, Osr2, Sox9, H2-M5	0.333791
Cluster.Down	GOTERM_BP_FAT	GO:0030814~regulation of cAMP metabolic process	11	0.765484	0.010582	Adcy1, Htr1b, Npr3, Adrb1, Adcy9, Rln3, Avp, Ucn3, Gng7, Ghrh, Ghrhr	0.331693
Cluster.Down	GOTERM_BP_FAT	GO:0019226~transmission of nerve impulse	25	1.73974	0.0115729	Unc13b, Cldn19, Lin7b, Stx4a, Chrm1, Kcnmb4, Dlgap1, Grm2, Stx1a, P2rx3, Chrna7, Chrnb4, Cacng2, Mbp, Syt1, Rph3a, P2rx2, Fkbp1b, Pdyn, Amigo1, Cartpt, Pmp22, Egr3, Th, Syngap1	0.352459
Cluster.Down	GOTERM_BP_FAT	GO:0009891~positive regulation of biosynthetic process	51	3.54906	0.0116423	Rarg, Ebf2, Abcg4, Bmp4, Epas1, Nkx2-1, Klf15, Tfap2e, Pax2, Aym1, Nkx2-5, Pax6, Sox6, Ihh, Rela, Tead1, Sox15, Hdac4, Meox1, Bsx, Ablim2, Klf5, Gli1, Tcf3, Hoxd13, Rln3, Avp, Calcoco1, Sox9, Grhl3, Cdx1, Sorbs1, Isl1, Nrl, Cited4, Sec14l2, Dyrk2, Ets1, Hnf4a, Myod1, Piwil2, Lin28a, Abcg1, Sall4, Tef, Gsx1, Fntb, Tbx19, Il9, Ghrh, Jak3	0.350108
Cluster.Down	GOTERM_BP_FAT	GO:0030900~forebrain development	20	1.39179	0.011759	Fgfr3, Isl1, Bmp4, Gli1, Bcan, Aldh1a3, Arx, Nkx2-1, Emx1, Gsx1, Fezf2, Tbx19, Lmx1a, Src, Pax6, Lhx6, Ghrh, Tacc2, Ghrhr, Slc6a3	0.348948
Cluster.Down	GOTERM_BP_FAT	GO:0006829~zinc ion transport	6	0.417537	0.0117679	Slc30a3, Slc30a10, Slc39a3, Slc39a5, Slc39a4, Slc39a13	0.345265
Cluster.Down	GOTERM_BP_FAT	GO:0045540~regulation of cholesterol biosynthetic process	4	0.278358	0.0118512	Sec14l2, Abcg4, Apob, Abcg1	0.343411
Cluster.Down	GOTERM_BP_FAT	GO:0030816~positive regulation of cAMP metabolic process	4	0.278358	0.0118512	Rln3, Avp, Ghrh, Ghrhr	0.343411
Cluster.Down	GOTERM_BP_FAT	GO:0051146~striated muscle cell differentiation	13	0.904662	0.0119678	Myo18b, Lrp4, P2rx2, Tnnt2, Ky, Nkx2-5, Xirp1, Cacng2, Neo1, Gm6375, Ttn, Dyrk1b, Myod1	0.342376
Cluster.Down	GOTERM_BP_FAT	GO:0010882~regulation of cardiac muscle contraction by calcium ion signaling	3	0.208768	0.0120278	Fkbp1b, Ryr2, Hdac4	0.34007
Cluster.Down	GOTERM_BP_FAT	GO:0030324~lung development	15	1.04384	0.0123208	Lama5, Ctgf, Cfc1, Fgfr1, Fgf1, Tab1, Epas1, Adamts2, Bmp4, Gli1, Nkx2-1, Id1, Sftpd, Lama1, Pdgfa	0.343088
Cluster.Down	GOTERM_BP_FAT	GO:0007431~salivary gland development	7	0.487126	0.0132326	Lama5, Tfcp2l1, Pax6, Fgfr1, Plxnd1, Pdgfb, Lama1	0.359588
Cluster.Down	GOTERM_BP_FAT	GO:0001655~urogenital system development	18	1.25261	0.0134026	Lama5, Rarg, Lrp4, Fgfr1, Bmp4, Upk3a, Aqp11, Irx1, Pgf, Irx3, Pax2, Sall1, Bdnf, Hoxd13, Hoxb13, Grem1, Sox9, Pspn	0.359574
Cluster.Down	GOTERM_BP_FAT	GO:0007610~behavior	39	2.71399	0.0134169	Zic1, Adcy1, Trh, Lamb1, Ctnnd2, Otog, Npy, Nkx2-1, Fezf2, Mafg, Grm2, Cxcl3, Ccl7, P2rx3, Chrna7, Atp2b2, Chrnb4, Gfi1, Pitx3, Slc6a3, Fzd9, P2rx2, Prkar1b, Cyr61, Ntf5, Bsx, Gpr77, Kit, Cartpt, Ccr7, Pyy, Bdnf, Ntrk2, Th, Myo15, Gng7, Ptgds, Syngap1, Cxcl12	0.356257
Cluster.Down	GOTERM_BP_FAT	GO:0006836~neurotransmitter transport	12	0.835073	0.0137107	Unc13b, Rph3a, Slc6a7, Rims4, Stx4a, Lin7b, Slc6a18, Syt1, Cplx2, Slc6a3, Stx1a, Grm2	0.358881
Cluster.Down	GOTERM_BP_FAT	GO:0048667~cell morphogenesis involved in neuron differentiation	21	1.46138	0.0141985	Prrxl1, Cabp4, Cdh4, Ephb1, Isl1, Efna5, Lhx4, Amigo1, Nfasc, Arx, Nkx2-1, Slitrk5, Fezf2, Gfra3, Dlx5, Ntng2, Atp2b2, Lmx1a, Bdnf, Pax6, Cxcl12	0.365416
Cluster.Down	GOTERM_BP_FAT	GO:0030802~regulation of cyclic nucleotide biosynthetic process	11	0.765484	0.0142311	Adcy1, Htr1b, Npr3, Adrb1, Adcy9, Rln3, Avp, Ucn3, Gng7, Ghrh, Ghrhr	0.362547
Cluster.Down	GOTERM_BP_FAT	GO:0030808~regulation of nucleotide biosynthetic process	11	0.765484	0.0142311	Adcy1, Htr1b, Npr3, Adrb1, Adcy9, Rln3, Avp, Ucn3, Gng7, Ghrh, Ghrhr	0.362547
Cluster.Down	GOTERM_BP_FAT	GO:0016338~calcium-independent cell-cell adhesion	6	0.417537	0.014253	Cldn18, Cldn14, Cldn19, Cldn15, Cldn12, Cadm1	0.359523
Cluster.Down	GOTERM_BP_FAT	GO:0030323~respiratory tube development	15	1.04384	0.0142765	Lama5, Ctgf, Cfc1, Fgfr1, Fgf1, Tab1, Epas1, Adamts2, Bmp4, Gli1, Nkx2-1, Id1, Sftpd, Lama1, Pdgfa	0.356587
Cluster.Down	GOTERM_BP_FAT	GO:0060537~muscle tissue development	17	1.18302	0.0147185	Tnni1, Myo18b, Lrp4, P2rx2, Col19a1, Tnnt2, Ky, Csrp3, Nkx2-5, Pax7, Tgfbr3, Xirp1, Cacng2, Ihh, Ttn, Eln, Myod1	0.361972
Cluster.Down	GOTERM_BP_FAT	GO:0007186~G-protein coupled receptor protein signaling pathway	145	10.0905	0.0148889	Olfr1395, Vmn1r171, Npr3, Olfr1182, Olfr632, Olfr965, Olfr61, Chrm1, Olfr1370, Olfr91, Gprc5c, Olfr380, Homer2, Gpr75, Gpr30, Gpr15, Olfr315, Olfr765, Olfr218, Fzd9, Olfr1425, Tas2r143, Olfr169, Olfr54, Olfr1029, Vmn1r189, Ntsr2, Vmn1r50, Olfr1411, Gpr26, Olfr711, Olfr810, Olfr1427, Olfr538, Vmn1r37, Celsr2, Adrb1, Gpr133, Olfr139, Olfr1431, Olfr95, Gpr27, Prokr2, Taar7b, Nmur1, Pcsk1n, Olfr424, …	0.361944
Cluster.Down	KEGG_PATHWAY	mmu05200:Pathways in cancer	29	2.01809	0.0155482	Fgf4, Lama5, Bcr, Lamb1, Vegfc, Epas1, Bmp4, Egf, Fgf21, Casp9, Lamc3, Rela, Wnt6, Pdgfb, Lama1, Lama2, Pdgfa, Fzd9, Fgfr3, Pik3r5, Fgf1, Fgfr1, Stk36, Col4a1, Gli1, Kit, Col4a4, Pgf, Tgfa	0.413036
Cluster.Down	GOTERM_BP_FAT	GO:0055001~muscle cell development	10	0.695894	0.0160278	Ky, Nkx2-5, Lrp4, Myo18b, P2rx2, Xirp1, Cacng2, Ttn, Gm6375, Tnnt2	0.380234
Cluster.Down	GOTERM_BP_FAT	GO:0048754~branching morphogenesis of a tube	13	0.904662	0.0166146	Lama5, Bmp4, Egf, Pgf, Pax2, Ddr1, Src, Ihh, Plxnd1, Grem1, Lama1, Cxcl12, Pspn	0.387644
Cluster.Down	GOTERM_BP_FAT	GO:0021984~adenohypophysis development	4	0.278358	0.0169307	Ghrh, Ghrhr, Gsx1, Slc6a3	0.389963
Cluster.Down	GOTERM_BP_FAT	GO:0050810~regulation of steroid biosynthetic process	5	0.347947	0.0169878	Sec14l2, Dhh, Abcg4, Apob, Abcg1	0.387623
Cluster.Down	GOTERM_BP_FAT	GO:0014706~striated muscle tissue development	16	1.11343	0.0172411	Tnni1, Myo18b, Lrp4, P2rx2, Col19a1, Tnnt2, Ky, Csrp3, Nkx2-5, Pax7, Tgfbr3, Xirp1, Cacng2, Ttn, Eln, Myod1	0.388788
Cluster.Down	GOTERM_BP_FAT	GO:0032940~secretion by cell	21	1.46138	0.0176496	Unc13b, Sytl1, Rph3a, Syt6, Rph3al, Fkbp1b, Lin7b, Stx4a, Cplx2, Steap2, Stx1a, Grm2, Smpd3, Ntrk2, Bdnf, Rims4, Steap3, Ghrh, Tnfsf13b, Ghrhr, Syt1	0.392621
Cluster.Down	GOTERM_BP_FAT	GO:0007409~axonogenesis	19	1.3222	0.0184598	Prrxl1, Cdh4, Ephb1, Isl1, Efna5, Lhx4, Amigo1, Nfasc, Arx, Nkx2-1, Slitrk5, Fezf2, Gfra3, Dlx5, Ntng2, Lmx1a, Bdnf, Pax6, Cxcl12	0.403154
Cluster.Down	GOTERM_BP_FAT	GO:0030799~regulation of cyclic nucleotide metabolic process	11	0.765484	0.0187469	Adcy1, Htr1b, Npr3, Adrb1, Adcy9, Rln3, Avp, Ucn3, Gng7, Ghrh, Ghrhr	0.404659
Cluster.Down	GOTERM_BP_FAT	GO:0048592~eye morphogenesis	11	0.765484	0.0187469	Cabp4, Rarg, Ntrk2, Ephb1, Pax6, Th, Nrl, Pvrl3, Bmp4, Crygb, Aldh1a3	0.404659
Cluster.Down	GOTERM_BP_FAT	GO:0030001~metal ion transport	41	2.85317	0.0197954	Cacna1g, Kcne1, Nalcn, Slc39a3, Kcns3, Slc39a5, Slc39a4, Abcc8, Kcna3, Ryr2, Kcnk1, Kcnmb4, Steap2, Chrna7, Atp2b2, Kcnmb2, Slc39a13, Cacng2, Kcnh4, Grin3a, Kcnh6, Steap3, Accn4, Atp4b, Slc30a3, Slc5a8, Slc5a5, Kcnj3, Cacng5, Fkbp1b, Kcnj15, Kcnj12, Kcnj11, Accn1, Kcnq2, Slc30a10, Kcns1, Gif, Atp2b3, Kcnd3, Slc12a8	0.418505
Cluster.Down	GOTERM_BP_FAT	GO:0060688~regulation of morphogenesis of a branching structure	6	0.417537	0.0202267	Hoxd13, Fgfr1, Bmp4, Ntn4, Pgf, Pdgfa	0.422076
Cluster.Down	GOTERM_BP_FAT	GO:0002064~epithelial cell development	6	0.417537	0.0202267	Pax2, Tfcp2l1, Kcne1, Col18a1, Hoxb13, Id1	0.422076
Cluster.Down	GOTERM_BP_FAT	GO:0003007~heart morphogenesis	11	0.765484	0.0204631	Col5a1, Cfc1, Tnni1, Nkx2-5, Tgfbr3, Isl1, Xirp1, Tab1, Ttn, Col2a1, Tnnt2	0.422514
Cluster.Down	GOTERM_BP_FAT	GO:0051969~regulation of transmission of nerve impulse	14	0.974252	0.0206577	Ctnnd2, Cartpt, Adra1a, Stx1a, Grm2, P2rx3, Chrna7, Nfkbil1, Atp2b2, Cspg5, Ntrk2, Bdnf, Syngap1, Lama2	0.422293
Cluster.Down	GOTERM_BP_FAT	GO:0001822~kidney development	14	0.974252	0.0206577	Lama5, Lrp4, Fgfr1, Bmp4, Aqp11, Upk3a, Irx1, Pgf, Irx3, Pax2, Sall1, Bdnf, Grem1, Pspn	0.422293
Cluster.Down	GOTERM_BP_FAT	GO:0048878~chemical homeostasis	35	2.43563	0.020727	Cacna1g, Slc39a5, Slc39a4, Apob, Epas1, Upk3a, Aqp11, Ryr2, Kcnmb4, Mafg, Csrp3, Chrna7, Hrc, Atp2b2, Chrnb4, Cacng2, Chrng, Mbp, Atp4b, Slc26a9, Oxt, Rph3al, Fkbp1b, Mt4, Ntsr2, Amigo1, Cartpt, Pmp22, Adra1a, Avp, Xirp1, Ghrh, Ghrhr, Sftpd, Wnk4	0.420151
Cluster.Down	GOTERM_BP_FAT	GO:0046058~cAMP metabolic process	5	0.347947	0.0211012	Adcy1, Ucn2, Adcy9, Pth2, Pde4d	0.422694
Cluster.Down	GOTERM_BP_FAT	GO:0051094~positive regulation of developmental process	23	1.60056	0.0212861	Cdh4, Fgfr3, Fgfr1, Jag1, Amigo1, Vegfc, Bmp4, Dlx5, Irx3, Tgif2, Nkx2-5, Bdnf, Tgif1, Pax6, Hoxd3, Gfi1, Pax4, Ihh, Ets1, Il4ra, Plxnb1, Myod1, Adamts20	0.422336
Cluster.Down	GOTERM_BP_FAT	GO:0055002~striated muscle cell development	9	0.626305	0.0220252	Ky, Lrp4, Myo18b, P2rx2, Xirp1, Cacng2, Ttn, Gm6375, Tnnt2	0.430195
Cluster.Down	GOTERM_BP_FAT	GO:0006140~regulation of nucleotide metabolic process	11	0.765484	0.0222912	Adcy1, Htr1b, Npr3, Adrb1, Adcy9, Rln3, Avp, Ucn3, Gng7, Ghrh, Ghrhr	0.43096
Cluster.Down	GOTERM_BP_FAT	GO:0045542~positive regulation of cholesterol biosynthetic process	3	0.208768	0.0230251	Sec14l2, Abcg4, Abcg1	0.438409
Cluster.Down	GOTERM_BP_FAT	GO:0010893~positive regulation of steroid biosynthetic process	3	0.208768	0.0230251	Sec14l2, Abcg4, Abcg1	0.438409
Cluster.Down	GOTERM_BP_FAT	GO:0045198~establishment of epithelial cell apical/basal polarity	3	0.208768	0.0230251	Lama1, Crb3, Ptk7	0.438409
Cluster.Down	GOTERM_BP_FAT	GO:0045823~positive regulation of heart contraction	4	0.278358	0.0230398	Chrna7, Adrb1, Nkx2-5, Adra1a	0.435523
Cluster.Down	GOTERM_BP_FAT	GO:0001654~eye development	18	1.25261	0.0256188	Cabp4, Rarg, Ephb1, Crygf, Nrl, Crygb, Bmp4, Aldh1a3, Crybb2, Nhs, Pax2, Tgif2, Ntrk2, Pax6, Tgif1, Th, Pvrl3, Fzr1	0.467781
Cluster.Down	GOTERM_BP_FAT	GO:0060445~branching involved in salivary gland morphogenesis	5	0.347947	0.0257735	Lama5, Fgfr1, Plxnd1, Pdgfb, Lama1	0.466677
Cluster.Down	GOTERM_BP_FAT	GO:0035036~sperm-egg recognition	5	0.347947	0.0257735	Hist1h1t, Zp2, Spaca3, Zan, Zpbp	0.466677
Cluster.Down	GOTERM_BP_FAT	GO:0007274~neuromuscular synaptic transmission	5	0.347947	0.0257735	P2rx3, Chrnb4, P2rx2, Chrm1, Egr3	0.466677
Cluster.Down	GOTERM_BP_FAT	GO:0006939~smooth muscle contraction	5	0.347947	0.0257735	P2rx3, Chrnb4, P2rx2, Fkbp1b, Pde4d	0.466677
Cluster.Down	GOTERM_BP_FAT	GO:0040008~regulation of growth	26	1.80932	0.026212	Ctgf, Ccdc85b, Adrb1, Tfcp2l1, Cdh4, Arx, Mbl1, Ddr1, Cspg5, Pcsk1n, Igsf11, Igfbp7, Htra3, Hoxb13, Myod1, Slc6a3, Bbc3, Igfbp1, Fgfr1, Cyr61, Hmga2, Igfbpl1, Stra8, Lmx1a, Ghrh, Ghrhr	0.469293
Cluster.Down	GOTERM_BP_FAT	GO:0009187~cyclic nucleotide metabolic process	7	0.487126	0.0266398	Adcy1, Ucn2, Atp2b2, Adcy9, Guca2b, Pth2, Pde4d	0.471713
Cluster.Down	GOTERM_BP_FAT	GO:0007269~neurotransmitter secretion	7	0.487126	0.0266398	Unc13b, Rph3a, Stx4a, Lin7b, Syt1, Stx1a, Grm2	0.471713
Cluster.Down	GOTERM_BP_FAT	GO:0021510~spinal cord development	8	0.556715	0.0273578	Prrxl1, Phgdh, Pax6, Pax7, Isl1, Gm6756, Lhx4, Gsx1, Dbx1	0.477743
Cluster.Down	GOTERM_BP_FAT	GO:0007435~salivary gland morphogenesis	6	0.417537	0.027635	Lama5, Pax6, Fgfr1, Plxnd1, Pdgfb, Lama1	0.478142
Cluster.Down	GOTERM_BP_FAT	GO:0050804~regulation of synaptic transmission	13	0.904662	0.0278444	Ctnnd2, Adra1a, Stx1a, Grm2, P2rx3, Chrna7, Nfkbil1, Atp2b2, Cspg5, Bdnf, Ntrk2, Syngap1, Lama2	0.477696
Cluster.Down	GOTERM_BP_FAT	GO:0006813~potassium ion transport	18	1.25261	0.0300804	Kcne1, Kcns3, Kcnj3, Kcnj15, Abcc8, Kcnj12, Kcna3, Kcnk1, Kcnmb4, Kcnj11, Kcnq2, Kcnmb2, Kcns1, Kcnh4, Kcnh6, Kcnd3, Slc12a8, Atp4b	0.50155
Cluster.Down	GOTERM_BP_FAT	GO:0001738~morphogenesis of a polarized epithelium	4	0.278358	0.0301829	Lama5, Lama1, Crb3, Ptk7	0.499692
Cluster.Down	GOTERM_BP_FAT	GO:0045981~positive regulation of nucleotide metabolic process	4	0.278358	0.0301829	Rln3, Avp, Ghrh, Ghrhr	0.499692
Cluster.Down	GOTERM_BP_FAT	GO:0045214~sarcomere organization	4	0.278358	0.0301829	Xirp1, Ttn, Gm6375, Tnnt2	0.499692
Cluster.Down	GOTERM_BP_FAT	GO:0030801~positive regulation of cyclic nucleotide metabolic process	4	0.278358	0.0301829	Rln3, Avp, Ghrh, Ghrhr	0.499692
Cluster.Down	GOTERM_BP_FAT	GO:0031644~regulation of neurological system process	14	0.974252	0.0308037	Ctnnd2, Cartpt, Adra1a, Stx1a, Grm2, P2rx3, Chrna7, Nfkbil1, Atp2b2, Cspg5, Ntrk2, Bdnf, Syngap1, Lama2	0.503839
Cluster.Down	GOTERM_BP_FAT	GO:0045666~positive regulation of neuron differentiation	5	0.347947	0.0310184	Tgif2, Bdnf, Tgif1, Hoxd3, Irx3	0.503282
Cluster.Down	GOTERM_BP_FAT	GO:0045664~regulation of neuron differentiation	13	0.904662	0.0318791	Cdh4, Isl1, Amigo1, Irx3, Tgif2, Lmx1a, Pax6, Tgif1, Bdnf, Ntrk2, Hoxd3, Syngap1, Plxnb1	0.509983
Cluster.Down	GOTERM_BP_FAT	GO:0060675~ureteric bud morphogenesis	6	0.417537	0.0319067	Pax2, Lama5, Bmp4, Grem1, Pgf, Pspn	0.50732
Cluster.Down	GOTERM_BP_FAT	GO:0001658~branching involved in ureteric bud morphogenesis	6	0.417537	0.0319067	Pax2, Lama5, Bmp4, Grem1, Pgf, Pspn	0.50732
Cluster.Down	GOTERM_BP_FAT	GO:0042098~T cell proliferation	6	0.417537	0.0319067	Ccnd3, Fkbp1b, Itgad, Satb1, Cxcl12, Crip3	0.50732
Cluster.Down	GOTERM_BP_FAT	GO:0031424~keratinization	6	0.417537	0.0319067	Sprr2d, Sprr1b, Sprr2a1, Sprr1a, Tgm3, Evpl	0.50732
Cluster.Down	GOTERM_BP_FAT	GO:0007507~heart development	23	1.60056	0.0320529	Col5a1, Sall4, Pofut1, Tnni1, Cfc1, Myo18b, Isl1, Tab1, Bmp4, Col2a1, Id1, Tnnt2, Adra1a, Csrp3, Nkx2-5, Th, Tgfbr3, Xirp1, Sox6, Ttn, Tead1, Sox9, Zfpm1	0.505997
Cluster.Down	GOTERM_BP_FAT	GO:0043085~positive regulation of catalytic activity	26	1.80932	0.0321349	Adcy1, Adrb1, Npr3, Ucn3, Tab1, Egf, Adcy9, Mdfi, Casp9, Gpr139, Bbc3, Dgkk, Apoa1, Ang, Vldlr, Ntsr2, Kit, Cartpt, Adra1a, Col4a3, Tgfa, Ins2, Serinc2, Lpar1, Ghrh, Ghrhr	0.503988
Cluster.Down	GOTERM_BP_FAT	GO:0031328~positive regulation of cellular biosynthetic process	48	3.34029	0.0324374	Grhl3, Cdx1, Rarg, Ebf2, Sorbs1, Isl1, Nrl, Cited4, Bmp4, Epas1, Nkx2-1, Klf15, Tfap2e, Pax2, Aym1, Nkx2-5, Dyrk2, Pax6, Sox6, Ihh, Ets1, Hnf4a, Rela, Myod1, Tead1, Piwil2, Sox15, Lin28a, Hdac4, Meox1, Sall4, Tef, Bsx, Ablim2, Klf5, Gli1, Gsx1, Tcf3, Fntb, Tbx19, Il9, Hoxd13, Rln3, Avp, Calcoco1, Ghrh, Sox9, Jak3	0.504415
Cluster.Down	GOTERM_BP_FAT	GO:0016337~cell-cell adhesion	24	1.67015	0.0326115	Ctgf, Cldn14, Fgf4, Cdhr1, Cdh4, Pcdh8, Cdh24, Cyr61, Cldn19, Amigo1, Col2a1, Cldn12, Cadm1, Cldn18, Src, Pvrl3, Ttyh1, Cldn15, Pcdhb11, Igsf5, Rapgef1, Celsr2, Sox9, Cdh11	0.503445
Cluster.Down	KEGG_PATHWAY	mmu00260:Glycine, serine and threonine metabolism	6	0.417537	0.0326314	Sds, Bhmt, Phgdh, Aoc2, Gm6756, Chdh, Gldc	0.594396
Cluster.Down	GOTERM_BP_FAT	GO:0030216~keratinocyte differentiation	8	0.556715	0.0336928	Sprr2d, Sprr1b, Pax6, Sprr2a1, Sprr1a, Foxn1, Tgm3, Evpl	0.512172
Cluster.Down	GOTERM_BP_FAT	GO:0030334~regulation of cell migration	12	0.835073	0.0350914	Lama5, Lamb1, Unc5c, Pax6, Tgfbr3, Col18a1, Edn3, Pdgfb, Cxcl12, Lama1, Lama2, Tie1	0.523883
Cluster.Down	GOTERM_BP_FAT	GO:0006812~cation transport	45	3.13152	0.0357349	Slc22a1, Cacna1g, Kcne1, Nalcn, Slc39a3, Kcns3, Slc39a5, Atp6v0a4, Slc39a4, Abcc8, Kcna3, Ryr2, Kcnk1, Kcnmb4, Steap2, P2rx3, Chrna7, Atp2b2, Trpm3, Kcnmb2, Slc39a13, Cacng2, Grin3a, Kcnh4, Kcnh6, Steap3, Accn4, Atp4b, Slc30a3, Slc5a8, Slc5a5, Kcnj3, Cacng5, Fkbp1b, Kcnj15, Kcnj12, Kcnj11, Accn1, Kcnq2, Slc30a10, Kcns1, Gif, Atp2b3, Kcnd3, Slc12a8	0.527588
Cluster.Down	GOTERM_BP_FAT	GO:0010628~positive regulation of gene expression	43	2.99235	0.036028	Grhl3, Cdx1, Rarg, Ebf2, Isl1, Nrl, Cited4, Bmp4, Epas1, Nkx2-1, Klf15, Tfap2e, Pax2, Aym1, Nkx2-5, Pax6, Sox6, Ihh, Ets1, Hnf4a, Rela, Tnfsf13b, Myod1, Tead1, Sox15, Hdac4, Meox1, Sall4, Tef, Bsx, Ablim2, Klf5, Gli1, Kit, Gsx1, Tcf3, Fntb, Tbx19, Hoxd13, Calcoco1, Ghrh, Sox9, Jak3	0.527713
Cluster.Down	GOTERM_BP_FAT	GO:0048812~neuron projection morphogenesis	19	1.3222	0.036383	Prrxl1, Cdh4, Ephb1, Isl1, Efna5, Lhx4, Amigo1, Nfasc, Arx, Nkx2-1, Slitrk5, Fezf2, Gfra3, Dlx5, Ntng2, Lmx1a, Bdnf, Pax6, Cxcl12	0.528452
Cluster.Down	GOTERM_BP_FAT	GO:0021877~forebrain neuron fate commitment	3	0.208768	0.0367403	Pax6, Lhx6, Nkx2-1	0.5292
Cluster.Down	GOTERM_BP_FAT	GO:0030859~polarized epithelial cell differentiation	3	0.208768	0.0367403	Lama1, Crb3, Ptk7	0.5292
Cluster.Down	GOTERM_BP_FAT	GO:0045940~positive regulation of steroid metabolic process	3	0.208768	0.0367403	Sec14l2, Abcg4, Abcg1	0.5292
Cluster.Down	GOTERM_BP_FAT	GO:0009988~cell-cell recognition	5	0.347947	0.0368446	Hist1h1t, Zp2, Spaca3, Zan, Zpbp	0.527467
Cluster.Down	GOTERM_BP_FAT	GO:0050808~synapse organization	8	0.556715	0.0371977	Ky, Atp2b2, Drp2, Lrp4, P2rx2, Cacng2, Nfasc, Cadm1	0.528175
Cluster.Down	GOTERM_BP_FAT	GO:0010557~positive regulation of macromolecule biosynthetic process	46	3.20111	0.0374988	Grhl3, Cdx1, Rarg, Ebf2, Sorbs1, Isl1, Nrl, Cited4, Bmp4, Epas1, Nkx2-1, Klf15, Tfap2e, Pax2, Aym1, Nkx2-5, Dyrk2, Pax6, Sox6, Ihh, Ets1, Hnf4a, Rela, Myod1, Tead1, Piwil2, Sox15, Lin28a, Hdac4, Meox1, Sall4, Tef, Bsx, Ablim2, Klf5, Gli1, Gsx1, Tcf3, Fntb, Tbx19, Il9, Hoxd13, Calcoco1, Ghrh, Sox9, Jak3	0.52837
Cluster.Down	GOTERM_BP_FAT	GO:0006936~muscle contraction	9	0.626305	0.0386759	P2rx3, Jsrp1, Mybpc1, Chrnb4, P2rx2, Fkbp1b, Ttn, Pde4d, Tnnt2	0.536871
Cluster.Down	GOTERM_BP_FAT	GO:0009952~anterior/posterior pattern formation	17	1.18302	0.0392248	Arc, Cdx1, Cfc1, Pofut1, Pcdh8, Rarg, Ripply2, Lrp5, Hoxa4, Pax6, Hoxd13, Hoxd3, Hoxc6, Hoxc13, Hoxc4, Ttn, Meox1	0.539307
Cluster.Down	GOTERM_BP_FAT	GO:0048568~embryonic organ development	24	1.67015	0.0399952	Zic1, Rarg, Cyr61, Fgfr1, Esx1, Gli1, Bmp4, Epas1, Aldh1a3, Plcd3, Col2a1, Dlx5, Tmie, Pax2, Hoxa4, Atp2b2, Hoxd3, Th, Gfi1, Myo15, Hoxc4, Mdfi, Osr2, Ihh	0.543726
Cluster.Down	GOTERM_BP_FAT	GO:0045944~positive regulation of transcription from RNA polymerase II promoter	33	2.29645	0.0405104	Cdx1, Rarg, Isl1, Nrl, Epas1, Bmp4, Nkx2-1, Tfap2e, Pax2, Aym1, Nkx2-5, Pax6, Sox6, Ihh, Hnf4a, Ets1, Myod1, Tead1, Sox15, Hdac4, Meox1, Sall4, Tef, Bsx, Ablim2, Gli1, Gsx1, Tcf3, Tbx19, Hoxd13, Calcoco1, Sox9, Jak3	0.545743
Cluster.Down	GOTERM_BP_FAT	GO:0044093~positive regulation of molecular function	29	2.01809	0.0406318	Adcy1, Adrb1, Npr3, Ucn3, Tab1, Egf, Nkx2-5, Adcy9, Tgfbr3, Mdfi, Casp9, Rela, Gpr139, Bbc3, Apoa1, Dgkk, Ang, Vldlr, Ntsr2, Kit, Cartpt, Adra1a, Col4a3, Tgfa, Ins2, Serinc2, Lpar1, Ghrh, Ghrhr	0.544193
Cluster.Down	GOTERM_BP_FAT	GO:0008543~fibroblast growth factor receptor signaling pathway	6	0.417537	0.0416279	Fgf4, Ctgf, Fgf21, Fgfr3, Fgfr1, Fgf1	0.55044
Cluster.Down	GOTERM_BP_FAT	GO:0060113~inner ear receptor cell differentiation	6	0.417537	0.0416279	Whrn, Atp2b2, Fgfr3, Gfi1, Jag1, Dfna5	0.55044
Cluster.Down	GOTERM_BP_FAT	GO:0043588~skin development	6	0.417537	0.0416279	Col5a1, Col1a1, Fras1, Adamts2, Tgm3, Pdgfa	0.55044
Cluster.Down	GOTERM_BP_FAT	GO:0060348~bone development	14	0.974252	0.0416848	Ctgf, Rarg, Col1a1, Chrdl2, Ripply2, Sp7, Bmp4, Col2a1, Olfr95, Bmp8b, Ihh, Sox9, Hdac4, H2-M5	0.548329
Cluster.Down	GOTERM_BP_FAT	GO:0021537~telencephalon development	10	0.695894	0.0420942	Lmx1a, Pax6, Lhx6, Bmp4, Bcan, Aldh1a3, Tacc2, Emx1, Arx, Nkx2-1	0.549321
Cluster.Down	GOTERM_BP_FAT	GO:0031128~developmental induction	5	0.347947	0.0432565	Sall1, Fgfr1, Fgf1, Bmp4, Nkx2-1	0.556761
Cluster.Down	GOTERM_BP_FAT	GO:0045168~cell-cell signaling involved in cell fate specification	5	0.347947	0.0432565	Sall1, Fgfr1, Fgf1, Bmp4, Nkx2-1	0.556761
Cluster.Down	GOTERM_BP_FAT	GO:0042462~eye photoreceptor cell development	5	0.347947	0.0432565	Cabp4, Ntrk2, Pax6, Th, Nrl	0.556761
Cluster.Down	KEGG_PATHWAY	mmu05211:Renal cell carcinoma	9	0.626305	0.0436229	Tgfa, Pik3r5, Ets1, Epas1, Vegfc, Rapgef1, Pdgfb, Pgf, Pdgfa	0.636145
Cluster.Down	GOTERM_BP_FAT	GO:0009913~epidermal cell differentiation	8	0.556715	0.0449064	Sprr2d, Sprr1b, Pax6, Sprr2a1, Sprr1a, Foxn1, Tgm3, Evpl	0.568035
Cluster.Down	GOTERM_BP_FAT	GO:0045935~positive regulation of nucleobase, nucleoside, nucleotide and nucleic acid metabolic process	44	3.06193	0.0452261	Grhl3, Cdx1, Rarg, Ebf2, Isl1, Nrl, Cited4, Bmp4, Epas1, Nkx2-1, Klf15, Tfap2e, Pax2, Aym1, Nkx2-5, Pax6, Sox6, Ihh, Ets1, Hnf4a, Rela, Myod1, Tead1, Sox15, Hdac4, Meox1, Sall4, Tef, Bsx, Ablim2, Klf5, Gli1, Gsx1, Tcf3, Fntb, Tbx19, Hoxd13, Rln3, Avp, Calcoco1, Ghrh, Ghrhr, Sox9, Jak3	0.568104
Cluster.Down	GOTERM_BP_FAT	GO:0035272~exocrine system development	7	0.487126	0.0469082	Lama5, Tfcp2l1, Pax6, Fgfr1, Plxnd1, Pdgfb, Lama1	0.579144
Cluster.Down	GOTERM_BP_FAT	GO:0021871~forebrain regionalization	4	0.278358	0.0475161	Pax6, Bmp4, Emx1, Nkx2-1	0.581412
Cluster.Down	GOTERM_BP_FAT	GO:0006171~cAMP biosynthetic process	4	0.278358	0.0475161	Adcy1, Ucn2, Adcy9, Pth2	0.581412
Cluster.Down	KEGG_PATHWAY	mmu05410:Hypertrophic cardiomyopathy (HCM)	10	0.695894	0.0476805	Cacng5, Itgb4, Cacng2, Ttn, Sgca, Gm6375, Ryr2, Myl3, Lama2, Tnnt2	0.612941
