# Supplementary material for: Diversity in Compartmental Dynamics of Gene Regulatory Networks: The Immune Response in Primary Influenza A Infection in Mice
Source: PLoS One. 2015 Sep 28;10(9):e0138110. doi: 10.1371/journal.pone.0138110 (PMC4586376; doi:10.1371/journal.pone.0138110)
Supplement: S5 Table — (XLSX) [file pone.0138110.s005.xlsx]

## Sheet: Mode
Cluster	Category	Term	Count	%	Pvalue	Genes	Benjamini
Cluster.Modes0	KEGG_PATHWAY	mmu03040:Spliceosome	9	10.3448	8.20712e-08	Thoc2, Sf3b2, Ddx23, Snrnp200, Eftud2, Prpf8, Syf2, Dhx38, Wbp11	4.43184e-06
Cluster.Modes0	GOTERM_BP_FAT	GO:0001843~neural tube closure	3	3.44828	0.0108307	Gatad2a, Kat2a, Tsc2	0.999244
Cluster.Modes0	GOTERM_BP_FAT	GO:0060606~tube closure	3	3.44828	0.0108307	Gatad2a, Kat2a, Tsc2	0.999244
Cluster.Modes0	GOTERM_BP_FAT	GO:0014020~primary neural tube formation	3	3.44828	0.0124878	Gatad2a, Kat2a, Tsc2	0.984187
Cluster.Modes0	GOTERM_BP_FAT	GO:0001841~neural tube formation	3	3.44828	0.0180691	Gatad2a, Kat2a, Tsc2	0.981895
Cluster.Modes0	GOTERM_BP_FAT	GO:0001838~embryonic epithelial tube formation	3	3.44828	0.0201243	Gatad2a, Kat2a, Tsc2	0.965069
Cluster.Modes0	GOTERM_BP_FAT	GO:0006397~mRNA processing	5	5.74713	0.0213691	Sf3b2, Eftud2, Prpf8, Syf2, Wbp11	0.942231
Cluster.Modes0	GOTERM_BP_FAT	GO:0035148~tube lumen formation	3	3.44828	0.0237553	Gatad2a, Kat2a, Tsc2	0.928968
Cluster.Modes0	GOTERM_BP_FAT	GO:0016071~mRNA metabolic process	5	5.74713	0.0336401	Sf3b2, Eftud2, Prpf8, Syf2, Wbp11	0.960298
Cluster.Modes0	GOTERM_BP_FAT	GO:0016331~morphogenesis of embryonic epithelium	3	3.44828	0.0397168	Gatad2a, Kat2a, Tsc2	0.964686
Cluster.Modes0	GOTERM_BP_FAT	GO:0070584~mitochondrion morphogenesis	2	2.29885	0.0397605	Bax, Mul1	0.948969
Cluster.Modes0	GOTERM_BP_FAT	GO:0051345~positive regulation of hydrolase activity	3	3.44828	0.042525	Bax, Tsc2, Mul1	0.943192
Cluster.Modes0	GOTERM_BP_FAT	GO:0021915~neural tube development	3	3.44828	0.0444375	Gatad2a, Kat2a, Tsc2	0.934605
Cluster.Modes0	GOTERM_BP_FAT	GO:0008380~RNA splicing	4	4.5977	0.0477417	Eftud2, Prpf8, Syf2, Wbp11	0.932156
Cluster.Modes0	GOTERM_BP_FAT	GO:0006350~transcription	13	14.9425	0.0482257	Zbtb22, Zfp628, Vps72, Gatad2a, Kat2a, Abt1, Rxrb, Mbd3, Chd4, Mef2d, Th1l, Ssrp1, Nacc1	0.918682
Cluster.Modes1	GOTERM_BP_FAT	GO:0007049~cell cycle	16	10.1911	2.99041e-05	E2f4, Slfn1, Cep164, Kif11, Xrn1, Esco2, Nudc, Setd8, Mcm2, E2f1, Jmy, Rad21, Cdca8, Cdc25a, Prc1, Cdkn1b	0.025186
Cluster.Modes1	GOTERM_BP_FAT	GO:0022402~cell cycle process	12	7.64331	0.00012082	Nudc, Setd8, E2f4, Jmy, Slfn1, Cep164, Rad21, Cdca8, Cdc25a, Kif11, Xrn1, Cdkn1b	0.0502277
Cluster.Modes1	GOTERM_BP_FAT	GO:0000278~mitotic cell cycle	9	5.73248	0.000377435	Nudc, Setd8, E2f4, Slfn1, Cep164, Rad21, Cdca8, Cdc25a, Kif11	0.101778
Cluster.Modes1	KEGG_PATHWAY	mmu04110:Cell cycle	7	4.4586	0.000493798	Mcm5, E2f4, E2f1, Mcm2, Rad21, Cdc25a, Cdkn1b	0.0368421
Cluster.Modes1	GOTERM_BP_FAT	GO:0022403~cell cycle phase	10	6.36943	0.000595544	Nudc, Setd8, E2f4, Slfn1, Cep164, Rad21, Cdca8, Cdc25a, Kif11, Xrn1	0.119299
Cluster.Modes1	GOTERM_BP_FAT	GO:0007018~microtubule-based movement	6	3.82166	0.000807431	Kif4, Kif3a, Kif11, Dnahc3, Tuba1b, Tuba3a	0.12873
Cluster.Modes1	GOTERM_BP_FAT	GO:0051301~cell division	9	5.73248	0.00095415	Nudc, Mcm5, Setd8, Cep164, Rad21, Cdca8, Cdc25a, Kif11, Prc1	0.126907
Cluster.Modes1	GOTERM_BP_FAT	GO:0007548~sex differentiation	6	3.82166	0.00247692	Fkbp4, Phb2, Pcyt1b, Csda, Hmgb2, Kdr	0.260813
Cluster.Modes1	GOTERM_BP_FAT	GO:0007067~mitosis	7	4.4586	0.00250789	Nudc, Setd8, Cep164, Rad21, Cdca8, Cdc25a, Kif11	0.234893
Cluster.Modes1	GOTERM_BP_FAT	GO:0000280~nuclear division	7	4.4586	0.00250789	Nudc, Setd8, Cep164, Rad21, Cdca8, Cdc25a, Kif11	0.234893
Cluster.Modes1	GOTERM_BP_FAT	GO:0000087~M phase of mitotic cell cycle	7	4.4586	0.00278189	Nudc, Setd8, Cep164, Rad21, Cdca8, Cdc25a, Kif11	0.232049
Cluster.Modes1	GOTERM_BP_FAT	GO:0048285~organelle fission	7	4.4586	0.00300171	Nudc, Setd8, Cep164, Rad21, Cdca8, Cdc25a, Kif11	0.226192
Cluster.Modes1	GOTERM_BP_FAT	GO:0006259~DNA metabolic process	10	6.36943	0.00333413	Esco2, Mcm5, Jmy, Mcm2, Parp1, Cep164, Rad21, Rrm1, Xrn1, Hmgb2	0.228161
Cluster.Modes1	GOTERM_BP_FAT	GO:0000279~M phase	8	5.09554	0.00435158	Nudc, Setd8, Cep164, Rad21, Cdca8, Cdc25a, Kif11, Xrn1	0.266553
Cluster.Modes1	GOTERM_BP_FAT	GO:0042384~cilium assembly	3	1.91083	0.0108275	E2f4, Kif3a, Alms1	0.510478
Cluster.Modes1	GOTERM_BP_FAT	GO:0003006~reproductive developmental process	7	4.4586	0.0120853	Fkbp4, Phb2, Pcyt1b, Csda, Hmgb2, Alms1, Kdr	0.523279
Cluster.Modes1	GOTERM_BP_FAT	GO:0048608~reproductive structure development	5	3.18471	0.0144761	Fkbp4, Pcyt1b, Csda, Hmgb2, Kdr	0.563612
Cluster.Modes1	GOTERM_BP_FAT	GO:0060271~cilium morphogenesis	3	1.91083	0.0149518	E2f4, Kif3a, Alms1	0.552078
Cluster.Modes1	GOTERM_BP_FAT	GO:0007017~microtubule-based process	6	3.82166	0.0182579	Kif4, Kif3a, Kif11, Dnahc3, Tuba1b, Tuba3a	0.603303
Cluster.Modes1	GOTERM_BP_FAT	GO:0006754~ATP biosynthetic process	4	2.54777	0.0213735	Atp6v1f, Atp2b4, Atp1b2, Atp8b4	0.64079
Cluster.Modes1	GOTERM_BP_FAT	GO:0051004~regulation of lipoprotein lipase activity	2	1.27389	0.0214826	Ppp2r4, Abhd5	0.622795
Cluster.Modes1	GOTERM_BP_FAT	GO:0060249~anatomical structure homeostasis	4	2.54777	0.0220616	Add1, Parp1, Xrn1, Kdr	0.613824
Cluster.Modes1	GOTERM_BP_FAT	GO:0006281~DNA repair	6	3.82166	0.0221943	Esco2, Jmy, Parp1, Cep164, Rad21, Hmgb2	0.598145
Cluster.Modes1	GOTERM_BP_FAT	GO:0042592~homeostatic process	10	6.36943	0.0249309	Add1, E2f4, Parp1, Commd1, Pfkm, Ireb2, Nf1, Xrn1, Alms1, Kdr	0.624274
Cluster.Modes1	GOTERM_BP_FAT	GO:0008406~gonad development	4	2.54777	0.0256824	Pcyt1b, Csda, Hmgb2, Kdr	0.618989
Cluster.Modes1	GOTERM_BP_FAT	GO:0046034~ATP metabolic process	4	2.54777	0.0272149	Atp6v1f, Atp2b4, Atp1b2, Atp8b4	0.624939
Cluster.Modes1	GOTERM_BP_FAT	GO:0009201~ribonucleoside triphosphate biosynthetic process	4	2.54777	0.0296035	Atp6v1f, Atp2b4, Atp1b2, Atp8b4	0.641319
Cluster.Modes1	GOTERM_BP_FAT	GO:0009206~purine ribonucleoside triphosphate biosynthetic process	4	2.54777	0.0296035	Atp6v1f, Atp2b4, Atp1b2, Atp8b4	0.641319
Cluster.Modes1	GOTERM_BP_FAT	GO:0009145~purine nucleoside triphosphate biosynthetic process	4	2.54777	0.0304236	Atp6v1f, Atp2b4, Atp1b2, Atp8b4	0.637099
Cluster.Modes1	GOTERM_BP_FAT	GO:0009142~nucleoside triphosphate biosynthetic process	4	2.54777	0.0312556	Atp6v1f, Atp2b4, Atp1b2, Atp8b4	0.633298
Cluster.Modes1	GOTERM_BP_FAT	GO:0009205~purine ribonucleoside triphosphate metabolic process	4	2.54777	0.0364971	Atp6v1f, Atp2b4, Atp1b2, Atp8b4	0.677824
Cluster.Modes1	GOTERM_BP_FAT	GO:0009165~nucleotide biosynthetic process	5	3.18471	0.0370884	Atp6v1f, Rrm1, Atp2b4, Atp1b2, Atp8b4	0.670986
Cluster.Modes1	GOTERM_BP_FAT	GO:0009199~ribonucleoside triphosphate metabolic process	4	2.54777	0.037412	Atp6v1f, Atp2b4, Atp1b2, Atp8b4	0.661814
Cluster.Modes1	GOTERM_BP_FAT	GO:0045137~development of primary sexual characteristics	4	2.54777	0.039277	Pcyt1b, Csda, Hmgb2, Kdr	0.667976
Cluster.Modes1	GOTERM_BP_FAT	GO:0034654~nucleobase, nucleoside, nucleotide and nucleic acid biosynthetic process	5	3.18471	0.0404801	Atp6v1f, Rrm1, Atp2b4, Atp1b2, Atp8b4	0.667627
Cluster.Modes1	GOTERM_BP_FAT	GO:0034404~nucleobase, nucleoside and nucleotide biosynthetic process	5	3.18471	0.0404801	Atp6v1f, Rrm1, Atp2b4, Atp1b2, Atp8b4	0.667627
Cluster.Modes1	GOTERM_BP_FAT	GO:0009144~purine nucleoside triphosphate metabolic process	4	2.54777	0.0411885	Atp6v1f, Atp2b4, Atp1b2, Atp8b4	0.662843
Cluster.Modes1	GOTERM_BP_FAT	GO:0009152~purine ribonucleotide biosynthetic process	4	2.54777	0.0421617	Atp6v1f, Atp2b4, Atp1b2, Atp8b4	0.660645
Cluster.Modes1	GOTERM_BP_FAT	GO:0009260~ribonucleotide biosynthetic process	4	2.54777	0.0461695	Atp6v1f, Atp2b4, Atp1b2, Atp8b4	0.684002
Cluster.Modes2	GOTERM_BP_FAT	GO:0006396~RNA processing	19	5.72289	0.000229401	Prpf39, Ints8, Pnpt1, Srek1, Rnps1, Hnrnph1, Sfpq, Dus1l, Rbm8a, Gm5117, Srsf2, Zmat5, Zcchc11, Ptbp1, Zfc3h1, Ddx54, Ints1, Sf3a1, Rbm25	0.281346
Cluster.Modes2	GOTERM_BP_FAT	GO:0044265~cellular macromolecule catabolic process	23	6.92771	0.000301149	Cuedc2, Cd2ap, Ube3a, Pnpt1, Cnot4, Myh9, Huwe1, Uba52, Rnps1, Map1lc3b, Uchl4, Ddb1, Sumo2, Spopl, Herc4, Rbm8a, Mycbp2, Ubr7, Zcchc11, Brap, Ube2v1, Smg1, Ube3b	0.194958
Cluster.Modes2	GOTERM_BP_FAT	GO:0009057~macromolecule catabolic process	24	7.22892	0.000321027	Cuedc2, Cd2ap, Ube3a, Pnpt1, Cnot4, Myh9, Huwe1, Uba52, Rnps1, Map1lc3b, Uchl4, Ddb1, Sumo2, Spopl, Herc4, Rbm8a, Mycbp2, Ubr7, Zcchc11, Gaa, Brap, Ube2v1, Smg1, Ube3b	0.142829
Cluster.Modes2	GOTERM_BP_FAT	GO:0006091~generation of precursor metabolites and energy	13	3.91566	0.00100729	Atp6ap1, Mdh2, ATP6, Pfkl, ND1, Ndufs7, Gnpda1, ND4L, Aco2, Idh3b, Gaa, Atp6v0c, Atp6v0d1	0.304279
Cluster.Modes2	KEGG_PATHWAY	mmu04142:Lysosome	8	2.40964	0.00318981	Atp6ap1, Cltb, Gaa, Atp6v0c, M6pr, Ctsl, Atp6v0d1, Lamp1	0.300808
Cluster.Modes2	KEGG_PATHWAY	mmu03010:Ribosome	7	2.10843	0.00320903	Rpl28, Rpl36a, Gm14407, Rpl27a, Gm9405, Uba52, Rps12, Rpsa	0.164725
Cluster.Modes2	GOTERM_BP_FAT	GO:0016071~mRNA metabolic process	13	3.91566	0.00341385	Prpf39, Pnpt1, Srek1, Rnps1, Sfpq, Hnrnph1, Rbm8a, Zmat5, Srsf2, Ptbp1, Sf3a1, Smg1, Rbm25	0.626513
Cluster.Modes2	GOTERM_BP_FAT	GO:0051346~negative regulation of hydrolase activity	4	1.20482	0.00494425	Spry2, Adora2a, Cflar, Ints1	0.695646
Cluster.Modes2	GOTERM_BP_FAT	GO:0008380~RNA splicing	10	3.01205	0.00502883	Hnrnph1, Sfpq, Prpf39, Rbm8a, Zmat5, Srsf2, Srek1, Ptbp1, Sf3a1, Rnps1	0.645523
Cluster.Modes2	KEGG_PATHWAY	mmu00190:Oxidative phosphorylation	8	2.40964	0.00520154	Atp6ap1, ND4L, ATP6, Cox7b2, Atp6v0c, ND1, Ndufs7, Atp6v0d1	0.176916
Cluster.Modes2	GOTERM_BP_FAT	GO:0051603~proteolysis involved in cellular protein catabolic process	18	5.42169	0.00541075	Cuedc2, Cd2ap, Ube3a, Cnot4, Myh9, Huwe1, Uba52, Map1lc3b, Uchl4, Ddb1, Sumo2, Spopl, Herc4, Mycbp2, Ubr7, Brap, Ube2v1, Ube3b	0.623403
Cluster.Modes2	GOTERM_BP_FAT	GO:0044257~cellular protein catabolic process	18	5.42169	0.00564732	Cuedc2, Cd2ap, Ube3a, Cnot4, Myh9, Huwe1, Uba52, Map1lc3b, Uchl4, Ddb1, Sumo2, Spopl, Herc4, Mycbp2, Ubr7, Brap, Ube2v1, Ube3b	0.595916
Cluster.Modes2	GOTERM_BP_FAT	GO:0008283~cell proliferation	11	3.31325	0.00639651	Gm9405, Gnai2, Purb, Bcl2, Col4a3bp, Tacc1, Emx2, Ints1, Mdm4, Agt, Thap1	0.603094
Cluster.Modes2	GOTERM_BP_FAT	GO:0006401~RNA catabolic process	5	1.50602	0.00710842	Rbm8a, Pnpt1, Zcchc11, Rnps1, Smg1	0.606974
Cluster.Modes2	GOTERM_BP_FAT	GO:0019941~modification-dependent protein catabolic process	17	5.12048	0.00758121	Cuedc2, Cd2ap, Ube3a, Cnot4, Huwe1, Uba52, Map1lc3b, Uchl4, Ddb1, Sumo2, Spopl, Herc4, Mycbp2, Ubr7, Brap, Ube2v1, Ube3b	0.598766
Cluster.Modes2	GOTERM_BP_FAT	GO:0043632~modification-dependent macromolecule catabolic process	17	5.12048	0.00758121	Cuedc2, Cd2ap, Ube3a, Cnot4, Huwe1, Uba52, Map1lc3b, Uchl4, Ddb1, Sumo2, Spopl, Herc4, Mycbp2, Ubr7, Brap, Ube2v1, Ube3b	0.598766
Cluster.Modes2	GOTERM_BP_FAT	GO:0030163~protein catabolic process	18	5.42169	0.00795613	Cuedc2, Cd2ap, Ube3a, Cnot4, Myh9, Huwe1, Uba52, Map1lc3b, Uchl4, Ddb1, Sumo2, Spopl, Herc4, Mycbp2, Ubr7, Brap, Ube2v1, Ube3b	0.587211
Cluster.Modes2	GOTERM_BP_FAT	GO:0006397~mRNA processing	11	3.31325	0.00950696	Hnrnph1, Sfpq, Prpf39, Rbm8a, Zmat5, Srsf2, Srek1, Ptbp1, Sf3a1, Rnps1, Rbm25	0.62564
Cluster.Modes2	GOTERM_BP_FAT	GO:0043154~negative regulation of caspase activity	3	0.903614	0.0104994	Adora2a, Cflar, Ints1	0.63697
Cluster.Modes2	GOTERM_BP_FAT	GO:0010466~negative regulation of peptidase activity	3	0.903614	0.0104994	Adora2a, Cflar, Ints1	0.63697
Cluster.Modes2	GOTERM_BP_FAT	GO:0006119~oxidative phosphorylation	5	1.50602	0.0121587	Atp6ap1, ND4L, ATP6, Atp6v0c, Atp6v0d1	0.667458
Cluster.Modes2	GOTERM_BP_FAT	GO:0040013~negative regulation of locomotion	4	1.20482	0.012992	Scai, Adora2a, Bcl2, Pten	0.669687
Cluster.Modes2	GOTERM_BP_FAT	GO:0051271~negative regulation of cell motion	4	1.20482	0.0141703	Scai, Bcl2, Actn4, Pten	0.680735
Cluster.Modes2	GOTERM_BP_FAT	GO:0045333~cellular respiration	5	1.50602	0.0145215	Mdh2, ND4L, Aco2, Idh3b, ATP6	0.669994
Cluster.Modes2	GOTERM_BP_FAT	GO:0043066~negative regulation of apoptosis	10	3.01205	0.0147436	Tpt1, Tgfbr1, Adora2a, Bcl2, Birc6, Cflar, Pten, Ints1, Cdkn1a, Agt	0.656801
Cluster.Modes2	GOTERM_BP_FAT	GO:0044275~cellular carbohydrate catabolic process	5	1.50602	0.0153691	Gnpda1, Gpd1l, Mdh2, Gaa, Pfkl	0.654257
Cluster.Modes2	GOTERM_BP_FAT	GO:0043069~negative regulation of programmed cell death	10	3.01205	0.0166274	Tpt1, Tgfbr1, Adora2a, Bcl2, Birc6, Cflar, Pten, Ints1, Cdkn1a, Agt	0.666293
Cluster.Modes2	GOTERM_BP_FAT	GO:0051924~regulation of calcium ion transport	4	1.20482	0.0167033	Stim1, Adora2a, Gnai2, Bcl2	0.65167
Cluster.Modes2	GOTERM_BP_FAT	GO:0060548~negative regulation of cell death	10	3.01205	0.0170489	Tpt1, Tgfbr1, Adora2a, Bcl2, Birc6, Cflar, Pten, Ints1, Cdkn1a, Agt	0.643618
Cluster.Modes2	GOTERM_BP_FAT	GO:0022898~regulation of transmembrane transporter activity	3	0.903614	0.0176355	Stim1, Adora2a, Gnai2	0.641157
Cluster.Modes2	GOTERM_BP_FAT	GO:0034765~regulation of ion transmembrane transport	3	0.903614	0.0176355	Stim1, Adora2a, Gnai2	0.641157
Cluster.Modes2	GOTERM_BP_FAT	GO:0032412~regulation of ion transmembrane transporter activity	3	0.903614	0.0176355	Stim1, Adora2a, Gnai2	0.641157
Cluster.Modes2	GOTERM_BP_FAT	GO:0034762~regulation of transmembrane transport	3	0.903614	0.0176355	Stim1, Adora2a, Gnai2	0.641157
Cluster.Modes2	GOTERM_BP_FAT	GO:0043434~response to peptide hormone stimulus	6	1.80723	0.0180272	Nr1h3, Eif4ebp2, Wdtc1, Bcl2, Serpina3m, Phip	0.634883
Cluster.Modes2	GOTERM_BP_FAT	GO:0044092~negative regulation of molecular function	7	2.10843	0.0192386	Spry2, Adora2a, Gnai2, Zcchc11, Cflar, Ints1, Cdkn1a	0.645149
Cluster.Modes2	GOTERM_BP_FAT	GO:0015980~energy derivation by oxidation of organic compounds	6	1.80723	0.0203424	Mdh2, ND4L, Aco2, Idh3b, Gaa, ATP6	0.652491
Cluster.Modes2	GOTERM_BP_FAT	GO:0032409~regulation of transporter activity	3	0.903614	0.0203608	Stim1, Adora2a, Gnai2	0.639929
Cluster.Modes2	GOTERM_BP_FAT	GO:0015985~energy coupled proton transport, down electrochemical gradient	4	1.20482	0.0209476	Atp6ap1, ATP6, Atp6v0c, Atp6v0d1	0.638019
Cluster.Modes2	GOTERM_BP_FAT	GO:0015986~ATP synthesis coupled proton transport	4	1.20482	0.0209476	Atp6ap1, ATP6, Atp6v0c, Atp6v0d1	0.638019
Cluster.Modes2	KEGG_PATHWAY	mmu04530:Tight junction	7	2.10843	0.022814	Sympk, Rras2, Gnai2, Ash1l, Actn4, Myh9, Pten	0.475962
Cluster.Modes2	GOTERM_BP_FAT	GO:0043086~negative regulation of catalytic activity	6	1.80723	0.0228441	Spry2, Adora2a, Gnai2, Cflar, Ints1, Cdkn1a	0.658173
Cluster.Modes2	GOTERM_BP_FAT	GO:0015672~monovalent inorganic cation transport	11	3.31325	0.0237372	Atp6ap1, Kctd10, Kcnj13, ATP6, Kcne2, Kctd4, Slc12a6, Atp6v0c, Slc9a1, Slc38a9, Atp6v0d1	0.660763
Cluster.Modes2	GOTERM_BP_FAT	GO:0009719~response to endogenous stimulus	8	2.40964	0.0283807	Nr1h3, Tgfbr1, Eif4ebp2, Adora2a, Wdtc1, Bcl2, Serpina3m, Phip	0.715308
Cluster.Modes2	GOTERM_BP_FAT	GO:0006402~mRNA catabolic process	4	1.20482	0.0292129	Rbm8a, Pnpt1, Rnps1, Smg1	0.71512
Cluster.Modes2	GOTERM_BP_FAT	GO:0034220~ion transmembrane transport	4	1.20482	0.0292129	Atp6ap1, ATP6, Atp6v0c, Atp6v0d1	0.71512
Cluster.Modes2	GOTERM_BP_FAT	GO:0032869~cellular response to insulin stimulus	4	1.20482	0.0310442	Nr1h3, Eif4ebp2, Wdtc1, Phip	0.726784
Cluster.Modes2	GOTERM_BP_FAT	GO:0010608~posttranscriptional regulation of gene expression	7	2.10843	0.0314833	Rbm8a, Eif4ebp2, Pum2, Bcl2, Zcchc11, Pten, Eif3k	0.721846
Cluster.Modes2	GOTERM_BP_FAT	GO:0048143~astrocyte activation	2	0.60241	0.0316861	Adora2a, Agt	0.714396
Cluster.Modes2	GOTERM_BP_FAT	GO:0006412~translation	11	3.31325	0.0323965	Tufm, Rpl28, Rpl36a, Gm14407, Rpl27a, Gm9405, Uba52, Rps12, Eif3k, Rpsa, Yars, Mrpl4	0.712917
Cluster.Modes2	GOTERM_BP_FAT	GO:0040007~growth	8	2.40964	0.0354128	Zfp826, Gm9405, Ube3a, Wdtc1, Bcl2, Pten, Slc9a1, Ints1	0.735856
Cluster.Modes2	GOTERM_BP_FAT	GO:0032446~protein modification by small protein conjugation	5	1.50602	0.0375626	Sumo2, Ube3a, Bcl2, Birc6, Huwe1	0.747995
Cluster.Modes2	GOTERM_BP_FAT	GO:0016052~carbohydrate catabolic process	5	1.50602	0.0405979	Gnpda1, Gpd1l, Mdh2, Gaa, Pfkl	0.766746
Cluster.Modes2	GOTERM_BP_FAT	GO:0010959~regulation of metal ion transport	4	1.20482	0.0410796	Stim1, Adora2a, Gnai2, Bcl2	0.762643
Cluster.Modes2	GOTERM_BP_FAT	GO:0006002~fructose 6-phosphate metabolic process	2	0.60241	0.0471523	Gnpda1, Pfkl	0.801605
Cluster.Modes2	GOTERM_BP_FAT	GO:0007040~lysosome organization	3	0.903614	0.0475624	Gaa, Lyst, Atp6v0c	0.797055
Cluster.Modes2	GOTERM_BP_FAT	GO:0009725~response to hormone stimulus	7	2.10843	0.0494042	Nr1h3, Tgfbr1, Eif4ebp2, Wdtc1, Bcl2, Serpina3m, Phip	0.802363
Cluster.Modes3	GOTERM_BP_FAT	GO:0048232~male gamete generation	4	19.0476	0.00162514	H2afx, Spata24, Zfp39, Odf2	0.230381
Cluster.Modes3	GOTERM_BP_FAT	GO:0007283~spermatogenesis	4	19.0476	0.00162514	H2afx, Spata24, Zfp39, Odf2	0.230381
Cluster.Modes3	GOTERM_BP_FAT	GO:0007276~gamete generation	4	19.0476	0.00341662	H2afx, Spata24, Zfp39, Odf2	0.240814
Cluster.Modes3	GOTERM_BP_FAT	GO:0019953~sexual reproduction	4	19.0476	0.005262	H2afx, Spata24, Zfp39, Odf2	0.246586
Cluster.Modes3	GOTERM_BP_FAT	GO:0048609~reproductive process in a multicellular organism	4	19.0476	0.00618286	H2afx, Spata24, Zfp39, Odf2	0.220913
Cluster.Modes3	GOTERM_BP_FAT	GO:0032504~multicellular organism reproduction	4	19.0476	0.00618286	H2afx, Spata24, Zfp39, Odf2	0.220913

## Sheet: Activation_Day
Cluster	Category	Term	Count	%	Pvalue	Genes	Benjamini
Cluster.Act.Early	GOTERM_BP_FAT	GO:0033554~cellular response to stress	20	5.08906	0.000159217	H2afx, Cep164, Fen1, Bcl2, Aars, Col4a3bp, Hmgb2, Esco2, Ddb1, Sfpq, Jmy, Ptprv, Ssrp1, Bax, Rad21, Hfe, Mutyh, Zswim7, Smg1, Atrx	0.23325
Cluster.Act.Early	GOTERM_BP_FAT	GO:0008406~gonad development	9	2.29008	0.000200871	Ube3a, Bax, Bcl2, Pcyt1b, Csda, Fndc3a, Hmgb2, Agt, Kdr	0.15426
Cluster.Act.Early	GOTERM_BP_FAT	GO:0006281~DNA repair	14	3.56234	0.000222306	H2afx, Cep164, Fen1, Hmgb2, Esco2, Ddb1, Sfpq, Jmy, Rad21, Ssrp1, Mutyh, Zswim7, Smg1, Atrx	0.116281
Cluster.Act.Early	GOTERM_BP_FAT	GO:0006974~response to DNA damage stimulus	16	4.07125	0.000257275	H2afx, Cep164, Fen1, Hmgb2, Esco2, Ddb1, Sfpq, Jmy, Ptprv, Bax, Rad21, Ssrp1, Mutyh, Zswim7, Smg1, Atrx	0.101741
Cluster.Act.Early	GOTERM_BP_FAT	GO:0045137~development of primary sexual characteristics	9	2.29008	0.000627042	Ube3a, Bax, Bcl2, Pcyt1b, Csda, Fndc3a, Hmgb2, Agt, Kdr	0.188805
Cluster.Act.Early	GOTERM_BP_FAT	GO:0048608~reproductive structure development	10	2.54453	0.000628833	Ube3a, Bax, Bcl2, Pcyt1b, Pten, Csda, Fndc3a, Hmgb2, Agt, Kdr	0.160434
Cluster.Act.Early	GOTERM_BP_FAT	GO:0007548~sex differentiation	10	2.54453	0.000628833	Phb2, Ube3a, Bax, Bcl2, Pcyt1b, Csda, Fndc3a, Hmgb2, Agt, Kdr	0.160434
Cluster.Act.Early	GOTERM_BP_FAT	GO:0006259~DNA metabolic process	19	4.83461	0.000732162	H2afx, Cep164, Fen1, Xrn1, Pold2, Hmgb2, Esco2, Mcm5, Ddb1, Sfpq, Mcm2, Jmy, Ssrp1, Rad21, Rrm1, Mutyh, Zswim7, Smg1, Atrx	0.160146
Cluster.Act.Early	GOTERM_BP_FAT	GO:0007049~cell cycle	24	6.10687	0.000818721	Cd2ap, E2f4, Slfn1, H2afx, Cep164, Clasp1, Rbbp8, Bcl2, Kif11, Xrn1, Mdm4, Esco2, Setd8, Jmy, Mcm2, E2f1, Calm3, Rad21, Cdca8, Tacc1, Cdk2ap1, Prc1, Mapre2, Cdkn1b	0.156987
Cluster.Act.Early	GOTERM_BP_FAT	GO:0046660~female sex differentiation	7	1.78117	0.00107683	Phb2, Ube3a, Bax, Bcl2, Pcyt1b, Agt, Kdr	0.181007
Cluster.Act.Early	GOTERM_BP_FAT	GO:0043066~negative regulation of apoptosis	13	3.30789	0.00149004	Apip, Adora2a, Bcl2, Aars, Birc6, Cflar, Tpt1, Tgfbr1, Bax, Csda, Pten, Cdkn1b, Agt	0.220205
Cluster.Act.Early	GOTERM_BP_FAT	GO:0022602~ovulation cycle process	6	1.52672	0.00159665	Ube3a, Bax, Bcl2, Pcyt1b, Agt, Kdr	0.215183
Cluster.Act.Early	GOTERM_BP_FAT	GO:0042698~ovulation cycle	6	1.52672	0.00175619	Ube3a, Bax, Bcl2, Pcyt1b, Agt, Kdr	0.216767
Cluster.Act.Early	GOTERM_BP_FAT	GO:0043069~negative regulation of programmed cell death	13	3.30789	0.00177235	Apip, Adora2a, Bcl2, Aars, Birc6, Cflar, Tpt1, Tgfbr1, Bax, Csda, Pten, Cdkn1b, Agt	0.203563
Cluster.Act.Early	GOTERM_BP_FAT	GO:0060548~negative regulation of cell death	13	3.30789	0.00183439	Apip, Adora2a, Bcl2, Aars, Birc6, Cflar, Tpt1, Tgfbr1, Bax, Csda, Pten, Cdkn1b, Agt	0.196481
Cluster.Act.Early	GOTERM_BP_FAT	GO:0022402~cell cycle process	17	4.3257	0.00235426	Cd2ap, E2f4, Slfn1, H2afx, Cep164, Clasp1, Rbbp8, Bcl2, Kif11, Xrn1, Mdm4, Setd8, Jmy, Rad21, Cdca8, Cdkn1b, Mapre2	0.230568
Cluster.Act.Early	GOTERM_BP_FAT	GO:0051271~negative regulation of cell motion	5	1.27226	0.00260604	Bcl2, Actn4, Nf1, Pten, Cdkn1b	0.238172
Cluster.Act.Early	GOTERM_BP_FAT	GO:0008585~female gonad development	6	1.52672	0.00273403	Ube3a, Bax, Bcl2, Pcyt1b, Agt, Kdr	0.235569
Cluster.Act.Early	GOTERM_BP_FAT	GO:0008285~negative regulation of cell proliferation	12	3.05344	0.00275602	Slfn1, Spry2, Ptprv, Morc3, Adora2a, Phb2, Bax, Bcl2, Nf1, Pten, Agt, Cdkn1b	0.225659
Cluster.Act.Early	GOTERM_BP_FAT	GO:0001541~ovarian follicle development	5	1.27226	0.00292357	Ube3a, Bax, Bcl2, Pcyt1b, Kdr	0.226659
Cluster.Act.Early	GOTERM_BP_FAT	GO:0003006~reproductive developmental process	13	3.30789	0.00340869	Ube3a, Bcl2, Hmgb2, Fndc3a, Kdr, Alms1, Agfg1, Phb2, Bax, Pcyt1b, Csda, Pten, Agt	0.247813
Cluster.Act.Early	GOTERM_BP_FAT	GO:0046545~development of primary female sexual characteristics	6	1.52672	0.00376112	Ube3a, Bax, Bcl2, Pcyt1b, Agt, Kdr	0.258666
Cluster.Act.Early	GOTERM_BP_FAT	GO:0006754~ATP biosynthetic process	7	1.78117	0.00383329	Atp6ap1, ATP6, Atp6v0c, Atp2b4, Atp1b2, Atp8b4, Atp6v0d1	0.252627
Cluster.Act.Early	GOTERM_BP_FAT	GO:0044265~cellular macromolecule catabolic process	22	5.59796	0.00392702	Cuedc2, Cd2ap, Usp8, Ube3a, Pnpt1, Cnot4, Huwe1, Map1lc3b, Uchl4, Ddb1, Sumo2, Lrrc41, Spopl, Oas2, Herc4, Rbm8a, Mycbp2, Ubr7, Ubl5, Zcchc11, Ube2v1, Smg1	0.248253
Cluster.Act.Early	GOTERM_BP_FAT	GO:0009057~macromolecule catabolic process	23	5.85242	0.00424022	Cuedc2, Cd2ap, Usp8, Ube3a, Pnpt1, Cnot4, Huwe1, Map1lc3b, Uchl4, Ddb1, Sumo2, Lrrc41, Spopl, Oas2, Herc4, Rbm8a, Mycbp2, Ubr7, Ubl5, Zcchc11, Axin1, Ube2v1, Smg1	0.255708
Cluster.Act.Early	GOTERM_BP_FAT	GO:0014002~astrocyte development	3	0.763359	0.00474144	Adora2a, Nf1, Agt	0.271743
Cluster.Act.Early	GOTERM_BP_FAT	GO:0019953~sexual reproduction	16	4.07125	0.00490272	Spata24, H2afx, Odf2, Zfp39, Ube3a, Bcl2, Fndc3a, Hmgb2, Alms1, Gnpda1, Agfg1, Tgfbr1, Bax, Pcyt1b, Csda, Agt	0.270431
Cluster.Act.Early	GOTERM_BP_FAT	GO:0000278~mitotic cell cycle	12	3.05344	0.00525175	Cd2ap, Setd8, E2f4, Slfn1, Cep164, Clasp1, Rbbp8, Rad21, Cdca8, Bcl2, Kif11, Mapre2	0.277687
Cluster.Act.Early	GOTERM_BP_FAT	GO:0008584~male gonad development	5	1.27226	0.00539629	Bax, Bcl2, Csda, Fndc3a, Hmgb2	0.275545
Cluster.Act.Early	GOTERM_BP_FAT	GO:0007017~microtubule-based process	11	2.79898	0.00543145	Kif4, Tubb2b, Lyst, Ss18, Kif13a, Tacc1, Kif11, Kif24, Tuba1b, Tuba3a, Dctn2	0.268935
Cluster.Act.Early	GOTERM_BP_FAT	GO:0046034~ATP metabolic process	7	1.78117	0.00604431	Atp6ap1, ATP6, Atp6v0c, Atp2b4, Atp1b2, Atp8b4, Atp6v0d1	0.286151
Cluster.Act.Early	GOTERM_BP_FAT	GO:0009206~purine ribonucleoside triphosphate biosynthetic process	7	1.78117	0.0070745	Atp6ap1, ATP6, Atp6v0c, Atp2b4, Atp1b2, Atp8b4, Atp6v0d1	0.31751
Cluster.Act.Early	GOTERM_BP_FAT	GO:0009201~ribonucleoside triphosphate biosynthetic process	7	1.78117	0.0070745	Atp6ap1, ATP6, Atp6v0c, Atp2b4, Atp1b2, Atp8b4, Atp6v0d1	0.31751
Cluster.Act.Early	GOTERM_BP_FAT	GO:0051346~negative regulation of hydrolase activity	4	1.01781	0.00715731	Ppp2r4, Spry2, Adora2a, Cflar	0.312309
Cluster.Act.Early	GOTERM_BP_FAT	GO:0022403~cell cycle phase	14	3.56234	0.00729451	Cd2ap, E2f4, Slfn1, H2afx, Cep164, Clasp1, Rbbp8, Bcl2, Kif11, Xrn1, Setd8, Rad21, Cdca8, Mapre2	0.309304
Cluster.Act.Early	GOTERM_BP_FAT	GO:0009145~purine nucleoside triphosphate biosynthetic process	7	1.78117	0.00744453	Atp6ap1, ATP6, Atp6v0c, Atp2b4, Atp1b2, Atp8b4, Atp6v0d1	0.306904
Cluster.Act.Early	GOTERM_BP_FAT	GO:0009142~nucleoside triphosphate biosynthetic process	7	1.78117	0.00782833	Atp6ap1, ATP6, Atp6v0c, Atp2b4, Atp1b2, Atp8b4, Atp6v0d1	0.312397
Cluster.Act.Early	GOTERM_BP_FAT	GO:0007276~gamete generation	14	3.56234	0.00791069	Spata24, H2afx, Odf2, Zfp39, Bcl2, Fndc3a, Hmgb2, Alms1, Agfg1, Tgfbr1, Bax, Pcyt1b, Csda, Agt	0.307873
Cluster.Act.Early	GOTERM_BP_FAT	GO:0048609~reproductive process in a multicellular organism	16	4.07125	0.0081133	Spata24, H2afx, Odf2, Zfp39, Ube3a, Bcl2, Fndc3a, Hmgb2, Alms1, Kdr, Agfg1, Tgfbr1, Bax, Pcyt1b, Csda, Agt	0.307362
Cluster.Act.Early	GOTERM_BP_FAT	GO:0032504~multicellular organism reproduction	16	4.07125	0.0081133	Spata24, H2afx, Odf2, Zfp39, Ube3a, Bcl2, Fndc3a, Hmgb2, Alms1, Kdr, Agfg1, Tgfbr1, Bax, Pcyt1b, Csda, Agt	0.307362
Cluster.Act.Early	GOTERM_BP_FAT	GO:0006091~generation of precursor metabolites and energy	12	3.05344	0.00854936	Atp6ap1, Gnpda1, Mdh2, ND4L, Aco2, Idh3b, ATP6, Hk1, Atp6v0c, ND1, Pfkm, Atp6v0d1	0.314005
Cluster.Act.Early	GOTERM_BP_FAT	GO:0048708~astrocyte differentiation	3	0.763359	0.00863971	Adora2a, Nf1, Agt	0.310038
Cluster.Act.Early	GOTERM_BP_FAT	GO:0048511~rhythmic process	7	1.78117	0.00906518	Ube3a, Prf1, Bax, Bcl2, Pcyt1b, Agt, Kdr	0.315962
Cluster.Act.Early	GOTERM_BP_FAT	GO:0009205~purine ribonucleoside triphosphate metabolic process	7	1.78117	0.0104359	Atp6ap1, ATP6, Atp6v0c, Atp2b4, Atp1b2, Atp8b4, Atp6v0d1	0.347403
Cluster.Act.Early	GOTERM_BP_FAT	GO:0007018~microtubule-based movement	7	1.78117	0.0104359	Kif4, Tubb2b, Kif13a, Kif11, Kif24, Tuba1b, Tuba3a	0.347403
Cluster.Act.Early	GOTERM_BP_FAT	GO:0044092~negative regulation of molecular function	8	2.03562	0.0106187	Ppp2r4, Spry2, Thra, Adora2a, Zcchc11, Cflar, Nf1, Cdkn1b	0.345557
Cluster.Act.Early	GOTERM_BP_FAT	GO:0009199~ribonucleoside triphosphate metabolic process	7	1.78117	0.0109238	Atp6ap1, ATP6, Atp6v0c, Atp2b4, Atp1b2, Atp8b4, Atp6v0d1	0.346933
Cluster.Act.Early	GOTERM_BP_FAT	GO:0001916~positive regulation of T cell mediated cytotoxicity	3	0.763359	0.0109753	H2-K1, Cd1d2, H2-Q6	0.341877
Cluster.Act.Early	GOTERM_BP_FAT	GO:0006401~RNA catabolic process	5	1.27226	0.0112404	Rbm8a, Oas2, Pnpt1, Zcchc11, Smg1	0.342299
Cluster.Act.Early	GOTERM_BP_FAT	GO:0042981~regulation of apoptosis	19	4.83461	0.0128019	Apip, Adora2a, Actn4, Bcl2, Aars, Birc6, Cflar, Nf1, Tpt1, Jmy, Tgfbr1, Ptprv, Bax, Ngfrap1, Pten, Csda, Agt, Cdkn1b, Casp8	0.37325
Cluster.Act.Early	GOTERM_BP_FAT	GO:0006955~immune response	17	4.3257	0.0128086	Gbp4, H2-K1, H60b, Gbp8, Lyst, Cr2, Samhd1, Il18bp, H2-Q6, Gbp6, Oas2, Prg4, 9230019H11Rik, Tgtp1, Cd1d2, Prg3, Hfe	0.367139
Cluster.Act.Early	GOTERM_BP_FAT	GO:0043524~negative regulation of neuron apoptosis	5	1.27226	0.0129342	Adora2a, Bax, Bcl2, Aars, Agt	0.363898
Cluster.Act.Early	GOTERM_BP_FAT	GO:0009144~purine nucleoside triphosphate metabolic process	7	1.78117	0.0130376	Atp6ap1, ATP6, Atp6v0c, Atp2b4, Atp1b2, Atp8b4, Atp6v0d1	0.360282
Cluster.Act.Early	GOTERM_BP_FAT	GO:0009152~purine ribonucleotide biosynthetic process	7	1.78117	0.0136078	Atp6ap1, ATP6, Atp6v0c, Atp2b4, Atp1b2, Atp8b4, Atp6v0d1	0.366865
Cluster.Act.Early	GOTERM_BP_FAT	GO:0000082~G1/S transition of mitotic cell cycle	4	1.01781	0.014053	E2f4, Slfn1, Rbbp8, Bcl2	0.370529
Cluster.Act.Early	GOTERM_BP_FAT	GO:0048610~reproductive cellular process	9	2.29008	0.0141386	Gnpda1, Agfg1, Tgfbr1, Ube3a, Bax, Bcl2, Fndc3a, Hmgb2, Alms1	0.366667
Cluster.Act.Early	GOTERM_BP_FAT	GO:0043067~regulation of programmed cell death	19	4.83461	0.0144299	Apip, Adora2a, Actn4, Bcl2, Aars, Birc6, Cflar, Nf1, Tpt1, Jmy, Tgfbr1, Ptprv, Bax, Ngfrap1, Pten, Csda, Agt, Cdkn1b, Casp8	0.3671
Cluster.Act.Early	GOTERM_BP_FAT	GO:0010941~regulation of cell death	19	4.83461	0.0152587	Apip, Adora2a, Actn4, Bcl2, Aars, Birc6, Cflar, Nf1, Tpt1, Jmy, Tgfbr1, Ptprv, Bax, Ngfrap1, Pten, Csda, Agt, Cdkn1b, Casp8	0.378088
Cluster.Act.Early	GOTERM_BP_FAT	GO:0043523~regulation of neuron apoptosis	6	1.52672	0.0154267	Adora2a, Bax, Bcl2, Aars, Nf1, Agt	0.375932
Cluster.Act.Early	GOTERM_BP_FAT	GO:0046546~development of primary male sexual characteristics	5	1.27226	0.0157662	Bax, Bcl2, Csda, Fndc3a, Hmgb2	0.377088
Cluster.Act.Early	GOTERM_BP_FAT	GO:0009260~ribonucleotide biosynthetic process	7	1.78117	0.0160632	Atp6ap1, ATP6, Atp6v0c, Atp2b4, Atp1b2, Atp8b4, Atp6v0d1	0.377415
Cluster.Act.Early	GOTERM_BP_FAT	GO:0001914~regulation of T cell mediated cytotoxicity	3	0.763359	0.0163699	H2-K1, Cd1d2, H2-Q6	0.377911
Cluster.Act.Early	GOTERM_BP_FAT	GO:0048878~chemical homeostasis	14	3.56234	0.0167307	Adora2a, Bcl2, Lyst, Col4a3bp, Pfkm, Ireb2, Nf1, Kdr, Alms1, Bax, Commd1, Atp6v0c, Ftl1, Hfe, Ftl2	0.379356
Cluster.Act.Early	GOTERM_BP_FAT	GO:0001655~urogenital system development	8	2.03562	0.0176711	Tgfbr1, Zfp826, Ube3a, Bax, Bcl2, Nf1, Pten, Agt	0.390824
Cluster.Act.Early	GOTERM_BP_FAT	GO:0040013~negative regulation of locomotion	4	1.01781	0.0185279	Adora2a, Bcl2, Nf1, Pten	0.400335
Cluster.Act.Early	GOTERM_BP_FAT	GO:0009141~nucleoside triphosphate metabolic process	7	1.78117	0.0188092	Atp6ap1, ATP6, Atp6v0c, Atp2b4, Atp1b2, Atp8b4, Atp6v0d1	0.400013
Cluster.Act.Early	GOTERM_BP_FAT	GO:0048232~male gamete generation	11	2.79898	0.0188816	Agfg1, H2afx, Spata24, Zfp39, Odf2, Bax, Pcyt1b, Csda, Fndc3a, Hmgb2, Alms1	0.396309
Cluster.Act.Early	GOTERM_BP_FAT	GO:0007283~spermatogenesis	11	2.79898	0.0188816	Agfg1, H2afx, Spata24, Zfp39, Odf2, Bax, Pcyt1b, Csda, Fndc3a, Hmgb2, Alms1	0.396309
Cluster.Act.Early	GOTERM_BP_FAT	GO:0006119~oxidative phosphorylation	5	1.27226	0.01896	Atp6ap1, ND4L, ATP6, Atp6v0c, Atp6v0d1	0.392796
Cluster.Act.Early	GOTERM_BP_FAT	GO:0009719~response to endogenous stimulus	9	2.29008	0.0197577	Nr1h3, Tgfbr1, Adora2a, Bcl2, Aars, Serpina3m, Hmgb2, Gatm, Phip	0.400757
Cluster.Act.Early	GOTERM_BP_FAT	GO:0046661~male sex differentiation	5	1.27226	0.0201071	Bax, Bcl2, Csda, Fndc3a, Hmgb2	0.401507
Cluster.Act.Early	GOTERM_BP_FAT	GO:0019882~antigen processing and presentation	6	1.52672	0.0214204	H2-K1, H60b, 9230019H11Rik, Cd1d2, Hfe, H2-Q6	0.416707
Cluster.Act.Early	GOTERM_BP_FAT	GO:0009791~post-embryonic development	6	1.52672	0.0214204	Tgfbr1, Zfp826, Morc3, Bax, Bcl2, Ireb2	0.416707
Cluster.Act.Early	GOTERM_BP_FAT	GO:0009150~purine ribonucleotide metabolic process	7	1.78117	0.0218601	Atp6ap1, ATP6, Atp6v0c, Atp2b4, Atp1b2, Atp8b4, Atp6v0d1	0.418511
Cluster.Act.Early	GOTERM_BP_FAT	GO:0045333~cellular respiration	5	1.27226	0.0225273	Mdh2, ND4L, Aco2, Idh3b, ATP6	0.423512
Cluster.Act.Early	GOTERM_BP_FAT	GO:0002711~positive regulation of T cell mediated immunity	3	0.763359	0.0226662	H2-K1, Cd1d2, H2-Q6	0.420923
Cluster.Act.Early	GOTERM_BP_FAT	GO:0019941~modification-dependent protein catabolic process	17	4.3257	0.0239301	Cuedc2, Cd2ap, Usp8, Ube3a, Cnot4, Huwe1, Map1lc3b, Uchl4, Ddb1, Sumo2, Lrrc41, Spopl, Herc4, Mycbp2, Ubl5, Ubr7, Ube2v1	0.433923
Cluster.Act.Early	GOTERM_BP_FAT	GO:0043632~modification-dependent macromolecule catabolic process	17	4.3257	0.0239301	Cuedc2, Cd2ap, Usp8, Ube3a, Cnot4, Huwe1, Map1lc3b, Uchl4, Ddb1, Sumo2, Lrrc41, Spopl, Herc4, Mycbp2, Ubl5, Ubr7, Ube2v1	0.433923
Cluster.Act.Early	GOTERM_BP_FAT	GO:0001101~response to acid	3	0.763359	0.02613	Bax, Bcl2, Aars	0.45849
Cluster.Act.Early	GOTERM_BP_FAT	GO:0001952~regulation of cell-matrix adhesion	3	0.763359	0.02613	Bcl2, Nf1, Pten	0.45849
Cluster.Act.Early	GOTERM_BP_FAT	GO:0030163~protein catabolic process	18	4.58015	0.026472	Cuedc2, Cd2ap, Usp8, Ube3a, Cnot4, Huwe1, Map1lc3b, Uchl4, Ddb1, Sumo2, Lrrc41, Spopl, Herc4, Mycbp2, Ubl5, Ubr7, Axin1, Ube2v1	0.458286
Cluster.Act.Early	GOTERM_BP_FAT	GO:0009259~ribonucleotide metabolic process	7	1.78117	0.0270366	Atp6ap1, ATP6, Atp6v0c, Atp2b4, Atp1b2, Atp8b4, Atp6v0d1	0.460876
Cluster.Act.Early	GOTERM_BP_FAT	GO:0051336~regulation of hydrolase activity	9	2.29008	0.027532	Ppp2r4, Agfg1, Spry2, Adora2a, Bax, Abhd5, Ppp6r3, Cflar, Nf1	0.462539
Cluster.Act.Early	GOTERM_BP_FAT	GO:0048515~spermatid differentiation	5	1.27226	0.0278807	Agfg1, Bax, Fndc3a, Hmgb2, Alms1	0.462378
Cluster.Act.Early	GOTERM_BP_FAT	GO:0050678~regulation of epithelial cell proliferation	5	1.27226	0.0278807	Phb2, Bax, Pten, Kdr, Cdkn1b	0.462378
Cluster.Act.Early	KEGG_PATHWAY	mmu04210:Apoptosis	6	1.52672	0.0279073	Prkaca, Endod1, Bax, Bcl2, Cflar, Casp8	0.955553
Cluster.Act.Early	KEGG_PATHWAY	mmu04142:Lysosome	7	1.78117	0.0293642	Atp6ap1, Cltb, Ctss, Atp6v0c, Ctsl, Atp6v0d1, Lamp1	0.805869
Cluster.Act.Early	GOTERM_BP_FAT	GO:0015986~ATP synthesis coupled proton transport	4	1.01781	0.029581	Atp6ap1, ATP6, Atp6v0c, Atp6v0d1	0.478195
Cluster.Act.Early	GOTERM_BP_FAT	GO:0021987~cerebral cortex development	4	1.01781	0.029581	Bax, Tacc1, Nf1, Emx2	0.478195
Cluster.Act.Early	GOTERM_BP_FAT	GO:0015985~energy coupled proton transport, down electrochemical gradient	4	1.01781	0.029581	Atp6ap1, ATP6, Atp6v0c, Atp6v0d1	0.478195
Cluster.Act.Early	GOTERM_BP_FAT	GO:0051607~defense response to virus	3	0.763359	0.0297925	Lyst, Samhd1, H2-Q6	0.476273
Cluster.Act.Early	KEGG_PATHWAY	mmu03018:RNA degradation	5	1.27226	0.0298858	Zcchc7, Pnpt1, Cnot4, Cnot1, Xrn1	0.671271
Cluster.Act.Early	GOTERM_BP_FAT	GO:0006644~phospholipid metabolic process	8	2.03562	0.0300289	Lyst, Cept1, Abhd5, Lpgat1, Pcyt1b, Pten, Ptpmt1, Smpd4	0.474677
Cluster.Act.Early	KEGG_PATHWAY	mmu03030:DNA replication	4	1.01781	0.0308209	Mcm5, Mcm2, Fen1, Pold2	0.577223
Cluster.Act.Early	GOTERM_BP_FAT	GO:0051301~cell division	11	2.79898	0.0338089	Mcm5, Cd2ap, Setd8, Cep164, Clasp1, Rad21, Cdca8, Tacc1, Kif11, Prc1, Mapre2	0.511837
Cluster.Act.Early	GOTERM_BP_FAT	GO:0051050~positive regulation of transport	7	1.78117	0.0340319	Prkaca, Adora2a, Bax, Actn4, Pink1, Pfkm, Psmd9	0.509832
Cluster.Act.Early	GOTERM_BP_FAT	GO:0048143~astrocyte activation	2	0.508906	0.036171	Adora2a, Agt	0.527354
Cluster.Act.Early	GOTERM_BP_FAT	GO:0051603~proteolysis involved in cellular protein catabolic process	17	4.3257	0.0361798	Cuedc2, Cd2ap, Usp8, Ube3a, Cnot4, Huwe1, Map1lc3b, Uchl4, Ddb1, Sumo2, Lrrc41, Spopl, Herc4, Mycbp2, Ubl5, Ubr7, Ube2v1	0.523154
Cluster.Act.Early	GOTERM_BP_FAT	GO:0044257~cellular protein catabolic process	17	4.3257	0.0374959	Cuedc2, Cd2ap, Usp8, Ube3a, Cnot4, Huwe1, Map1lc3b, Uchl4, Ddb1, Sumo2, Lrrc41, Spopl, Herc4, Mycbp2, Ubl5, Ubr7, Ube2v1	0.531809
Cluster.Act.Early	GOTERM_BP_FAT	GO:0007281~germ cell development	6	1.52672	0.0375165	Agfg1, Bax, Bcl2, Fndc3a, Hmgb2, Alms1	0.527809
Cluster.Act.Early	GOTERM_BP_FAT	GO:0043086~negative regulation of catalytic activity	6	1.52672	0.0375165	Ppp2r4, Spry2, Adora2a, Cflar, Nf1, Cdkn1b	0.527809
Cluster.Act.Early	GOTERM_BP_FAT	GO:0002474~antigen processing and presentation of peptide antigen via MHC class I	3	0.763359	0.037681	H2-K1, Hfe, H2-Q6	0.525248
Cluster.Act.Early	GOTERM_BP_FAT	GO:0006164~purine nucleotide biosynthetic process	7	1.78117	0.0396856	Atp6ap1, ATP6, Atp6v0c, Atp2b4, Atp1b2, Atp8b4, Atp6v0d1	0.539931
Cluster.Act.Early	KEGG_PATHWAY	mmu04110:Cell cycle	7	1.78117	0.0398771	Mcm5, E2f4, E2f1, Mcm2, Ywhaz, Rad21, Cdkn1b	0.591502
Cluster.Act.Early	GOTERM_BP_FAT	GO:0009165~nucleotide biosynthetic process	8	2.03562	0.0403349	Atp6ap1, ATP6, Rrm1, Atp6v0c, Atp2b4, Atp1b2, Atp8b4, Atp6v0d1	0.541767
Cluster.Act.Early	GOTERM_BP_FAT	GO:0048871~multicellular organismal homeostasis	5	1.27226	0.040687	Add1, Bax, Bcl2, Hfe, Kdr	0.540899
Cluster.Act.Early	GOTERM_BP_FAT	GO:0034220~ion transmembrane transport	4	1.01781	0.04092	Atp6ap1, ATP6, Atp6v0c, Atp6v0d1	0.538991
Cluster.Act.Early	GOTERM_BP_FAT	GO:0002709~regulation of T cell mediated immunity	3	0.763359	0.041891	H2-K1, Cd1d2, H2-Q6	0.543604
Cluster.Act.Early	KEGG_PATHWAY	mmu00190:Oxidative phosphorylation	7	1.78117	0.0425005	Atp6ap1, ND4L, ATP6, Cox7b2, Atp6v0c, ND1, Atp6v0d1	0.548969
Cluster.Act.Early	GOTERM_BP_FAT	GO:0019637~organophosphate metabolic process	8	2.03562	0.0426985	Lyst, Cept1, Abhd5, Lpgat1, Pcyt1b, Pten, Ptpmt1, Smpd4	0.546679
Cluster.Act.Early	GOTERM_BP_FAT	GO:0051726~regulation of cell cycle	9	2.29008	0.0428645	E2f4, E2f1, H2afx, Ptprv, Mycbp2, Bax, Bcl2, Pten, Cdkn1b	0.544226
Cluster.Act.Early	GOTERM_BP_FAT	GO:0009566~fertilization	5	1.27226	0.0443312	Gnpda1, Ube3a, Bax, Csda, Fndc3a	0.552739
Cluster.Act.Early	GOTERM_BP_FAT	GO:0006334~nucleosome assembly	5	1.27226	0.0443312	Mcm2, H2afx, Hist3h2ba, Hist1h2ab, Set	0.552739
Cluster.Act.Early	KEGG_PATHWAY	mmu04144:Endocytosis	9	2.29008	0.0449795	Cltb, H2-K1, Ap2m1, Rab11b, Tgfbr1, Usp8, Vps37b, H2-Q6, Kdr	0.514808
Cluster.Act.Early	GOTERM_BP_FAT	GO:0001822~kidney development	6	1.52672	0.0461965	Tgfbr1, Zfp826, Bax, Bcl2, Nf1, Agt	0.564145
Cluster.Act.Early	GOTERM_BP_FAT	GO:0051270~regulation of cell motion	6	1.52672	0.0461965	Rras2, Bcl2, Actn4, Nf1, Pten, Cdkn1b	0.564145
Cluster.Act.Early	GOTERM_BP_FAT	GO:0051101~regulation of DNA binding	5	1.27226	0.0462197	Jmy, Thra, Calm3, Zcchc11, Hmgb2	0.560545
Cluster.Act.Early	GOTERM_BP_FAT	GO:0034404~nucleobase, nucleoside and nucleotide biosynthetic process	8	2.03562	0.0463652	Atp6ap1, ATP6, Rrm1, Atp6v0c, Atp2b4, Atp1b2, Atp8b4, Atp6v0d1	0.557965
Cluster.Act.Early	GOTERM_BP_FAT	GO:0034654~nucleobase, nucleoside, nucleotide and nucleic acid biosynthetic process	8	2.03562	0.0463652	Atp6ap1, ATP6, Rrm1, Atp6v0c, Atp2b4, Atp1b2, Atp8b4, Atp6v0d1	0.557965
Cluster.Act.Early	GOTERM_BP_FAT	GO:0031497~chromatin assembly	5	1.27226	0.0481526	Mcm2, H2afx, Hist3h2ba, Hist1h2ab, Set	0.568275
Cluster.Act.Early	KEGG_PATHWAY	mmu04530:Tight junction	7	1.78117	0.0495282	Rras2, Ash1l, Actn4, Cldn20, Pten, Csda, Jam2	0.502647
Cluster.Act.Middle	KEGG_PATHWAY	mmu03040:Spliceosome	13	6.46766	4.31677e-09	Thoc2, Ccdc12, Snrpd2, Ddx23, Eftud2, Syf2, Sf3b2, Snrnp200, Srsf2, Prpf8, Rbm22, Sf3a1, Dhx38	4.10093e-07
Cluster.Act.Middle	GOTERM_BP_FAT	GO:0008380~RNA splicing	11	5.47264	3.17567e-05	Hnrnph1, Snrpd2, Zmat5, Srsf2, Eftud2, Prpf8, Rbm22, Ptbp1, Syf2, Sf3a1, Rnps1	0.0257357
Cluster.Act.Middle	GOTERM_BP_FAT	GO:0006397~mRNA processing	12	5.97015	6.02713e-05	Hnrnph1, Sf3b2, Snrpd2, Zmat5, Srsf2, Eftud2, Prpf8, Rbm22, Ptbp1, Syf2, Sf3a1, Rnps1	0.0244385
Cluster.Act.Middle	GOTERM_BP_FAT	GO:0006396~RNA processing	15	7.46269	0.000112836	Snrpd2, Eftud2, Syf2, Rnps1, Hnrnph1, Dus1l, Sf3b2, Zmat5, Srsf2, Prpf8, Ptbp1, Rbm22, Ddx54, Ints1, Sf3a1	0.0304092
Cluster.Act.Middle	GOTERM_BP_FAT	GO:0016071~mRNA metabolic process	12	5.97015	0.000211519	Hnrnph1, Sf3b2, Snrpd2, Zmat5, Srsf2, Eftud2, Prpf8, Rbm22, Ptbp1, Syf2, Sf3a1, Rnps1	0.0424897
Cluster.Act.Middle	GOTERM_BP_FAT	GO:0006412~translation	9	4.47761	0.0143131	Rpl29, Tufm, Eif3g, Gm9405, Eef2, Rpl18, Uba52, Eif3k, Rpsa, Mrpl4	0.906256
Cluster.Act.Middle	GOTERM_BP_FAT	GO:0001701~in utero embryonic development	8	3.9801	0.0172449	Mbd3, Gatad2a, Kat2a, Myo18b, Kif3a, Wdtc1, Myh9, Ints1	0.907474
Cluster.Act.Middle	GOTERM_BP_FAT	GO:0008283~cell proliferation	7	3.48259	0.0367417	Rpl29, Kat2a, Gm9405, Gnai2, Purb, Rxrb, Ints1, Thap1	0.987605
Cluster.Act.Middle	KEGG_PATHWAY	mmu04730:Long-term depression	4	1.99005	0.0406207	Map2k2, Pla2g2a, Gnai2, Araf	0.86051
Cluster.Act.Middle	GOTERM_BP_FAT	GO:0040007~growth	6	2.98507	0.0434333	Rpl29, Kat2a, Gm9405, Wdtc1, Rxrb, Slc9a1, Ints1	0.989507
Cluster.Act.Middle	GOTERM_BP_FAT	GO:0021915~neural tube development	4	1.99005	0.0496147	Gatad2a, Kat2a, Kif3a, Tsc2	0.990363

## Sheet: Delay_Regular
Cluster	Category	Term	Count	%	Pvalue	Genes	Benjamini
Cluster.Regular	KEGG_PATHWAY	mmu03040:Spliceosome	17	2.86195	8.68195e-07	Thoc2, Ccdc12, Snrpd2, Ddx23, Eftud2, Syf2, Wbp11, Sf3b2, Rbm8a, Srsf6, Snrnp200, Srsf2, Prpf8, Rbm22, Sf3a1, Dhx38, Rbm25	0.00012154
Cluster.Regular	GOTERM_BP_FAT	GO:0006396~RNA processing	29	4.88215	4.76903e-05	Prpf39, Ints8, Snrpd2, Eftud2, Pnpt1, Syf2, Wbp11, Sfpq, Sf3b2, Rbm8a, Srsf2, Zcchc11, Prpf8, Ptbp1, Zfc3h1, Rbm22, Aars, Larp7, Srek1, Rnps1, Xrn1, Hnrnph1, Dus1l, Gm5117, Zmat5, Ddx54, Sf3a1, Ints1, Rbm25	0.0880658
Cluster.Regular	GOTERM_BP_FAT	GO:0008380~RNA splicing	16	2.6936	0.000593453	Prpf39, Snrpd2, Eftud2, Srek1, Syf2, Rnps1, Wbp11, Hnrnph1, Sfpq, Rbm8a, Srsf2, Zmat5, Prpf8, Ptbp1, Rbm22, Sf3a1	0.436587
Cluster.Regular	GOTERM_BP_FAT	GO:0016071~mRNA metabolic process	20	3.367	0.000974113	Prpf39, Snrpd2, Eftud2, Pnpt1, Srek1, Syf2, Rnps1, Wbp11, Hnrnph1, Sfpq, Sf3b2, Rbm8a, Srsf2, Zmat5, Prpf8, Ptbp1, Rbm22, Sf3a1, Smg1, Rbm25	0.46632
Cluster.Regular	GOTERM_BP_FAT	GO:0033554~cellular response to stress	24	4.0404	0.0011795	Parp1, H2afx, Cep164, Fen1, Bcl2, Aars, Col4a3bp, Hmgb2, Esco2, Sfpq, Ddb1, Jmy, Ptprv, Rev3l, Ssrp1, Rad21, Bax, Hfe, Zswim7, Mutyh, Mul1, Smg1, Cdkn1a, Atrx	0.43466
Cluster.Regular	GOTERM_BP_FAT	GO:0006397~mRNA processing	18	3.0303	0.00127276	Prpf39, Snrpd2, Eftud2, Srek1, Syf2, Rnps1, Wbp11, Hnrnph1, Sfpq, Sf3b2, Rbm8a, Srsf2, Zmat5, Prpf8, Ptbp1, Rbm22, Sf3a1, Rbm25	0.388818
Cluster.Regular	GOTERM_BP_FAT	GO:0044092~negative regulation of molecular function	12	2.0202	0.00129548	Ppp2r4, Spry2, Thra, Adora2a, Gnai2, Tsc2, Zcchc11, Cflar, Nf1, Ints1, Cdkn1a, Cdkn1b	0.341394
Cluster.Regular	GOTERM_BP_FAT	GO:0006974~response to DNA damage stimulus	19	3.19865	0.00136124	Parp1, H2afx, Cep164, Fen1, Hmgb2, Esco2, Ddb1, Sfpq, Jmy, Ptprv, Rev3l, Ssrp1, Bax, Rad21, Mutyh, Zswim7, Smg1, Cdkn1a, Atrx	0.313503
Cluster.Regular	GOTERM_BP_FAT	GO:0006281~DNA repair	16	2.6936	0.00162512	Parp1, H2afx, Cep164, Fen1, Hmgb2, Esco2, Ddb1, Sfpq, Jmy, Rev3l, Rad21, Ssrp1, Mutyh, Zswim7, Smg1, Atrx	0.324963
Cluster.Regular	GOTERM_BP_FAT	GO:0051271~negative regulation of cell motion	6	1.0101	0.00188506	Scai, Bcl2, Actn4, Nf1, Pten, Cdkn1b	0.333191
Cluster.Regular	GOTERM_BP_FAT	GO:0043086~negative regulation of catalytic activity	10	1.6835	0.00221493	Ppp2r4, Spry2, Adora2a, Gnai2, Tsc2, Cflar, Nf1, Ints1, Cdkn1a, Cdkn1b	0.348594
Cluster.Regular	GOTERM_BP_FAT	GO:0006002~fructose 6-phosphate metabolic process	3	0.505051	0.00234506	Gnpda1, Pfkl, Pfkm	0.338057
Cluster.Regular	GOTERM_BP_FAT	GO:0051346~negative regulation of hydrolase activity	5	0.841751	0.00306738	Ppp2r4, Spry2, Adora2a, Cflar, Ints1	0.390346
Cluster.Regular	GOTERM_BP_FAT	GO:0008406~gonad development	9	1.51515	0.00339374	Ube3a, Bax, Bcl2, Pcyt1b, Csda, Fndc3a, Hmgb2, Agt, Kdr	0.396785
Cluster.Regular	GOTERM_BP_FAT	GO:0048608~reproductive structure development	11	1.85185	0.00380599	Fkbp4, Ube3a, Bax, Bcl2, Pcyt1b, Pten, Csda, Fndc3a, Hmgb2, Agt, Kdr	0.409332
Cluster.Regular	GOTERM_BP_FAT	GO:0007548~sex differentiation	11	1.85185	0.00380599	Fkbp4, Phb2, Ube3a, Bax, Bcl2, Pcyt1b, Csda, Fndc3a, Hmgb2, Agt, Kdr	0.409332
Cluster.Regular	GOTERM_BP_FAT	GO:0019637~organophosphate metabolic process	13	2.18855	0.00430192	Cept1, Lyst, Ptpmt1, Mboat7, Pla2g2a, Gpd1l, Agpat9, Abhd5, Lpgat1, Pcyt1b, Pten, Smpd4, Pigt	0.426255
Cluster.Regular	GOTERM_BP_FAT	GO:0007049~cell cycle	30	5.05051	0.00445632	Slfn1, H2afx, Cep164, Clasp1, Myh9, Mdm4, Esco2, Nudc, Setd8, E2f1, Mcm2, Jmy, Cdkn1a, Cdkn1b, Chmp3, Cd2ap, E2f4, Rbbp8, Bcl2, Kif11, Xrn1, Thap1, Calm3, Rad21, Cdca8, Cdc25a, Tacc1, Cdk2ap1, Prc1, Mapre2	0.417008
Cluster.Regular	GOTERM_BP_FAT	GO:0008285~negative regulation of cell proliferation	15	2.52525	0.00462168	Slfn1, Morc3, Adora2a, Bcl2, Nf1, Pla2g2a, Spry2, Ptprv, Phb2, Bax, Tsc2, Pten, Cdkn1a, Agt, Cdkn1b	0.409468
Cluster.Regular	GOTERM_BP_FAT	GO:0009057~macromolecule catabolic process	31	5.21886	0.00620502	Cuedc2, Usp8, Pnpt1, Cnot4, Myh9, Huwe1, Sumo2, Spopl, Rbm8a, Oas2, Usp38, Mycbp2, Ubr7, Zcchc11, Mul1, Ube3b, Cd2ap, Ube3a, Uba52, Rnps1, Ddb1, Uchl4, Map1lc3b, Lrrc41, Herc4, Ubl5, Gaa, Brap, Axin1, Ube2v1, Smg1	0.487485
Cluster.Regular	GOTERM_BP_FAT	GO:0001101~response to acid	4	0.673401	0.00646372	Bax, Bcl2, Aars, Slc9a1	0.483011
Cluster.Regular	GOTERM_BP_FAT	GO:0006644~phospholipid metabolic process	12	2.0202	0.00662078	Mboat7, Pla2g2a, Lyst, Cept1, Agpat9, Abhd5, Lpgat1, Pcyt1b, Pten, Ptpmt1, Pigt, Smpd4	0.473775
Cluster.Regular	GOTERM_BP_FAT	GO:0044275~cellular carbohydrate catabolic process	7	1.17845	0.00677995	Gnpda1, Gpd1l, Mdh2, Gaa, Hk1, Pfkl, Pfkm	0.465382
Cluster.Regular	GOTERM_BP_FAT	GO:0007017~microtubule-based process	14	2.3569	0.00701453	Kif4, Tubb2b, Lyst, Ss18, Kif13a, Myh9, Kif11, Dctn2, Kif3a, Tacc1, Kif24, Dnahc3, Tuba1b, Tuba3a	0.461245
Cluster.Regular	GOTERM_BP_FAT	GO:0006091~generation of precursor metabolites and energy	16	2.6936	0.00735434	Atp6ap1, Mdh2, ATP6, Hk1, Pfkl, ND1, Pfkm, Ndufs7, Gnpda1, ND4L, Atp6v1f, Aco2, Idh3b, Gaa, Atp6v0c, Atp6v0d1	0.462253
Cluster.Regular	GOTERM_BP_FAT	GO:0007018~microtubule-based movement	9	1.51515	0.00778682	Kif4, Kif3a, Tubb2b, Kif13a, Kif11, Kif24, Dnahc3, Tuba1b, Tuba3a	0.467205
Cluster.Regular	GOTERM_BP_FAT	GO:0044265~cellular macromolecule catabolic process	29	4.88215	0.00788015	Cuedc2, Usp8, Pnpt1, Cnot4, Myh9, Huwe1, Sumo2, Spopl, Rbm8a, Oas2, Usp38, Mycbp2, Ubr7, Zcchc11, Mul1, Ube3b, Cd2ap, Ube3a, Uba52, Rnps1, Uchl4, Map1lc3b, Ddb1, Lrrc41, Herc4, Ubl5, Brap, Ube2v1, Smg1	0.457576
Cluster.Regular	GOTERM_BP_FAT	GO:0043066~negative regulation of apoptosis	15	2.52525	0.00806887	Apip, Adora2a, Bcl2, Aars, Birc6, Cflar, Tpt1, Tgfbr1, Bax, Pten, Ints1, Csda, Cdkn1a, Agt, Cdkn1b	0.452462
Cluster.Regular	GOTERM_BP_FAT	GO:0022402~cell cycle process	21	3.53535	0.00817719	Cd2ap, E2f4, Slfn1, H2afx, Cep164, Clasp1, Rbbp8, Bcl2, Myh9, Kif11, Xrn1, Mdm4, Nudc, Setd8, Jmy, Rad21, Cdca8, Cdc25a, Cdkn1a, Mapre2, Cdkn1b	0.44447
Cluster.Regular	GOTERM_BP_FAT	GO:0006754~ATP biosynthetic process	8	1.3468	0.00842192	Atp6ap1, Atp6v1f, ATP6, Atp6v0c, Atp2b4, Atp1b2, Atp8b4, Atp6v0d1	0.442267
Cluster.Regular	GOTERM_BP_FAT	GO:0006259~DNA metabolic process	22	3.7037	0.0086963	Parp1, H2afx, Cep164, Fen1, Purb, Xrn1, Pold2, Hmgb2, Esco2, Mcm5, Ddb1, Sfpq, Jmy, Mcm2, Rev3l, Ssrp1, Rad21, Rrm1, Mutyh, Zswim7, Smg1, Atrx	0.441326
Cluster.Regular	GOTERM_BP_FAT	GO:0040007~growth	13	2.18855	0.0087673	Rpl29, Kat2a, Zfp826, Gm9405, Ube3a, Wdtc1, Bcl2, Rxrb, Slc9a1, Gatm, Alms1, Add1, Ints1, Pten	0.433001
Cluster.Regular	GOTERM_BP_FAT	GO:0045137~development of primary sexual characteristics	9	1.51515	0.00923079	Ube3a, Bax, Bcl2, Pcyt1b, Csda, Fndc3a, Hmgb2, Agt, Kdr	0.439125
Cluster.Regular	GOTERM_BP_FAT	GO:0046660~female sex differentiation	7	1.17845	0.00924467	Phb2, Ube3a, Bax, Bcl2, Pcyt1b, Agt, Kdr	0.429381
Cluster.Regular	GOTERM_BP_FAT	GO:0043069~negative regulation of programmed cell death	15	2.52525	0.00959039	Apip, Adora2a, Bcl2, Aars, Birc6, Cflar, Tpt1, Tgfbr1, Bax, Pten, Ints1, Csda, Cdkn1a, Agt, Cdkn1b	0.431342
Cluster.Regular	GOTERM_BP_FAT	GO:0060548~negative regulation of cell death	15	2.52525	0.00994183	Apip, Adora2a, Bcl2, Aars, Birc6, Cflar, Tpt1, Tgfbr1, Bax, Pten, Ints1, Csda, Cdkn1a, Agt, Cdkn1b	0.433371
Cluster.Regular	KEGG_PATHWAY	mmu04142:Lysosome	10	1.6835	0.0101178	Atp6ap1, Cltb, Ctss, Gaa, Atp6v0c, Ctsk, M6pr, Ctsl, Atp6v0d1, Lamp1	0.509268
Cluster.Regular	GOTERM_BP_FAT	GO:0022602~ovulation cycle process	6	1.0101	0.0101727	Ube3a, Bax, Bcl2, Pcyt1b, Agt, Kdr	0.431469
Cluster.Regular	GOTERM_BP_FAT	GO:0008283~cell proliferation	15	2.52525	0.0106033	Rpl29, Kat2a, Gm9405, Gnai2, Purb, Bcl2, Col4a3bp, Rxrb, Emx2, Mdm4, Thap1, Alms1, Bax, Tacc1, Ints1, Agt	0.435816
Cluster.Regular	GOTERM_BP_FAT	GO:0040013~negative regulation of locomotion	5	0.841751	0.0108088	Scai, Adora2a, Bcl2, Nf1, Pten	0.433207
Cluster.Regular	GOTERM_BP_FAT	GO:0014002~astrocyte development	3	0.505051	0.0110812	Adora2a, Nf1, Agt	0.432679
Cluster.Regular	GOTERM_BP_FAT	GO:0006401~RNA catabolic process	6	1.0101	0.0110992	Rbm8a, Oas2, Pnpt1, Zcchc11, Rnps1, Smg1	0.424891
Cluster.Regular	GOTERM_BP_FAT	GO:0042698~ovulation cycle	6	1.0101	0.0110992	Ube3a, Bax, Bcl2, Pcyt1b, Agt, Kdr	0.424891
Cluster.Regular	GOTERM_BP_FAT	GO:0001541~ovarian follicle development	5	0.841751	0.0134509	Ube3a, Bax, Bcl2, Pcyt1b, Kdr	0.480259
Cluster.Regular	GOTERM_BP_FAT	GO:0046034~ATP metabolic process	8	1.3468	0.0136827	Atp6ap1, Atp6v1f, ATP6, Atp6v0c, Atp2b4, Atp1b2, Atp8b4, Atp6v0d1	0.477716
Cluster.Regular	GOTERM_BP_FAT	GO:0033673~negative regulation of kinase activity	6	1.0101	0.01422	Spry2, Adora2a, Tsc2, Nf1, Cdkn1a, Cdkn1b	0.482713
Cluster.Regular	GOTERM_BP_FAT	GO:0006469~negative regulation of protein kinase activity	6	1.0101	0.01422	Spry2, Adora2a, Tsc2, Nf1, Cdkn1a, Cdkn1b	0.482713
Cluster.Regular	GOTERM_BP_FAT	GO:0051924~regulation of calcium ion transport	5	0.841751	0.0149127	Stim1, Adora2a, Gnai2, Bax, Bcl2	0.491061
Cluster.Regular	GOTERM_BP_FAT	GO:0006000~fructose metabolic process	3	0.505051	0.0152256	Gnpda1, Pfkl, Pfkm	0.490351
Cluster.Regular	GOTERM_BP_FAT	GO:0015992~proton transport	6	1.0101	0.0153787	Atp6ap1, Atp6v1f, ATP6, Atp6v0c, Hvcn1, Atp6v0d1	0.486104
Cluster.Regular	GOTERM_BP_FAT	GO:0009201~ribonucleoside triphosphate biosynthetic process	8	1.3468	0.0161578	Atp6ap1, Atp6v1f, ATP6, Atp6v0c, Atp2b4, Atp1b2, Atp8b4, Atp6v0d1	0.49567
Cluster.Regular	GOTERM_BP_FAT	GO:0009206~purine ribonucleoside triphosphate biosynthetic process	8	1.3468	0.0161578	Atp6ap1, Atp6v1f, ATP6, Atp6v0c, Atp2b4, Atp1b2, Atp8b4, Atp6v0d1	0.49567
Cluster.Regular	GOTERM_BP_FAT	GO:0051348~negative regulation of transferase activity	6	1.0101	0.0165989	Spry2, Adora2a, Tsc2, Nf1, Cdkn1a, Cdkn1b	0.497622
Cluster.Regular	GOTERM_BP_FAT	GO:0006818~hydrogen transport	6	1.0101	0.0165989	Atp6ap1, Atp6v1f, ATP6, Atp6v0c, Hvcn1, Atp6v0d1	0.497622
Cluster.Regular	GOTERM_BP_FAT	GO:0008585~female gonad development	6	1.0101	0.0165989	Ube3a, Bax, Bcl2, Pcyt1b, Agt, Kdr	0.497622
Cluster.Regular	GOTERM_BP_FAT	GO:0009145~purine nucleoside triphosphate biosynthetic process	8	1.3468	0.017049	Atp6ap1, Atp6v1f, ATP6, Atp6v0c, Atp2b4, Atp1b2, Atp8b4, Atp6v0d1	0.499676
Cluster.Regular	GOTERM_BP_FAT	GO:0003006~reproductive developmental process	15	2.52525	0.0179586	Fkbp4, Ube3a, Bcl2, Strbp, Fndc3a, Hmgb2, Kdr, Alms1, Agfg1, Phb2, Bax, Pcyt1b, Csda, Pten, Agt	0.510752
Cluster.Regular	GOTERM_BP_FAT	GO:0009142~nucleoside triphosphate biosynthetic process	8	1.3468	0.0179745	Atp6ap1, Atp6v1f, ATP6, Atp6v0c, Atp2b4, Atp1b2, Atp8b4, Atp6v0d1	0.504017
Cluster.Regular	KEGG_PATHWAY	mmu03010:Ribosome	8	1.3468	0.018369	Rpl29, Rpl28, Rpl36a, Rpl27a, Gm14407, Gm9405, Rpl18, Uba52, Rps12, Rpsa	0.579029
Cluster.Regular	GOTERM_BP_FAT	GO:0015985~energy coupled proton transport, down electrochemical gradient	5	0.841751	0.0198843	Atp6ap1, Atp6v1f, ATP6, Atp6v0c, Atp6v0d1	0.532917
Cluster.Regular	GOTERM_BP_FAT	GO:0015986~ATP synthesis coupled proton transport	5	0.841751	0.0198843	Atp6ap1, Atp6v1f, ATP6, Atp6v0c, Atp6v0d1	0.532917
Cluster.Regular	GOTERM_BP_FAT	GO:0048708~astrocyte differentiation	3	0.505051	0.0199247	Adora2a, Nf1, Agt	0.526755
Cluster.Regular	GOTERM_BP_FAT	GO:0006119~oxidative phosphorylation	6	1.0101	0.0206398	Atp6ap1, ND4L, Atp6v1f, ATP6, Atp6v0c, Atp6v0d1	0.532635
Cluster.Regular	GOTERM_BP_FAT	GO:0048511~rhythmic process	8	1.3468	0.0209618	Csnk1e, Ube3a, Prf1, Bax, Bcl2, Pcyt1b, Agt, Kdr	0.531553
Cluster.Regular	GOTERM_BP_FAT	GO:0000278~mitotic cell cycle	14	2.3569	0.0214087	Cd2ap, E2f4, Slfn1, Cep164, Clasp1, Rbbp8, Bcl2, Kif11, Nudc, Setd8, Rad21, Cdca8, Cdc25a, Mapre2	0.53261
Cluster.Regular	KEGG_PATHWAY	mmu04530:Tight junction	10	1.6835	0.0216424	Sympk, Rras2, Gnai2, Ash1l, Actn4, Myh9, Cldn20, Pten, Csda, Jam2	0.535039
Cluster.Regular	GOTERM_BP_FAT	GO:0046545~development of primary female sexual characteristics	6	1.0101	0.0221173	Ube3a, Bax, Bcl2, Pcyt1b, Agt, Kdr	0.537918
Cluster.Regular	GOTERM_BP_FAT	GO:0046661~male sex differentiation	6	1.0101	0.0221173	Fkbp4, Bax, Bcl2, Csda, Fndc3a, Hmgb2	0.537918
Cluster.Regular	GOTERM_BP_FAT	GO:0001655~urogenital system development	10	1.6835	0.0228463	Fkbp4, Tgfbr1, Zfp826, Ube3a, Kif3a, Bax, Bcl2, Nf1, Pten, Agt	0.543314
Cluster.Regular	GOTERM_BP_FAT	GO:0051336~regulation of hydrolase activity	12	2.0202	0.0236005	Ppp2r4, Agfg1, Spry2, Adora2a, Bax, Tsc2, Abhd5, Ppp6r3, Cflar, Mul1, Nf1, Ints1	0.548861
Cluster.Regular	GOTERM_BP_FAT	GO:0008584~male gonad development	5	0.841751	0.0237029	Bax, Bcl2, Csda, Fndc3a, Hmgb2	0.544301
Cluster.Regular	GOTERM_BP_FAT	GO:0035264~multicellular organism growth	5	0.841751	0.0237029	Rpl29, Add1, Zfp826, Kat2a, Gm9405, Wdtc1	0.544301
Cluster.Regular	GOTERM_BP_FAT	GO:0022403~cell cycle phase	17	2.86195	0.0242218	Cd2ap, E2f4, Slfn1, H2afx, Cep164, Clasp1, Rbbp8, Bcl2, Myh9, Kif11, Xrn1, Nudc, Setd8, Rad21, Cdca8, Cdc25a, Mapre2	0.546133
Cluster.Regular	GOTERM_BP_FAT	GO:0009205~purine ribonucleoside triphosphate metabolic process	8	1.3468	0.0242783	Atp6ap1, Atp6v1f, ATP6, Atp6v0c, Atp2b4, Atp1b2, Atp8b4, Atp6v0d1	0.54106
Cluster.Regular	GOTERM_BP_FAT	GO:0001916~positive regulation of T cell mediated cytotoxicity	3	0.505051	0.0251441	H2-K1, Cd1d2, H2-Q6	0.547946
Cluster.Regular	GOTERM_BP_FAT	GO:0015672~monovalent inorganic cation transport	16	2.6936	0.0254372	Atp6ap1, Kctd10, Kcnj13, ATP6, Kcne2, Slc12a6, Hvcn1, Slc9a1, Slc38a9, Kcnip4, Atp6v1f, Kctd4, Atp6v0c, Atp1b2, Atp6v0d1, Cdkn1b	0.546417
Cluster.Regular	GOTERM_BP_FAT	GO:0009199~ribonucleoside triphosphate metabolic process	8	1.3468	0.0254595	Atp6ap1, Atp6v1f, ATP6, Atp6v0c, Atp2b4, Atp1b2, Atp8b4, Atp6v0d1	0.541095
Cluster.Regular	GOTERM_BP_FAT	GO:0016052~carbohydrate catabolic process	7	1.17845	0.0269365	Gnpda1, Gpd1l, Mdh2, Gaa, Hk1, Pfkl, Pfkm	0.556047
Cluster.Regular	GOTERM_BP_FAT	GO:0012501~programmed cell death	22	3.7037	0.0278853	Apip, Phf17, Gatad2a, Tnfaip8, Xaf1, Purb, Bcl2, Bag5, Cflar, Mdm4, Alms1, E2f1, Mef2d, Rad21, Bax, Ypel3, Ngfrap1, Bag6, Mul1, Pten, Pigt, Casp8	0.56321
Cluster.Regular	GOTERM_BP_FAT	GO:0051301~cell division	15	2.52525	0.0288224	Chmp3, Cd2ap, Cep164, Clasp1, Myh9, Kif11, Mcm5, Nudc, Setd8, Rad21, Cdca8, Tacc1, Cdc25a, Prc1, Mapre2	0.569913
Cluster.Regular	GOTERM_BP_FAT	GO:0060249~anatomical structure homeostasis	7	1.17845	0.0299112	Add1, Parp1, Bax, Gaa, Bcl2, Xrn1, Kdr	0.578209
Cluster.Regular	GOTERM_BP_FAT	GO:0008654~phospholipid biosynthetic process	7	1.17845	0.0299112	Mboat7, Cept1, Agpat9, Abhd5, Lpgat1, Pcyt1b, Pigt	0.578209
Cluster.Regular	GOTERM_BP_FAT	GO:0034220~ion transmembrane transport	5	0.841751	0.0302115	Atp6ap1, Atp6v1f, ATP6, Atp6v0c, Atp6v0d1	0.576588
Cluster.Regular	GOTERM_BP_FAT	GO:0009144~purine nucleoside triphosphate metabolic process	8	1.3468	0.0305766	Atp6ap1, Atp6v1f, ATP6, Atp6v0c, Atp2b4, Atp1b2, Atp8b4, Atp6v0d1	0.575791
Cluster.Regular	GOTERM_BP_FAT	GO:0008219~cell death	23	3.87205	0.0308307	Apip, Phf17, Gatad2a, Tnfaip8, Xaf1, Purb, Bcl2, Bag5, Cflar, Mdm4, Alms1, E2f1, Mef2d, Prf1, Rad21, Bax, Ypel3, Ngfrap1, Bag6, Mul1, Pten, Pigt, Casp8	0.57369
Cluster.Regular	GOTERM_BP_FAT	GO:0043154~negative regulation of caspase activity	3	0.505051	0.0308507	Adora2a, Cflar, Ints1	0.568851
Cluster.Regular	GOTERM_BP_FAT	GO:0070584~mitochondrion morphogenesis	3	0.505051	0.0308507	Bax, Col4a3bp, Mul1	0.568851
Cluster.Regular	GOTERM_BP_FAT	GO:0010466~negative regulation of peptidase activity	3	0.505051	0.0308507	Adora2a, Cflar, Ints1	0.568851
Cluster.Regular	GOTERM_BP_FAT	GO:0009152~purine ribonucleotide biosynthetic process	8	1.3468	0.0319563	Atp6ap1, Atp6v1f, ATP6, Atp6v0c, Atp2b4, Atp1b2, Atp8b4, Atp6v0d1	0.576839
Cluster.Regular	GOTERM_BP_FAT	GO:0048515~spermatid differentiation	6	1.0101	0.0324203	Agfg1, Bax, Strbp, Fndc3a, Hmgb2, Alms1	0.57722
Cluster.Regular	GOTERM_BP_FAT	GO:0050678~regulation of epithelial cell proliferation	6	1.0101	0.0324203	Pla2g2a, Phb2, Bax, Pten, Kdr, Cdkn1b	0.57722
Cluster.Regular	GOTERM_BP_FAT	GO:0010741~negative regulation of protein kinase cascade	4	0.673401	0.0325012	Spry2, Tsc2, Nf1, Pten	0.57326
Cluster.Regular	GOTERM_BP_FAT	GO:0006325~chromatin organization	16	2.6936	0.0341925	Phf17, Vps72, H2afx, Kat2a, Smarcd2, Huwe1, Gm6128, Nsd1, Mbd3, Setd8, Mcm2, Chd4, Hist3h2ba, Ash1l, Hist1h2ab, Set	0.587235
Cluster.Regular	GOTERM_BP_FAT	GO:0006812~cation transport	23	3.87205	0.0357547	Fkbp4, Atp6ap1, Kctd10, Kcnj13, Slc39a2, ATP6, Kcne2, Slc12a6, Atp2b4, Hvcn1, Slc30a7, Slc9a1, Slc38a9, Stim1, Kcnip4, Atp6v1f, Kctd4, Atp6v0c, Ftl1, Ftl2, Atp1b2, Tpcn2, Atp6v0d1, Cdkn1b	0.599091
Cluster.Regular	GOTERM_BP_FAT	GO:0009719~response to endogenous stimulus	11	1.85185	0.036331	Nr1h3, Tgfbr1, Eif4ebp2, Adora2a, Wdtc1, Bcl2, Aars, Serpina3m, Hmgb2, Gatm, Phip	0.600331
Cluster.Regular	GOTERM_BP_FAT	GO:0046164~alcohol catabolic process	6	1.0101	0.0364206	Gnpda1, Gpd1l, Mdh2, Hk1, Pfkl, Pfkm	0.596584
Cluster.Regular	GOTERM_BP_FAT	GO:0001914~regulation of T cell mediated cytotoxicity	3	0.505051	0.037013	H2-K1, Cd1d2, H2-Q6	0.597998
Cluster.Regular	GOTERM_BP_FAT	GO:0009260~ribonucleotide biosynthetic process	8	1.3468	0.0378904	Atp6ap1, Atp6v1f, ATP6, Atp6v0c, Atp2b4, Atp1b2, Atp8b4, Atp6v0d1	0.602197
Cluster.Regular	GOTERM_BP_FAT	GO:0016265~death	23	3.87205	0.0385402	Apip, Phf17, Gatad2a, Tnfaip8, Xaf1, Purb, Bcl2, Bag5, Cflar, Mdm4, Alms1, E2f1, Mef2d, Prf1, Rad21, Bax, Ypel3, Ngfrap1, Bag6, Mul1, Pten, Pigt, Casp8	0.604057
Cluster.Regular	GOTERM_BP_FAT	GO:0051276~chromosome organization	19	3.19865	0.0388524	Phf17, Parp1, Smchd1, Vps72, H2afx, Kat2a, Smarcd2, Huwe1, Gm6128, Nsd1, Xrn1, Mbd3, Setd8, Mcm2, Chd4, Hist3h2ba, Ash1l, Hist1h2ab, Set	0.60263
Cluster.Regular	GOTERM_BP_FAT	GO:0050680~negative regulation of epithelial cell proliferation	4	0.673401	0.0396682	Pla2g2a, Phb2, Pten, Cdkn1b	0.606014
Cluster.Regular	GOTERM_BP_FAT	GO:0001701~in utero embryonic development	14	2.3569	0.0400882	Gatad2a, Kat2a, Myo18b, Rbbp8, Wdtc1, Birc6, Col4a3bp, Myh9, Mbd3, Add1, Tgfbr1, Kif3a, Ints1, Csda	0.605616
Cluster.Regular	KEGG_PATHWAY	mmu04110:Cell cycle	9	1.51515	0.0411078	Mcm5, E2f4, E2f1, Mcm2, Ywhaz, Rad21, Cdc25a, Cdkn1a, Cdkn1b	0.691287
Cluster.Regular	GOTERM_BP_FAT	GO:0006915~apoptosis	21	3.53535	0.0414186	Apip, Phf17, Tnfaip8, Xaf1, Purb, Bcl2, Bag5, Cflar, Mdm4, Alms1, E2f1, Mef2d, Rad21, Bax, Ypel3, Ngfrap1, Bag6, Mul1, Pten, Pigt, Casp8	0.613562
Cluster.Regular	GOTERM_BP_FAT	GO:0042981~regulation of apoptosis	24	4.0404	0.0416793	Apip, Kat2a, Adora2a, Actn4, Bcl2, Aars, Birc6, Cflar, Nf1, Tpt1, Jmy, Tgfbr1, Ptprv, Bax, Ngfrap1, Bag6, Mul1, Pten, Csda, Ints1, Cdkn1a, Agt, Casp8, Cdkn1b	0.61167
Cluster.Regular	GOTERM_BP_FAT	GO:0006470~protein amino acid dephosphorylation	8	1.3468	0.0427871	Ptprd, Ptprv, Ptp4a3, Bcl2, Cdc25a, Pten, Ptpmt1, Dusp6	0.617321
Cluster.Regular	GOTERM_BP_FAT	GO:0030336~negative regulation of cell migration	4	0.673401	0.0435265	Scai, Bcl2, Nf1, Pten	0.619606
Cluster.Regular	GOTERM_BP_FAT	GO:0000082~G1/S transition of mitotic cell cycle	4	0.673401	0.0435265	E2f4, Slfn1, Rbbp8, Bcl2	0.619606
Cluster.Regular	GOTERM_BP_FAT	GO:0030163~protein catabolic process	24	4.0404	0.0440106	Cuedc2, Cd2ap, Usp8, Ube3a, Cnot4, Myh9, Huwe1, Uba52, Map1lc3b, Uchl4, Ddb1, Sumo2, Lrrc41, Spopl, Usp38, Herc4, Mycbp2, Ubr7, Ubl5, Brap, Axin1, Mul1, Ube2v1, Ube3b	0.619657
Cluster.Regular	KEGG_PATHWAY	mmu00190:Oxidative phosphorylation	9	1.51515	0.0443958	Atp6ap1, ND4L, Atp6v1f, ATP6, Cox7b2, Atp6v0c, ND1, Ndufs7, Atp6v0d1	0.653406
Cluster.Regular	GOTERM_BP_FAT	GO:0009141~nucleoside triphosphate metabolic process	8	1.3468	0.0445062	Atp6ap1, Atp6v1f, ATP6, Atp6v0c, Atp2b4, Atp1b2, Atp8b4, Atp6v0d1	0.619806
Cluster.Regular	KEGG_PATHWAY	mmu05214:Glioma	6	1.0101	0.0447317	Map2k2, E2f1, Calm3, Araf, Pten, Cdkn1a	0.599588
Cluster.Regular	GOTERM_BP_FAT	GO:0010959~regulation of metal ion transport	5	0.841751	0.0461049	Stim1, Adora2a, Gnai2, Bax, Bcl2	0.629071
Cluster.Regular	KEGG_PATHWAY	mmu04540:Gap junction	7	1.17845	0.0466615	Map2k2, Prkaca, Tubb2b, Gnai2, Map2k5, Tuba1b, Tuba3a	0.566664
Cluster.Regular	GOTERM_BP_FAT	GO:0043067~regulation of programmed cell death	24	4.0404	0.0468188	Apip, Kat2a, Adora2a, Actn4, Bcl2, Aars, Birc6, Cflar, Nf1, Tpt1, Jmy, Tgfbr1, Ptprv, Bax, Ngfrap1, Bag6, Mul1, Pten, Csda, Ints1, Cdkn1a, Agt, Casp8, Cdkn1b	0.630884
Cluster.Regular	KEGG_PATHWAY	mmu00052:Galactose metabolism	4	0.673401	0.0477094	Gaa, Hk1, Pfkl, Pfkm	0.532536
Cluster.Regular	GOTERM_BP_FAT	GO:0010941~regulation of cell death	24	4.0404	0.0497434	Apip, Kat2a, Adora2a, Actn4, Bcl2, Aars, Birc6, Cflar, Nf1, Tpt1, Jmy, Tgfbr1, Ptprv, Bax, Ngfrap1, Bag6, Mul1, Pten, Csda, Ints1, Cdkn1a, Agt, Casp8, Cdkn1b	0.649794

## Sheet: Up_Down
Cluster	Category	Term	Count	%	Pvalue	Genes	Benjamini
Cluster.Up	GOTERM_BP_FAT	GO:0006955~immune response	15	5.57621	0.000820922	Gbp4, H2-K1, H60b, Gbp8, Lyst, Cr2, Samhd1, Il18bp, H2-Q6, Gbp6, Oas2, Prg4, 9230019H11Rik, Tgtp1, Cd1d2	0.631321
Cluster.Up	KEGG_PATHWAY	mmu03018:RNA degradation	5	1.85874	0.00320252	Zcchc7, Pnpt1, Cnot4, Cnot1, Xrn1	0.216342
Cluster.Up	GOTERM_BP_FAT	GO:0030336~negative regulation of cell migration	4	1.48699	0.00366224	Scai, Bcl2, Nf1, Pten	0.892353
Cluster.Up	GOTERM_BP_FAT	GO:0001916~positive regulation of T cell mediated cytotoxicity	3	1.11524	0.00425054	H2-K1, Cd1d2, H2-Q6	0.821851
Cluster.Up	GOTERM_BP_FAT	GO:0040013~negative regulation of locomotion	4	1.48699	0.00490359	Scai, Bcl2, Nf1, Pten	0.775331
Cluster.Up	GOTERM_BP_FAT	GO:0051271~negative regulation of cell motion	4	1.48699	0.00536698	Scai, Bcl2, Nf1, Pten	0.729556
Cluster.Up	GOTERM_BP_FAT	GO:0001655~urogenital system development	7	2.60223	0.00596805	Tgfbr1, Zfp826, Ube3a, Bcl2, Nf1, Pten, Agt	0.702443
Cluster.Up	GOTERM_BP_FAT	GO:0001914~regulation of T cell mediated cytotoxicity	3	1.11524	0.00639926	H2-K1, Cd1d2, H2-Q6	0.671854
Cluster.Up	GOTERM_BP_FAT	GO:0002711~positive regulation of T cell mediated immunity	3	1.11524	0.00894331	H2-K1, Cd1d2, H2-Q6	0.74446
Cluster.Up	GOTERM_BP_FAT	GO:0006396~RNA processing	12	4.46097	0.0100499	Hnrnph1, Sfpq, Prpf39, Ints8, Gm5117, Srsf2, Pnpt1, Zcchc11, Srek1, Zfc3h1, Xrn1, Rbm25	0.744263
Cluster.Up	GOTERM_BP_FAT	GO:0001952~regulation of cell-matrix adhesion	3	1.11524	0.0103578	Bcl2, Nf1, Pten	0.717771
Cluster.Up	GOTERM_BP_FAT	GO:0032446~protein modification by small protein conjugation	5	1.85874	0.0118244	Sumo2, Ube3a, Bcl2, Birc6, Huwe1	0.731215
Cluster.Up	GOTERM_BP_FAT	GO:0051607~defense response to virus	3	1.11524	0.0118643	Lyst, Samhd1, H2-Q6	0.701337
Cluster.Up	GOTERM_BP_FAT	GO:0048608~reproductive structure development	6	2.23048	0.015367	Ube3a, Bcl2, Pten, Fndc3a, Agt, Kdr	0.764813
Cluster.Up	GOTERM_BP_FAT	GO:0022602~ovulation cycle process	4	1.48699	0.0155367	Ube3a, Bcl2, Agt, Kdr	0.743068
Cluster.Up	GOTERM_BP_FAT	GO:0009791~post-embryonic development	5	1.85874	0.016363	Tgfbr1, Zfp826, Morc3, Bcl2, Ireb2	0.7372
Cluster.Up	GOTERM_BP_FAT	GO:0019882~antigen processing and presentation	5	1.85874	0.016363	H2-K1, H60b, 9230019H11Rik, Cd1d2, H2-Q6	0.7372
Cluster.Up	GOTERM_BP_FAT	GO:0042698~ovulation cycle	4	1.48699	0.0164392	Ube3a, Bcl2, Agt, Kdr	0.715986
Cluster.Up	GOTERM_BP_FAT	GO:0006401~RNA catabolic process	4	1.48699	0.0164392	Oas2, Pnpt1, Zcchc11, Smg1	0.715986
Cluster.Up	GOTERM_BP_FAT	GO:0002709~regulation of T cell mediated immunity	3	1.11524	0.0169137	H2-K1, Cd1d2, H2-Q6	0.704524
Cluster.Up	GOTERM_BP_FAT	GO:0008406~gonad development	5	1.85874	0.0169969	Ube3a, Bcl2, Fndc3a, Agt, Kdr	0.685621
Cluster.Up	GOTERM_BP_FAT	GO:0044265~cellular macromolecule catabolic process	14	5.20446	0.0191183	Cd2ap, Ube3a, Usp8, Pnpt1, Cnot4, Huwe1, Uchl4, Sumo2, Spopl, Oas2, Herc4, Mycbp2, Zcchc11, Smg1	0.708992
Cluster.Up	GOTERM_BP_FAT	GO:0030334~regulation of cell migration	5	1.85874	0.0196856	Scai, Rras2, Bcl2, Nf1, Pten	0.701155
Cluster.Up	GOTERM_BP_FAT	GO:0001568~blood vessel development	8	2.97398	0.0198914	Tgfbr1, Zfp826, Myo18b, Nf1, Pten, Agt, Kdr, Casp8	0.687284
Cluster.Up	GOTERM_BP_FAT	GO:0008585~female gonad development	4	1.48699	0.0213865	Ube3a, Bcl2, Agt, Kdr	0.696972
Cluster.Up	GOTERM_BP_FAT	GO:0001944~vasculature development	8	2.97398	0.022372	Tgfbr1, Zfp826, Myo18b, Nf1, Pten, Agt, Kdr, Casp8	0.69737
Cluster.Up	GOTERM_BP_FAT	GO:0048514~blood vessel morphogenesis	7	2.60223	0.0239008	Tgfbr1, Zfp826, Myo18b, Nf1, Pten, Kdr, Casp8	0.706147
Cluster.Up	GOTERM_BP_FAT	GO:0048511~rhythmic process	5	1.85874	0.0241868	Ube3a, Prf1, Bcl2, Agt, Kdr	0.695756
Cluster.Up	GOTERM_BP_FAT	GO:0010608~posttranscriptional regulation of gene expression	6	2.23048	0.0253329	Morc3, Pum2, Bcl2, Zcchc11, Ireb2, Pten	0.698528
Cluster.Up	GOTERM_BP_FAT	GO:0046545~development of primary female sexual characteristics	4	1.48699	0.0258675	Ube3a, Bcl2, Agt, Kdr	0.692524
Cluster.Up	GOTERM_BP_FAT	GO:0001912~positive regulation of leukocyte mediated cytotoxicity	3	1.11524	0.02697	H2-K1, Cd1d2, H2-Q6	0.694674
Cluster.Up	GOTERM_BP_FAT	GO:0031343~positive regulation of cell killing	3	1.11524	0.02697	H2-K1, Cd1d2, H2-Q6	0.694674
Cluster.Up	GOTERM_BP_FAT	GO:0003006~reproductive developmental process	8	2.97398	0.0289774	Agfg1, Ube3a, Bcl2, Strbp, Pten, Fndc3a, Agt, Kdr	0.708289
Cluster.Up	GOTERM_BP_FAT	GO:0045137~development of primary sexual characteristics	5	1.85874	0.0292636	Ube3a, Bcl2, Fndc3a, Agt, Kdr	0.699667
Cluster.Up	GOTERM_BP_FAT	GO:0070647~protein modification by small protein conjugation or removal	5	1.85874	0.0292636	Sumo2, Ube3a, Bcl2, Birc6, Huwe1	0.699667
Cluster.Up	GOTERM_BP_FAT	GO:0031647~regulation of protein stability	3	1.11524	0.0315201	Morc3, Bcl2, Pten	0.715002
Cluster.Up	GOTERM_BP_FAT	GO:0009057~macromolecule catabolic process	14	5.20446	0.0317952	Cd2ap, Ube3a, Usp8, Pnpt1, Cnot4, Huwe1, Uchl4, Sumo2, Spopl, Oas2, Herc4, Mycbp2, Zcchc11, Smg1	0.70678
Cluster.Up	GOTERM_BP_FAT	GO:0051270~regulation of cell motion	5	1.85874	0.0320216	Scai, Rras2, Bcl2, Nf1, Pten	0.698284
Cluster.Up	GOTERM_BP_FAT	GO:0001822~kidney development	5	1.85874	0.0320216	Tgfbr1, Zfp826, Bcl2, Nf1, Agt	0.698284
Cluster.Up	GOTERM_BP_FAT	GO:0046660~female sex differentiation	4	1.48699	0.0348248	Ube3a, Bcl2, Agt, Kdr	0.718229
Cluster.Up	GOTERM_BP_FAT	GO:0040012~regulation of locomotion	5	1.85874	0.0349274	Scai, Rras2, Bcl2, Nf1, Pten	0.708921
Cluster.Up	GOTERM_BP_FAT	GO:0016567~protein ubiquitination	4	1.48699	0.0376421	Ube3a, Bcl2, Birc6, Huwe1	0.726088
Cluster.Up	GOTERM_BP_FAT	GO:0007507~heart development	7	2.60223	0.0393643	Tgfbr1, Myo18b, Map2k5, Col4a3bp, Nf1, Pten, Casp8	0.732535
Cluster.Up	GOTERM_BP_FAT	GO:0008285~negative regulation of cell proliferation	7	2.60223	0.0400894	Slfn1, Ptprv, Morc3, Bcl2, Nf1, Pten, Agt	0.729696
Cluster.Up	GOTERM_BP_FAT	GO:0007569~cell aging	3	1.11524	0.0414419	Morc3, Bcl2, Xrn1	0.732488
Cluster.Up	GOTERM_BP_FAT	GO:0045069~regulation of viral genome replication	2	0.743494	0.0440049	Bcl2, Ppia	0.745117
Cluster.Up	GOTERM_BP_FAT	GO:0031341~regulation of cell killing	3	1.11524	0.0440831	H2-K1, Cd1d2, H2-Q6	0.737114
Cluster.Up	GOTERM_BP_FAT	GO:0001910~regulation of leukocyte mediated cytotoxicity	3	1.11524	0.0440831	H2-K1, Cd1d2, H2-Q6	0.737114
Cluster.Up	GOTERM_BP_FAT	GO:0048610~reproductive cellular process	6	2.23048	0.044913	Agfg1, Tgfbr1, Ube3a, Bcl2, Strbp, Fndc3a	0.735351
Cluster.Up	KEGG_PATHWAY	mmu04530:Tight junction	5	1.85874	0.0493371	Rras2, Ash1l, Cldn20, Pten, Jam2	0.853779
Cluster.Down	KEGG_PATHWAY	mmu03040:Spliceosome	13	3.98773	6.23769e-06	Ccdc12, Snrpd2, Ddx23, Eftud2, Syf2, Wbp11, Sf3b2, Rbm8a, Snrnp200, Prpf8, Rbm22, Sf3a1, Dhx38	0.000766944
Cluster.Down	GOTERM_BP_FAT	GO:0007049~cell cycle	24	7.36196	0.000320771	Chmp3, E2f4, H2afx, Cep164, Rbbp8, Myh9, Kif11, Thap1, Esco2, Nudc, Setd8, Mcm2, E2f1, Jmy, Calm3, Rad21, Cdca8, Cdc25a, Tacc1, Cdk2ap1, Prc1, Cdkn1a, Mapre2, Cdkn1b	0.359163
Cluster.Down	GOTERM_BP_FAT	GO:0007018~microtubule-based movement	9	2.76074	0.000330602	Kif4, Kif3a, Tubb2b, Kif13a, Kif11, Kif24, Dnahc3, Tuba1b, Tuba3a	0.204918
Cluster.Down	GOTERM_BP_FAT	GO:0044275~cellular carbohydrate catabolic process	7	2.14724	0.000538369	Gnpda1, Gpd1l, Mdh2, Gaa, Hk1, Pfkl, Pfkm	0.220399
Cluster.Down	GOTERM_BP_FAT	GO:0006002~fructose 6-phosphate metabolic process	3	0.920245	0.000861019	Gnpda1, Pfkl, Pfkm	0.258208
Cluster.Down	GOTERM_BP_FAT	GO:0007017~microtubule-based process	12	3.68098	0.00101388	Kif4, Kif3a, Tubb2b, Myh9, Kif13a, Tacc1, Kif11, Kif24, Dnahc3, Tuba1b, Tuba3a, Dctn2	0.245269
Cluster.Down	GOTERM_BP_FAT	GO:0043086~negative regulation of catalytic activity	8	2.45399	0.00170612	Ppp2r4, Spry2, Adora2a, Gnai2, Tsc2, Ints1, Cdkn1a, Cdkn1b	0.326141
Cluster.Down	GOTERM_BP_FAT	GO:0006091~generation of precursor metabolites and energy	13	3.98773	0.00178145	Atp6ap1, Mdh2, Hk1, Pfkl, Pfkm, Ndufs7, Gnpda1, Atp6v1f, Aco2, Idh3b, Gaa, Atp6v0c, Atp6v0d1	0.297631
Cluster.Down	GOTERM_BP_FAT	GO:0044092~negative regulation of molecular function	9	2.76074	0.00191991	Ppp2r4, Spry2, Thra, Adora2a, Gnai2, Tsc2, Ints1, Cdkn1a, Cdkn1b	0.283362
Cluster.Down	GOTERM_BP_FAT	GO:0008380~RNA splicing	11	3.37423	0.00240511	Rbm8a, Snrpd2, Zmat5, Eftud2, Prpf8, Rbm22, Ptbp1, Syf2, Sf3a1, Rnps1, Wbp11	0.310025
Cluster.Down	GOTERM_BP_FAT	GO:0016052~carbohydrate catabolic process	7	2.14724	0.0025946	Gnpda1, Gpd1l, Mdh2, Gaa, Hk1, Pfkl, Pfkm	0.30256
Cluster.Down	GOTERM_BP_FAT	GO:0051301~cell division	13	3.98773	0.00323425	Chmp3, Cep164, Myh9, Kif11, Mcm5, Nudc, Setd8, Rad21, Cdca8, Tacc1, Cdc25a, Prc1, Mapre2	0.335334
Cluster.Down	GOTERM_BP_FAT	GO:0006396~RNA processing	17	5.21472	0.00345231	Snrpd2, Eftud2, Aars, Larp7, Syf2, Rnps1, Wbp11, Dus1l, Sf3b2, Rbm8a, Zmat5, Prpf8, Ptbp1, Rbm22, Ddx54, Ints1, Sf3a1	0.329492
Cluster.Down	GOTERM_BP_FAT	GO:0006974~response to DNA damage stimulus	13	3.98773	0.00386617	Parp1, H2afx, Cep164, Fen1, Hmgb2, Ddb1, Esco2, Jmy, Bax, Rad21, Ssrp1, Zswim7, Cdkn1a	0.338529
Cluster.Down	GOTERM_BP_FAT	GO:0033554~cellular response to stress	16	4.90798	0.00405821	Parp1, H2afx, Cep164, Fen1, Aars, Hmgb2, Esco2, Ddb1, Jmy, Bax, Rad21, Ssrp1, Hfe, Mul1, Zswim7, Cdkn1a	0.331602
Cluster.Down	GOTERM_BP_FAT	GO:0006281~DNA repair	11	3.37423	0.00487953	Esco2, Ddb1, Jmy, Parp1, H2afx, Cep164, Ssrp1, Rad21, Fen1, Zswim7, Hmgb2	0.363836
Cluster.Down	GOTERM_BP_FAT	GO:0046164~alcohol catabolic process	6	1.84049	0.00499618	Gnpda1, Gpd1l, Mdh2, Hk1, Pfkl, Pfkm	0.352212
Cluster.Down	GOTERM_BP_FAT	GO:0006397~mRNA processing	12	3.68098	0.00543087	Sf3b2, Rbm8a, Snrpd2, Zmat5, Eftud2, Prpf8, Rbm22, Ptbp1, Syf2, Sf3a1, Rnps1, Wbp11	0.358729
Cluster.Down	GOTERM_BP_FAT	GO:0006000~fructose metabolic process	3	0.920245	0.00576052	Gnpda1, Pfkl, Pfkm	0.35928
Cluster.Down	GOTERM_BP_FAT	GO:0006259~DNA metabolic process	16	4.90798	0.00584098	Parp1, H2afx, Cep164, Fen1, Purb, Pold2, Hmgb2, Esco2, Mcm5, Ddb1, Mcm2, Jmy, Rad21, Ssrp1, Rrm1, Zswim7	0.347955
Cluster.Down	GOTERM_BP_FAT	GO:0051346~negative regulation of hydrolase activity	4	1.22699	0.00595335	Ppp2r4, Spry2, Adora2a, Ints1	0.339064
Cluster.Down	GOTERM_BP_FAT	GO:0051050~positive regulation of transport	8	2.45399	0.00751142	Stim1, Prkaca, Adora2a, Bax, Actn4, Pink1, Pfkm, Psmd9	0.392245
Cluster.Down	GOTERM_BP_FAT	GO:0022402~cell cycle process	15	4.60123	0.00766198	E2f4, H2afx, Cep164, Rbbp8, Myh9, Kif11, Nudc, Setd8, Jmy, Rad21, Cdca8, Cdc25a, Cdkn1a, Cdkn1b, Mapre2	0.384249
Cluster.Down	KEGG_PATHWAY	mmu04142:Lysosome	8	2.45399	0.0100082	Atp6ap1, Cltb, Gaa, Atp6v0c, M6pr, Ctsl, Atp6v0d1, Lamp1	0.461303
Cluster.Down	GOTERM_BP_FAT	GO:0008283~cell proliferation	11	3.37423	0.01001	Rpl29, Kat2a, Gnai2, Bax, Purb, Tacc1, Rxrb, Emx2, Ints1, Thap1, Alms1	0.454846
Cluster.Down	GOTERM_BP_FAT	GO:0019637~organophosphate metabolic process	9	2.76074	0.0107707	Mboat7, Pla2g2a, Gpd1l, Agpat9, Abhd5, Pcyt1b, Ptpmt1, Pigt, Smpd4	0.465185
Cluster.Down	GOTERM_BP_FAT	GO:0033673~negative regulation of kinase activity	5	1.53374	0.0110528	Spry2, Adora2a, Tsc2, Cdkn1a, Cdkn1b	0.460236
Cluster.Down	GOTERM_BP_FAT	GO:0006469~negative regulation of protein kinase activity	5	1.53374	0.0110528	Spry2, Adora2a, Tsc2, Cdkn1a, Cdkn1b	0.460236
Cluster.Down	GOTERM_BP_FAT	GO:0015992~proton transport	5	1.53374	0.0118172	Atp6ap1, Atp6v1f, Atp6v0c, Hvcn1, Atp6v0d1	0.469618
Cluster.Down	GOTERM_BP_FAT	GO:0051348~negative regulation of transferase activity	5	1.53374	0.0126148	Spry2, Adora2a, Tsc2, Cdkn1a, Cdkn1b	0.479075
Cluster.Down	GOTERM_BP_FAT	GO:0006818~hydrogen transport	5	1.53374	0.0126148	Atp6ap1, Atp6v1f, Atp6v0c, Hvcn1, Atp6v0d1	0.479075
Cluster.Down	GOTERM_BP_FAT	GO:0006754~ATP biosynthetic process	6	1.84049	0.0130853	Atp6ap1, Atp6v1f, Atp6v0c, Atp2b4, Atp1b2, Atp6v0d1	0.47924
Cluster.Down	GOTERM_BP_FAT	GO:0046365~monosaccharide catabolic process	5	1.53374	0.013446	Gnpda1, Mdh2, Hk1, Pfkl, Pfkm	0.476622
Cluster.Down	KEGG_PATHWAY	mmu04110:Cell cycle	8	2.45399	0.0145663	Mcm5, E2f4, E2f1, Mcm2, Rad21, Cdc25a, Cdkn1a, Cdkn1b	0.452071
Cluster.Down	GOTERM_BP_FAT	GO:0016071~mRNA metabolic process	12	3.68098	0.0147917	Sf3b2, Rbm8a, Snrpd2, Zmat5, Eftud2, Prpf8, Rbm22, Ptbp1, Syf2, Sf3a1, Rnps1, Wbp11	0.497911
Cluster.Down	KEGG_PATHWAY	mmu00052:Galactose metabolism	4	1.22699	0.0165407	Gaa, Hk1, Pfkl, Pfkm	0.401232
Cluster.Down	GOTERM_BP_FAT	GO:0040007~growth	9	2.76074	0.0179059	Rpl29, Add1, Kat2a, Wdtc1, Rxrb, Slc9a1, Ints1, Gatm, Alms1	0.554431
Cluster.Down	GOTERM_BP_FAT	GO:0046034~ATP metabolic process	6	1.84049	0.0189076	Atp6ap1, Atp6v1f, Atp6v0c, Atp2b4, Atp1b2, Atp6v0d1	0.562803
Cluster.Down	GOTERM_BP_FAT	GO:0006325~chromatin organization	12	3.68098	0.0194456	Mbd3, Setd8, Phf17, Mcm2, Vps72, Chd4, H2afx, Kat2a, Hist3h2ba, Smarcd2, Gm6128, Hist1h2ab	0.56192
Cluster.Down	GOTERM_BP_FAT	GO:0051924~regulation of calcium ion transport	4	1.22699	0.0199194	Stim1, Adora2a, Gnai2, Bax	0.559919
Cluster.Down	GOTERM_BP_FAT	GO:0048285~organelle fission	9	2.76074	0.0199976	Nudc, Setd8, Cep164, Rad21, Cdca8, Cdc25a, Kif11, Mul1, Mapre2	0.5509
Cluster.Down	GOTERM_BP_FAT	GO:0034765~regulation of ion transmembrane transport	3	0.920245	0.0200018	Stim1, Adora2a, Gnai2	0.540877
Cluster.Down	GOTERM_BP_FAT	GO:0032412~regulation of ion transmembrane transporter activity	3	0.920245	0.0200018	Stim1, Adora2a, Gnai2	0.540877
Cluster.Down	GOTERM_BP_FAT	GO:0034762~regulation of transmembrane transport	3	0.920245	0.0200018	Stim1, Adora2a, Gnai2	0.540877
Cluster.Down	GOTERM_BP_FAT	GO:0022898~regulation of transmembrane transporter activity	3	0.920245	0.0200018	Stim1, Adora2a, Gnai2	0.540877
Cluster.Down	GOTERM_BP_FAT	GO:0006412~translation	12	3.68098	0.0213295	Rpl29, Tufm, Rpl28, Eif3g, Eef2, Rpl18, Uba52, Aars, Eif3k, Rpsa, Yars, Mrpl4	0.554348
Cluster.Down	GOTERM_BP_FAT	GO:0009201~ribonucleoside triphosphate biosynthetic process	6	1.84049	0.0214687	Atp6ap1, Atp6v1f, Atp6v0c, Atp2b4, Atp1b2, Atp6v0d1	0.547125
Cluster.Down	GOTERM_BP_FAT	GO:0009206~purine ribonucleoside triphosphate biosynthetic process	6	1.84049	0.0214687	Atp6ap1, Atp6v1f, Atp6v0c, Atp2b4, Atp1b2, Atp6v0d1	0.547125
Cluster.Down	GOTERM_BP_FAT	GO:0006644~phospholipid metabolic process	8	2.45399	0.0219441	Mboat7, Pla2g2a, Agpat9, Abhd5, Pcyt1b, Ptpmt1, Pigt, Smpd4	0.545752
Cluster.Down	GOTERM_BP_FAT	GO:0009145~purine nucleoside triphosphate biosynthetic process	6	1.84049	0.0223701	Atp6ap1, Atp6v1f, Atp6v0c, Atp2b4, Atp1b2, Atp6v0d1	0.543648
Cluster.Down	GOTERM_BP_FAT	GO:0001101~response to acid	3	0.920245	0.0230761	Bax, Aars, Slc9a1	0.546063
Cluster.Down	GOTERM_BP_FAT	GO:0032409~regulation of transporter activity	3	0.920245	0.0230761	Stim1, Adora2a, Gnai2	0.546063
Cluster.Down	GOTERM_BP_FAT	GO:0009142~nucleoside triphosphate biosynthetic process	6	1.84049	0.0232957	Atp6ap1, Atp6v1f, Atp6v0c, Atp2b4, Atp1b2, Atp6v0d1	0.540868
Cluster.Down	GOTERM_BP_FAT	GO:0000278~mitotic cell cycle	10	3.06748	0.0244096	Nudc, Setd8, E2f4, Cep164, Rad21, Rbbp8, Cdca8, Cdc25a, Kif11, Mapre2	0.549375
Cluster.Down	GOTERM_BP_FAT	GO:0015985~energy coupled proton transport, down electrochemical gradient	4	1.22699	0.0249216	Atp6ap1, Atp6v1f, Atp6v0c, Atp6v0d1	0.548667
Cluster.Down	GOTERM_BP_FAT	GO:0015986~ATP synthesis coupled proton transport	4	1.22699	0.0249216	Atp6ap1, Atp6v1f, Atp6v0c, Atp6v0d1	0.548667
Cluster.Down	GOTERM_BP_FAT	GO:0022403~cell cycle phase	12	3.68098	0.0254479	Nudc, Setd8, E2f4, H2afx, Cep164, Rad21, Rbbp8, Cdca8, Myh9, Cdc25a, Kif11, Mapre2	0.548199
Cluster.Down	GOTERM_BP_FAT	GO:0035264~multicellular organism growth	4	1.22699	0.0285972	Rpl29, Add1, Kat2a, Wdtc1	0.583071
Cluster.Down	GOTERM_BP_FAT	GO:0009205~purine ribonucleoside triphosphate metabolic process	6	1.84049	0.0293693	Atp6ap1, Atp6v1f, Atp6v0c, Atp2b4, Atp1b2, Atp6v0d1	0.585088
Cluster.Down	KEGG_PATHWAY	mmu04540:Gap junction	6	1.84049	0.0294838	Map2k2, Prkaca, Tubb2b, Gnai2, Tuba1b, Tuba3a	0.521074
Cluster.Down	GOTERM_BP_FAT	GO:0009199~ribonucleoside triphosphate metabolic process	6	1.84049	0.0304698	Atp6ap1, Atp6v1f, Atp6v0c, Atp2b4, Atp1b2, Atp6v0d1	0.591042
Cluster.Down	GOTERM_BP_FAT	GO:0065003~macromolecular complex assembly	12	3.68098	0.0308723	Fkbp4, Mcm2, H2afx, Tubb2b, Bax, Hist3h2ba, Rrm1, Gm6128, Nacc1, Tuba1b, Tuba3a, Hist1h2ab	0.588378
Cluster.Down	GOTERM_BP_FAT	GO:0012501~programmed cell death	15	4.60123	0.032595	Apip, Phf17, Gatad2a, Purb, Bag5, Alms1, E2f1, Mef2d, Bax, Rad21, Ypel3, Ngfrap1, Bag6, Mul1, Pigt	0.601181
Cluster.Down	KEGG_PATHWAY	mmu03030:DNA replication	4	1.22699	0.0329551	Mcm5, Mcm2, Fen1, Pold2	0.496898
Cluster.Down	GOTERM_BP_FAT	GO:0034622~cellular macromolecular complex assembly	9	2.76074	0.0330574	Fkbp4, Mcm2, H2afx, Tubb2b, Hist3h2ba, Gm6128, Tuba1b, Tuba3a, Hist1h2ab	0.599173
Cluster.Down	GOTERM_BP_FAT	GO:0045449~regulation of transcription	50	15.3374	0.0334941	Zbtb22, Phf17, Gatad2a, Zfp395, Rxrb, Mcm5, E2f1, Mcm2, Thra, Phf10, Nacc1, Vps72, Kat2a, Hdgf, Wdtc1, Purb, Mef2b, Hmgb2, Thap1, Chd4, Scand1, Tsc22d4, Csda, Zfp39, Abt1, Smarcd2, Tceal1, Mbd3, Hnrnpul1, Setd8, Nr1h3, Jmy, Th1l, Phb2, Mef2d, Vgll4, Ssrp1, Zfp628, Rdbp, E2f4, Med9, Adora2a, Rhog, Gsx2, Tcf25, Emx2, Gata1, Psmd9, Etv5, Ddx54	0.59695
Cluster.Down	GOTERM_BP_FAT	GO:0021537~telencephalon development	5	1.53374	0.0345698	Kat2a, Bax, Tacc1, Gsx2, Emx2	0.601757
Cluster.Down	GOTERM_BP_FAT	GO:0034220~ion transmembrane transport	4	1.22699	0.0346187	Atp6ap1, Atp6v1f, Atp6v0c, Atp6v0d1	0.595435
Cluster.Down	GOTERM_BP_FAT	GO:0009144~purine nucleoside triphosphate metabolic process	6	1.84049	0.0351296	Atp6ap1, Atp6v1f, Atp6v0c, Atp2b4, Atp1b2, Atp6v0d1	0.594178
Cluster.Down	GOTERM_BP_FAT	GO:0006334~nucleosome assembly	5	1.53374	0.0361018	Mcm2, H2afx, Hist3h2ba, Gm6128, Hist1h2ab	0.597759
Cluster.Down	GOTERM_BP_FAT	GO:0009152~purine ribonucleotide biosynthetic process	6	1.84049	0.0363597	Atp6ap1, Atp6v1f, Atp6v0c, Atp2b4, Atp1b2, Atp6v0d1	0.593933
Cluster.Down	GOTERM_BP_FAT	GO:0044093~positive regulation of molecular function	11	3.37423	0.0375235	Ppp2r4, Stim1, Jmy, Calm3, Adora2a, Gnai2, Bax, Tsc2, Abhd5, Mul1, Hmgb2	0.599322
Cluster.Down	GOTERM_BP_FAT	GO:0006350~transcription	41	12.5767	0.0382275	Zbtb22, Phf17, Gatad2a, Zfp39, Abt1, Smarcd2, Rxrb, Tceal1, Mbd3, Mcm5, Hnrnpul1, Setd8, E2f1, Mcm2, Nr1h3, Thra, Th1l, Phb2, Mef2d, Vgll4, Phf10, Ssrp1, Nacc1, Zfp628, E2f4, Vps72, Rdbp, Med9, Polr2m, Kat2a, Hdgf, Purb, Tcf25, Gsx2, Mef2b, Thap1, Gata1, Chd4, Tsc22d4, Ddx54, Csda	0.600003
Cluster.Down	GOTERM_BP_FAT	GO:0006333~chromatin assembly or disassembly	6	1.84049	0.0388986	Mcm2, Chd4, H2afx, Hist3h2ba, Gm6128, Hist1h2ab	0.600348
Cluster.Down	GOTERM_BP_FAT	GO:0006096~glycolysis	4	1.22699	0.038968	Mdh2, Hk1, Pfkl, Pfkm	0.59496
Cluster.Down	GOTERM_BP_FAT	GO:0031497~chromatin assembly	5	1.53374	0.0392819	Mcm2, H2afx, Hist3h2ba, Gm6128, Hist1h2ab	0.592004
Cluster.Down	GOTERM_BP_FAT	GO:0001701~in utero embryonic development	10	3.06748	0.0399801	Mbd3, Add1, Gatad2a, Kat2a, Kif3a, Wdtc1, Rbbp8, Myh9, Csda, Ints1	0.592728
Cluster.Down	GOTERM_BP_FAT	GO:0034728~nucleosome organization	5	1.53374	0.0409301	Mcm2, H2afx, Hist3h2ba, Gm6128, Hist1h2ab	0.595739
Cluster.Down	GOTERM_BP_FAT	GO:0065004~protein-DNA complex assembly	5	1.53374	0.0409301	Mcm2, H2afx, Hist3h2ba, Gm6128, Hist1h2ab	0.595739
Cluster.Down	GOTERM_BP_FAT	GO:0009260~ribonucleotide biosynthetic process	6	1.84049	0.0415432	Atp6ap1, Atp6v1f, Atp6v0c, Atp2b4, Atp1b2, Atp6v0d1	0.595623
Cluster.Down	GOTERM_BP_FAT	GO:0007067~mitosis	8	2.45399	0.0448311	Nudc, Setd8, Cep164, Rad21, Cdca8, Cdc25a, Kif11, Mapre2	0.618599
Cluster.Down	GOTERM_BP_FAT	GO:0000280~nuclear division	8	2.45399	0.0448311	Nudc, Setd8, Cep164, Rad21, Cdca8, Cdc25a, Kif11, Mapre2	0.618599
Cluster.Down	GOTERM_BP_FAT	GO:0051276~chromosome organization	13	3.98773	0.0451588	Phf17, Parp1, Vps72, H2afx, Kat2a, Smarcd2, Gm6128, Mbd3, Setd8, Mcm2, Chd4, Hist3h2ba, Hist1h2ab	0.615811
Cluster.Down	GOTERM_BP_FAT	GO:0005996~monosaccharide metabolic process	8	2.45399	0.0458582	Gnpda1, Mdh2, Wdtc1, Gaa, Hk1, Pfkl, Pfkm, Nanp	0.616148
Cluster.Down	GOTERM_BP_FAT	GO:0006260~DNA replication	7	2.14724	0.0461966	Mcm5, Mcm2, Ssrp1, Fen1, Purb, Rrm1, Pold2	0.61355
Cluster.Down	GOTERM_BP_FAT	GO:0009141~nucleoside triphosphate metabolic process	6	1.84049	0.0471521	Atp6ap1, Atp6v1f, Atp6v0c, Atp2b4, Atp1b2, Atp6v0d1	0.615968
Cluster.Down	GOTERM_BP_FAT	GO:0010959~regulation of metal ion transport	4	1.22699	0.0484547	Stim1, Adora2a, Gnai2, Bax	0.621021
Cluster.Down	GOTERM_BP_FAT	GO:0000087~M phase of mitotic cell cycle	8	2.45399	0.0491191	Nudc, Setd8, Cep164, Rad21, Cdca8, Cdc25a, Kif11, Mapre2	0.621014
Cluster.Down	GOTERM_BP_FAT	GO:0051345~positive regulation of hydrolase activity	5	1.53374	0.0497522	Ppp2r4, Bax, Tsc2, Abhd5, Mul1	0.620772
